# Supplementary material for: Unveiling the impact of cGMP-dependent protein kinase of Neospora caninum on calcium fluxes and egress functions through quantitative phosphoproteome analysis
Source: Commun Biol. 2025 May 13;8:744. doi: 10.1038/s42003-025-08173-x (PMC12075863; doi:10.1038/s42003-025-08173-x)
Supplement: Supplementary file 4 — Supplementary Data 1 [file 42003_2025_8173_MOESM4_ESM.xlsx]

## Sheet: Sheet1
geneID inToxoDB	Headline	Protein Sequence
NCLIV_055260	putative AGC kinase TgPKG1	MGACISKNSSARVSRSSALSASKQTVASSAPPGAAGDETSATGAAEEASKKSPARPDGARTSAADLEAAQDASSPEENGQEVGKAELDGARSEKKEDADPRAGMSNSSATSEGDARGDDLKREVPNQDRSTAEVHESHKEKHGGDRKPAQKAILKQDDCHTEEEKLSAHLAYREKTPADFALIRDSLKANLVCSSLNEGEIDALAVAMQFFTFKKGDVVTRQGEPGSYFFIIHSGTFDVLVNEKRVNAMDKGKAFGEIALIHNTERSATVVASSTEGALWGVQRHTFRETLKQLSSRNFAENRQFLASVKFFEMLTEAQKNVITNALVVENFKPGQPIVKEGDAGDVLYILKSGKAKVSIGGKEIRILRKGDYFGERALLYKEPRSATITAEEFTVCVS…
NCLIV_005460	hypothetical protein	MPGESLSSVPAAVFDAPSSGDTGPLERQEESRFSVPGASASPQSRSPSSGIGDVRESRGVERVAGPPAASRGQRHDENGGQSSSRSRLAKLLTRLSSGGDQNVHARPSALPQLGAETSGSPPESDATHAREDSAASLHAASRVSEGVSSTSVEAPSASGPQTSHIPRLPSQGGGLVSPPSASPPFASLETQGSPSEPHPESHLADAFKNRSAVHGHGMGGAYPGRPSRSVESFVVDVRGRWFSEPSHRRRGQRAEGGSKSRRHRQPRNPAGRTGGDMSVPRGGPALAGTSFAHSVACAVPFVRAQDGGAALAAGKYVVKHNASKALQALRAVQAEIDRGEQLHNMLGIQKYTEEQKLKELAAAEPAEDFADQLTCDLKLLRYYTNTEAELELRDRRARA…
Plasmid Headline	DNA sequence
pSAG1-CmR-pTUB1-OsTIR1-Flag	CGCGTGTTCTAACCACAAACCTTGAGACGCGTGTTCCAACCACGCACCCTGACACGCGTGTTCCAACCACGCACCCTGAGACGCGTGTTCTAACCACGCACCCTGAGACGCGTGTTCTAACCACGCACCCTGAGACGCGTGTTCTGCCGCACAATGTGCACCTGTAGGAAGCTGTAGTCACTGCTGATTCTCACTGTTCTCGGCAAGGGCCGACGACCGGAGTACAGTTTTTGTGGGCAGAGCCGTTGTGCAGCTTTCCGTTCTTCTCGGTTGTGTCACATGTGTCATTGTCGTGTAAACACACGGTTGTATGTCGGTTTCGCTGCACCACTTCATTATTTCTTCTGGTTTTTTGACGAGT ATGCATGAGAAAAAAATCACTGGATATACCACCGTTG…
