# Supplementary material for: Unveiling the impact of cGMP-dependent protein kinase of Neospora caninum on calcium fluxes and egress functions through quantitative phosphoproteome analysis
Source: Commun Biol. 2025 May 13;8:744. doi: 10.1038/s42003-025-08173-x (PMC12075863; doi:10.1038/s42003-025-08173-x)
Supplement: Supplementary file 5 — Supplementary Data 2 [file 42003_2025_8173_MOESM5_ESM.xlsx]

## Sheet: Legend
Image Quantification Source data file
Fig. 1f	plaque areas in absence or presence of IAA (500 μM)
Fig. 2a	intracellular proliferation in the pkg-mAID strain with absence or presence of IAA (500 μM) for 30 hours
Fig. 2c	invasion efficiency in pkg-mAID strain with the absence or presence of IAA (500 μM).
Fig. 2d	egress efficiency in pkg-mAID strain with the absence or presence of IAA (500 μM).
Fig. 2f	the proportion of naturally egressed parasites in pkg-mAID strain with absence or presence of IAA (500 μM) for varying periods
Fig. 2h	the proportion of moving tachyzoites
Fig. 2i	moving distance (tachyzoite-lengths)
Fig. 2k	ca2+ signal activated by 8-Br-cGMP in pkg-mAID strain
Fig. 4d	continuous observation of calcium fluorescence signal between △cacnap and parental Nc1/GCaMP6f strains activated by 1.8 mM [Ca2+]e.
Fig. 4e	proliferation at different calcium ion concentrations
Fig. 5a	plaque formation ability of △cacnap and Nc1 strains
Fig.5b	mouse virulence experiment
Fig. 5c	natural egress proportions in △cacnap and Nc1 strains at different time points
Fig. 5d	proportion of egressed parasites in △cacnap and Nc1 strains induced by EtOH
Fig. 5e	proportion of egressed parasites in △cacnap and Nc1 strains induced by 8-Br-cGMP
Fig. 5f	proportion of egressed parasites in △cacnap and Nc1 strains induced by histamine
Fig. 5g	parasite motility in △cacnap and Nc1 strains under varying calcium ion concentrations
Supplementary Fig 1d	real-time monitoring of fluorescence intensity changes in Nc1/GGamP6f parasites following A23187 stimulation.
Supplementary Fig 2c	intracellular proliferation in the Nc1 strain with or without MBP146-78 (230 nM) treatment for 30 hours
Supplementary Fig 2d	invasion efficiency of Nc1 strain with or without MBP146-78 (230 nM) treatment
Supplementary Fig 2e	egress efficiency of Nc1 strain with or without MBP146-78 (230 nM) treatment
Supplementary Fig 2f	proportion of naturally egressed parasites in Nc1 strain with or without MBP146-78 (230 nM) treatment for 48 hours and 72 hours
Supplementary Fig 2g	the proportion of motile tachyzoites
Supplementary Fig 2h	the movement trail distance in tachyzoite-lengths
Supplementary Fig 2k	protein rNcPKG kinase activity assay
Supplementary Fig 5c	intracellular proliferation between Nc1 and △ cacnap strains for 30 hours
Supplementary Fig 5d	invasion efficiency statistics for Nc1 and △cacnap strains
Supplementary Fig 5g	tachyzoite plaque areas
Supplementary Fig 6d	the area of plaque formation in different CACNAP-regulated strains
Supplementary Fig 6e	mRNA expression levels of CACNAP
Supplementary Fig 6f	mRNA expression levels of NCLIV_020420

## Sheet: Fig. 1f
						a.u.	Parental -IAA	Parental +IAA	pkg-mAID-Ty -IAA	pkg-mAID-Ty +IAA
						1	107	122	615	1
						2	620	560	456	10
						3	760	770	505	5
						4	700	430	283	4
						5	780	500	436
						6	550	610	280	9
						7	1250	430	430	1
						8	710	700	582
						9	970	620	451	2
						10	760	550	590	1
						11	430	260	461	1
						12	410	330	633	1
						13	340	270	312	23
						14	360	440	271
						15	530	450	511	18
						16	1110	530	752
						17	440	420	231	13
						18	340	360	233
						19	470	980	460
						20	490	400	324
						21	366	998	555

## Sheet: Fig. 2a
	Parasites/vacuole	2			4			8			16+
		Rep.1	Rep.2	Rep.3	Rep.1	Rep.2	Rep.3	Rep.1	Rep.2	Rep.3	Rep.1	Rep.2	Rep.3
	-IAA	25	24	25	44	40	42	28	32	28	3	4	3
	+IAA	51	48	50	33	36	38	14	12	11	2	0	3
	AVERAGE	24.6667			42			29.3333			3.33333
		49.6667			35.6667			12.3333			1.66667
	Superimposed	25	24	25	69	64	67	97	96	95	100	100	98
		51	48	50	84	84	88	98	96	99	100	96	102

## Sheet: Fig. 2c
		-IAA			+IAA
		Rep.1	Rep.2	Rep.3	Rep.1	Rep.2	Rep.3
	% Invasion	50	47	57	1	4	8

## Sheet: Fig. 2d
		-IAA			+IAA
		Rep.1	Rep.2	Rep.3	Rep.1	Rep.2	Rep.3
	% Egress	55	47	58	3	7	8

## Sheet: Fig. 2f
				% Natural egress
		-IAA			+IAA
	Time	Rep.1	Rep.2	Rep.3	Rep.1	Rep.2	Rep.3
	30h	4	8	12	0	0	0
	48h	30	58	61	5	3	0
	72h	85	79	93	3	5	2
	86h	100	100	100	6	10	3

## Sheet: Fig. 2h
		-IAA			+IAA
		Rep.1	Rep.2	Rep.3	Rep.1	Rep.2	Rep.3
	% Movement	58	46	67	5	10	3

## Sheet: Fig. 2i
		-IAA			+IAA
		Rep.1	Rep.2	Rep.3	Rep.1	Rep.2	Rep.3
	Average trail distance(tachyzoite-lengths)	2	5	3	0.2	0.5	0.5

## Sheet: Fig. 2k
			Nc1+IAA			PKG-mAID +IAA		PKG-mAID -IAA
		Time_(Frames)	Rep.1	Rep.2	Rep.3	Rep.1	Rep.2	Rep.1	Rep.2
		1	1	1	1	1	1	1	1
		2	1	0.949298	0.945192	1.0075	1.01097	0.978105	0.981612
		3	0.957033	0.89729	0.892302	1.00407	1.00484	0.975191	0.981284
		4	0.919271	0.853947	0.848084	1.00639	1.00481	0.95759	0.970558
		5	0.888682	0.827322	0.820129	1.00774	1.00502	0.957927	0.966266
		6	0.857942	0.801012	0.790824	1.0069	1.00544	0.936553	0.948318
		7	0.826025	0.772045	0.762255	1.00489	1.00092	0.957011	0.96562
		8	0.803225	0.75139	0.742591	1.00067	1.00089	0.946145	0.956483
		9	0.792417	0.735366	0.724262	0.988348	0.988445	0.927338	0.942448
		10	0.770009	0.712694	0.700048	0.978443	0.978118	0.923372	0.93708
		11	0.74383	0.689967	0.68228	0.95881	0.956594	0.915333	0.930585
		12	0.729293	0.675486	0.666801	0.938728	0.934333	0.905365	0.920392
		13	0.70465	0.653592	0.646147	0.917061	0.910571	0.906793	0.9224
		14	0.678482	0.635743	0.632002	0.900942	0.892702	0.907787	0.924029
		15	0.655612	0.616108	0.619084	0.882732	0.876096	0.900946	0.914307
		16	0.626908	0.589881	0.60281	0.862816	0.855011	0.887996	0.905528
		17	0.612946	0.570152	0.585362	0.844265	0.836478	0.889848	0.905518
		18	0.591613	0.554999	0.5693	0.820507	0.814308	0.881193	0.901307
		19	0.573648	0.53833	0.551368	0.804767	0.796488	0.878317	0.9006
		20	0.562108	0.531588	0.539253	0.787256	0.778326	0.87273	0.893532
		21	0.549145	0.521297	0.528952	0.771409	0.762805	0.870703	0.890418
		22	0.523579	0.497506	0.505521	0.753959	0.740098	0.857049	0.878012
		23	0.509315	0.493289	0.5011	0.74252	0.729274	0.861652	0.882396
		24	0.501332	0.491508	0.502358	0.734325	0.72127	0.861787	0.881946
		25	0.481444	0.475594	0.492227	0.719219	0.706225	0.850439	0.871251
		26	0.4715	0.469536	0.486929	0.715026	0.705644	0.848982	0.871097
		27	0.467793	0.463671	0.482493	0.704596	0.690668	0.843028	0.868792
		28	0.457425	0.457062	0.481684	0.69534	0.680843	0.850979	0.874652
		29	0.438687	0.434114	0.458124	0.689266	0.676195	0.855756	0.879897
		30	1.90969	2.0634	1.9513	0.68428	0.668736	0.854318	0.878596
		31	1.99323	2.1231	2.012	0.695413	0.681457	1.85141	1.95292
		32	1.7961	1.91053	1.81805	1.26803	0.924624	2.14499	2.23613
		33	1.6464	1.74298	1.65353	1.10657	0.935918	2.06423	2.15839
		34	1.54281	1.63048	1.5436	0.973866	0.971638	1.94242	2.02843
		35	1.43419	1.51556	1.43133	0.898166	0.896376	1.82774	1.91557
		36	1.34428	1.42125	1.34035	0.848805	0.842252	1.73983	1.82503
		37	1.2592	1.32627	1.26469	0.796864	0.79144	1.66903	1.75336
		38	1.19315	1.25068	1.19281	0.75297	0.744705	1.6006	1.68333
		39	1.13706	1.17972	1.1307	0.718597	0.709018	1.54016	1.61853
		40	1.06096	1.10959	1.06387	0.690802	0.67969	1.4756	1.55793
		41	1.0099	1.06208	1.03044	0.669522	0.660305	1.4107	1.49511
		42	0.973402	1.01834	0.98265	0.650212	0.639487	1.36098	1.44079
		43	0.933379	0.97401	0.926338	0.63379	0.622111	1.30807	1.38745
		44	0.91326	0.948074	0.901356	0.62152	0.609768	1.26329	1.3433
		45	0.888397	0.919923	0.881001	0.610896	0.595977	1.22645	1.30327
		46	0.859602	0.893663	0.857349	0.607448	0.594362	1.19334	1.26729
		47	0.836609	0.868488	0.831872	0.604786	0.589492	1.15127	1.22646
		48	0.815947	0.846753	0.810858	0.603326	0.584838	1.11645	1.18918
		49	0.801388	0.831771	0.794905	0.598181	0.582101	1.09142	1.16272
		50	0.78366	0.818712	0.772922	0.604108	0.5889	1.05288	1.12556
		51	0.77739	0.801762	0.757839	0.603394	0.586227	1.03523	1.10456
		52	0.753575	0.780016	0.738489	0.606313	0.587024	1.00617	1.07529
		53	0.732844	0.75919	0.719294	0.607767	0.589653	0.988507	1.0557
		54	0.708722	0.736954	0.70501	0.609599	0.586561	0.968938	1.03155
		55	0.700073	0.723884	0.695596	0.617104	0.598661	0.951124	1.01677
		56	0.6879	0.716189	0.67958	0.618274	0.596964	0.947129	1.0047
		57	0.671106	0.702563	0.663637	0.617239	0.595855	0.927975	0.985802
		58	0.659539	0.686803	0.65398	0.616262	0.597025	0.917514	0.97274
		59	0.651685	0.678772	0.649301	0.617288	0.597659	0.898794	0.956595
		60	0.634473	0.669268	0.639392	0.620991	0.603595	0.895021	0.948123
		61	0.607735	0.649661	0.621196	0.617325	0.598638	0.882042	0.937008
		62	0.585118	0.644088	0.613214	0.618884	0.598901	0.867596	0.921427
		63	0.55664	0.625269	0.583085	0.618234	0.59791	0.853595	0.907351
		64	0.547324	0.611742	0.570048	0.618351	0.594253	0.837788	0.89302
		65	0.537815	0.602322	0.561354	0.614813	0.593185	0.826199	0.879087
		66	0.533458	0.599213	0.558026	0.611678	0.590809	0.811831	0.86579
		67	0.518889	0.589324	0.546431	0.60928	0.587673	0.809187	0.862369
		68	0.499807	0.572175	0.537068	0.605037	0.584506	0.799817	0.85318
		69	0.480746	0.550583	0.51525	0.606498	0.585283	0.789434	0.842925
		70	0.466359	0.538346	0.503718	0.600616	0.579279	0.786075	0.839186
		71	0.451462	0.516562	0.488893	0.60137	0.581517	0.780951	0.832148
		72	0.441099	0.506237	0.482106	0.599602	0.579015	0.77383	0.823349
		73	0.421716	0.483841	0.461494	0.59287	0.572051	0.759162	0.811517
		74	0.406491	0.463837	0.447802	0.596421	0.57894	0.760407	0.810185
		75	0.397696	0.452966	0.441933	0.59299	0.573897	0.753768	0.805472
		76	0.392496	0.44327	0.435971	0.587403	0.564283	0.75373	0.803926
		77	0.38411	0.431551	0.42903	0.591616	0.570369	0.752668	0.802215
		78	0.373554	0.419121	0.419569	0.586135	0.56323	0.753913	0.800115
		79	0.368316	0.412269	0.415802	0.586627	0.566122	0.747544	0.795628
		80	0.365081	0.407705	0.411087	0.580969	0.558694	0.737837	0.785332
		81	0.354283	0.396295	0.397514	0.579551	0.556109	0.741735	0.788057
		82	0.358355	0.398025	0.397009	0.573935	0.552913	0.730387	0.77684
		83	0.351291	0.391312	0.386126	0.576231	0.555996	0.735685	0.782904
		84	0.351044	0.387001	0.384565	0.574315	0.552552	0.728968	0.775877
		85	0.349233	0.380111	0.378731	0.57139	0.54796	0.727463	0.773572
		86	0.347176	0.374411	0.371976	0.567669	0.548296	0.725755	0.772117
		87	0.350662	0.373281	0.37463	0.569566	0.550916	0.724568	0.769444
		88	0.348272	0.371159	0.373991	0.568039	0.546625	0.720988	0.767856
		89	0.342905	0.370497	0.372213	0.568463	0.547964	0.71955	0.763082
		90	0.338285	0.366611	0.367384	0.562429	0.540081	0.716935	0.761822
		91	0.326697	0.355642	0.362901	0.56371	0.546156	0.721162	0.76427
		92	0.326219	0.356573	0.361093	0.559858	0.541904	0.713046	0.758113
		93	0.316054	0.348316	0.350529	0.561411	0.541099	0.709708	0.755245
		94	0.316774	0.344137	0.350137	0.556934	0.535715	0.71376	0.75712
		95	0.30914	0.336564	0.345768	0.55208	0.53219	0.702567	0.74918
		96	0.302683	0.329447	0.340821	0.554892	0.536861	0.703879	0.749867
		97	0.295323	0.325352	0.336678	0.550727	0.533343	0.707604	0.748986
		98	0.285089	0.319933	0.329005	0.55104	0.531893	0.699025	0.740145
		99	0.282182	0.3178	0.324176	0.551147	0.531782	0.702769	0.745339
		100	0.277906	0.313958	0.318493	0.548921	0.526932	0.697935	0.739674
		101	0.26656	0.302498	0.311454	0.544085	0.524712	0.694722	0.737932
		102	0.265314	0.293766	0.303312	0.544679	0.526346	0.699537	0.739223
		103	0.26439	0.291192	0.301699	0.544433	0.523952	0.695059	0.7349
		104	0.26303	0.2894	0.296737	0.542431	0.523025	0.694384	0.733876
		105	0.26252	0.287499	0.300797	0.543831	0.525851	0.699614	0.735617
		106	0.259082	0.286721	0.303286	0.544661	0.52865	0.694162	0.734634
		107	0.253629	0.281215	0.300972	0.541396	0.523128	0.685168	0.72525
		108	0.245511	0.274787	0.295227	0.539985	0.52123	0.69478	0.732943
		109	0.241348	0.270295	0.294629	0.537475	0.518957	0.690148	0.73071
		110	0.240306	0.269876	0.294567	0.536536	0.518057	0.685284	0.722832
		111	0.235084	0.262429	0.289157	0.540374	0.524038	0.686597	0.725383
		112	0.230082	0.254745	0.284235	0.534777	0.515377	0.692039	0.727995
		113	0.2224	0.24576	0.275269	0.532095	0.515027	0.708656	0.748668
		114	0.214449	0.239167	0.2711	0.533496	0.515341	0.706357	0.75945
		115	0.204715	0.23543	0.261583	0.532468	0.513433	0.710644	0.75908
		116	0.197457	0.226125	0.253565	0.533277	0.510793	0.718392	0.768745

## Sheet: Fig. 4d
		Nc1-GCaMP6f				△CACNA1-GCaMP6f
	Time_(Frames)	Rep.1	Rep.2	Rep.3	Rep.4	Rep.1	Rep.2	Rep.3	Rep.4
	1	8.27165	7.86942	8.22676	8.02462	8.27002	8.77488	8.00074	8.51746
	2	8.04134	7.66667	8.05108	7.93458	8.09648	8.72148	7.638	8.44653
	3	7.95604	7.75	7.96325	7.75377	7.90959	8.77306	7.79787	8.32525
	4	8.18504	7.95735	8.08673	7.97795	8.4466	8.53641	7.79346	8.2297
	5	8.23753	7.69554	8.05513	7.66152	8.4193	8.65777	7.7115	8.61963
	6	8.20997	8.02034	8.07387	7.91621	8.14078	8.56796	7.62771	8.49908
	7	8.26247	8.18832	8.02977	7.96251	8.56371	8.81614	8.02132	8.33885
	8	8.31955	7.9416	8.17935	8.07718	8.17658	8.68265	7.98273	8.34105
	9	8.31824	7.82415	8.28225	7.8416	8.03277	8.35316	8.05145	8.32121
	10	8.38255	7.85171	8.04851	8.02058	8.21784	8.43629	7.7262	8.48585
	11	7.99934	7.67848	8.19919	7.90077	8.00667	8.34527	7.69056	8.4763
	12	7.90157	7.88189	7.95884	8.19368	8.09466	8.59041	7.6244	8.20985
	13	7.93832	8.01903	8.1595	7.99338	8.23058	8.429	7.87027	8.43881
	14	8.25262	7.89961	8.09886	7.79934	8.13592	8.58192	7.95957	8.44542
	15	8.17651	7.78806	8.2624	7.85153	8.29733	8.55097	7.93128	8.29658
	16	8.41601	7.84908	8.09261	7.60529	8.27549	8.59405	7.90224	8.43036
	17	8.06562	7.93766	7.91841	7.91768	8.65655	8.50607	7.87835	8.29364
	18	7.78609	7.64567	8.04006	7.87064	8.14927	8.59527	7.70121	8.36126
	19	7.99147	7.78478	8.13965	7.8563	8.18204	8.78277	7.8405	8.30981
	20	8.07743	7.80971	8.01213	7.88607	8.28034	8.53095	7.77545	8.30062
	21	8.38714	8.07546	8.17935	7.87247	8.39502	8.37439	7.77471	8.30062
	22	8.04528	7.81299	7.91805	7.97758	8.06553	8.45752	7.89783	8.33921
	23	8.20735	8.08924	8.14259	7.8122	8.31553	8.41383	7.72106	8.45388
	24	7.85958	7.68307	7.91547	7.90004	8.4466	8.4108	7.90702	8.24329
	25	7.84777	7.87139	8.12201	7.89195	8.30947	8.42961	7.7839	8.10915
	26	8.2605	7.80512	8.03528	7.86659	8.13774	8.37864	7.75156	8.11099
	27	7.88911	7.83333	7.98126	7.81477	8.17779	8.61833	7.83205	8.24366
	28	8.2605	8.1601	8.05807	7.91547	8.28823	8.44964	7.76994	8.29585
	29	8.06824	8.20538	8.22345	8.11356	8.13835	8.38289	7.70709	8.38184
	30	7.65879	7.74147	8.04226	7.79089	8.17658	8.52002	7.98015	8.48438
	31	7.95669	7.78281	8.15693	7.99081	8.17476	8.4466	7.92429	8.33738
	32	8.18898	8.042	7.96582	8.07387	8.36286	8.86044	7.89416	8.35024
	33	7.78478	7.71522	8.34362	8.06689	8.06189	8.36468	7.78648	8.26093
	34	7.83005	7.75197	7.98897	8.02867	8.10983	8.37621	7.80081	8.12312
	35	7.63911	7.42257	8.20654	7.83609	8.17354	8.60194	7.72437	8.53547
	36	7.84449	7.90223	8.01691	7.91768	8.2409	8.61347	7.6244	8.35759
	37	7.7605	7.55512	7.98567	7.73502	8.16141	8.59951	7.85594	8.38552
	38	7.50919	7.56102	7.83425	7.84785	8.10983	8.53459	7.82543	8.52664
	39	7.48228	7.89567	8.12422	8.11981	8.56857	8.45328	7.7376	8.16501
	40	7.54068	7.65814	8.11062	8.09666	8.10194	8.34041	7.7828	8.35979
	41	7.74016	7.82021	7.92613	7.85336	8.41566	8.39684	7.75303	8.40353
	42	7.60892	7.86089	8.0702	7.88938	8.2682	8.26699	7.85116	8.42962
	43	7.88714	8.05315	8.03344	7.92503	7.90109	8.55825	7.89489	8.40353
	44	7.84646	7.97769	8.05476	7.96692	8.33252	8.71481	7.76479	8.32194
	45	7.86024	7.79987	8.08637	7.85042	8.18447	8.34345	7.8111	8.25836
	46	7.88189	7.95144	8.45461	8.21757	8.27609	8.33677	7.64866	8.62845
	47	7.78543	8.23753	7.8541	7.91106	8.25425	8.4909	7.80301	8.02793
	48	7.51378	7.79199	8.18302	7.9581	8.41505	8.8665	7.9265	8.13892
	49	7.55052	7.87598	8.09482	7.77435	7.91384	8.34769	7.767	8.48695
	50	7.57874	7.85827	7.914	8.02903	8.12925	8.50607	7.49541	8.26461
	51	7.81496	7.90879	8.03675	7.87174	8.17779	8.52973	7.67255	8.09849
	52	7.62992	7.88648	8.00478	7.78023	8.37803	8.40655	7.7839	8.62734
	53	7.47507	7.92323	7.93936	7.88276	8.05765	8.28216	7.64572	8.30614
	54	7.6542	7.65289	8.18376	8.17273	7.91262	8.60558	7.94157	8.5961
	55	7.77625	7.79593	8.13929	8.03308	8.04915	8.68022	7.65785	8.09114
	56	7.75459	7.91667	8.25799	7.83425	8.28883	8.44235	7.57332	8.22234
	57	7.68241	7.53871	8.10548	7.93348	8.04672	8.21056	7.85961	8.29474
	58	7.72638	7.69357	7.93311	7.76185	8.17354	8.45388	7.73245	8.22565
	59	7.93373	7.88976	8.15178	8.06909	8.06493	8.42112	7.57222	8.57038
	60	7.72703	8.24278	8.00625	7.79236	8.12561	8.23908	7.74017	8.31422
	61	7.75919	7.97769	8.07791	7.87799	7.9642	8.30097	7.88166	8.29327
	62	7.9101	7.91798	8.04484	7.77288	7.90049	8.48726	7.7376	8.34436
	63	7.8189	7.98753	8.17163	7.94487	7.9108	8.53155	7.89011	8.32231
	64	7.90092	7.82612	7.94414	7.91878	7.95874	8.21359	7.87688	8.16024
	65	7.66339	7.87533	7.90334	8.13561	8.23422	8.44964	7.77288	8.20691
	66	7.62533	7.6063	8.043	7.77325	8.1159	8.41748	7.83719	8.28335
	67	7.64173	7.91535	8.03822	7.82727	8.00789	8.32282	7.93642	8.16832
	68	7.83858	7.90814	7.96215	7.90739	8.16262	8.304	7.6957	8.14296
	69	7.67717	7.88123	7.84491	7.80081	8.12197	8.34951	7.54318	8.20948
	70	7.82021	7.73294	8.04006	7.83499	8.06311	8.67961	7.52664	8.25322
	71	7.72638	7.93045	8.21757	7.70783	8.16262	8.39078	7.52297	8.11136
	72	7.61483	7.9626	8.09592	7.93826	8.05765	8.52063	7.5814	8.00772
	73	7.73556	7.94751	8.05182	7.76259	7.87015	8.28823	7.86696	8.39691
	74	7.45144	7.89304	7.80706	7.77986	7.94721	8.31735	7.76516	8.33076
	75	7.72047	7.53871	8.22492	8.09739	8.10558	8.29794	7.6505	8.14039
	76	7.86024	8.00262	8.19735	7.97501	8.12015	8.11468	8.0566	8.17935
	77	7.9521	7.95079	8.18559	7.99081	8.22209	8.31917	7.91988	8.43697
	78	7.771	7.91929	8.16538	7.56854	8.01153	8.73301	7.78537	8.63286
	79	7.82415	7.85564	8.23006	7.77398	8.17294	8.30461	7.80779	8.35134
	80	7.80315	7.75328	8.07791	7.91143	8.0267	8.26092	7.69166	8.18339
	81	7.48294	7.90551	7.91106	7.74789	8.05522	8.22694	7.79787	8.20838
	82	7.83596	8.25459	7.9706	7.68798	8.05765	8.45267	7.68063	7.98309
	83	7.66339	7.73556	8.1753	7.95737	8.0983	8.42051	7.74237	8.18229
	84	7.85236	8.19226	8.07313	7.81514	8.11044	8.36226	7.84197	8.33921
	85	7.7664	8.20604	8.19552	7.90959	8.03034	8.56068	7.70085	8.12863
	86	7.84383	8.09055	8.21426	7.82065	8.17779	8.42961	7.65895	8.23227
	87	7.94488	7.8294	8.0441	8.05513	8.05279	7.98847	7.68688	8.39471
	88	7.67257	7.65289	8.16575	7.97721	8.11286	8.15291	7.77471	8.43771
	89	7.58399	7.80446	7.99853	7.92356	7.78337	8.22573	7.88717	8.491
	90	7.67257	7.70013	7.98309	7.81441	8.12439	7.95692	7.82359	8.12054
	91	7.83202	7.76969	8.30062	8.14296	7.95024	8.24454	7.61117	8.28445
	92	7.88386	7.77625	8.1459	7.99118	8.12985	8.40413	7.64241	8.39067
	93	7.83202	7.81759	8.05182	7.86953	8.2943	8.37136	7.66961	8.25101
	94	7.96325	8.02428	8.14737	7.89195	7.99818	8.13714	7.72143	8.0702
	95	7.73753	7.97769	8.45388	8.02021	8.02488	8.00728	7.7387	8.37486
	96	7.95472	7.85564	8.24807	8.08012	8.1165	8.42961	7.60345	8.42227
	97	7.75853	7.84186	8.09776	7.87872	7.91748	8.34466	7.6663	8.33186
	98	7.89895	8.16339	8.0147	8.08526	8.17658	8.24333	7.48475	8.30393
	99	7.8458	7.73753	8.04594	7.80375	8.23604	8.46238	7.81845	8.14958
	100	7.79331	7.62795	8.20103	8.05145	8.11833	7.98483	7.53767	8.37192
	101	7.8143	7.92717	8.26975	8.09519	7.87257	8.19964	7.66115	8.32268
	102	7.86024	8.08727	8.15693	7.92466	7.80886	8.69842	7.8269	8.37743
	103	7.86286	7.94488	7.94414	7.90187	8.11772	8.17718	7.81588	8.27233
	104	7.53937	7.71129	8.00147	7.87835	8.30825	8.40413	7.8122	8.35649
	105	7.9042	8.22047	7.96398	7.95149	8.07039	8.15777	7.73282	8.07681
	106	7.8878	7.97113	8.16869	7.87615	7.96723	8.2142	7.84307	8.22749
	107	7.97507	8.18242	8.33076	8.04447	7.61044	8.04733	7.88497	8.06174
	108	7.63451	7.74606	7.90481	7.87505	7.91869	8.17172	7.86402	8.24587
	109	7.74016	8.18242	8.14995	8.23594	7.7767	8.2415	7.88901	8.02903
	110	7.63648	8.20932	7.94708	8.24035	8.09466	8.70024	7.67328	8.30797
	111	8.03412	8.15486	7.78721	8.12789	8.00667	8.22269	7.82029	8.05513
	112	7.75459	7.85105	8.03234	8.34509	7.57767	8.24939	7.75781	8.41933
	113	7.8773	8.10105	7.90224	8.55311	7.79733	8.13956	7.8835	8.42374
	114	7.61483	8.44948	8.07313	8.48218	7.88592	8.2949	7.88681	8.15436
	115	7.94226	8.53675	7.96325	8.50312	8.00728	8.08617	7.67585	8.18302
	116	7.87992	8.67323	7.68137	8.46637	7.58131	8.35558	7.52811	7.90518
	117	8.27428	8.85499	8.06909	8.54061	8.00546	8.12136	7.62955	8.35318
	118	7.87861	8.62598	8.02499	8.44248	7.74211	8.09284	7.89599	8.20948
	119	8.23425	8.63845	7.92503	8.58545	7.88653	8.04733	7.96398	8.12495
	120	8.59711	8.70013	7.99559	8.56266	7.96541	8.4108	7.81036	8.37707
	121	8.96325	9.12074	8.12679	8.42925	8.07949	8.14867	7.48953	8.09188
	122	8.93176	8.86549	8.16391	8.56781	7.86468	8.31796	7.74421	8.23778
	123	9.0958	9.17782	7.97611	8.50753	7.72755	8.23301	7.88313	8.03969
	124	9.33136	9.08793	7.92282	8.22345	7.8301	7.98786	7.94377	8.17383
	125	9.47835	9.44948	8.03785	8.48585	7.7943	8.36772	7.62624	8.19956
	126	9.65026	9.48556	8.19919	8.63286	8.05522	8.071	7.71849	8.2172
	127	9.68701	9.30577	8.29732	8.55568	8.13714	8.21056	7.73429	8.05696
	128	9.84514	9.56102	8.53657	8.44395	7.99272	8.27063	7.73135	8.17788
	129	9.98163	9.63517	8.65527	8.27931	7.69782	8.37136	7.69019	8.20397
	130	9.96129	9.36417	8.54355	8.35061	7.72512	8.16748	7.77913	8.21132
	131	9.89567	9.49081	8.61007	8.55384	7.96845	8.12621	7.68688	8.10364
	132	9.94685	9.56693	8.61448	8.99008	8.1165	8.44296	7.79052	8.16906
	133	9.74803	9.55512	8.77141	8.80816	7.92051	8.13289	7.69607	8.06505
	134	10.086	9.95866	8.74458	9.19294	7.81189	8.21784	7.82543	8.29732
	135	9.89501	9.73622	8.83499	9.19993	7.82221	8.29612	7.63543	8.25101
	136	9.63189	9.48622	8.67916	9.14884	7.8659	8.42233	7.55421	8.15546
	137	9.64173	8.96063	9.23705	9.27416	8.01335	8.60073	7.69974	8.3756
	138	9.79134	9.35236	8.93128	9.37707	7.571	7.66626	7.55237	7.98456
	139	9.65223	9.53018	9.03308	9.69717	7.46905	8.16201	7.60309	8.19441
	140	9.75328	9.80643	9.0125	9.92907	7.97694	8.19478	7.87762	8.5362
	141	9.71457	10.0092	9.21058	9.84748	8.69053	8.87439	8.18853	8.50827
	142	9.60761	10.1824	9.15913	10.1466	8.52367	8.51396	7.84822	8.28703
	143	9.45472	10.2014	9.32562	10.0213	8.41626	8.89927	7.9129	8.28703
	144	9.83071	10.4744	9.15399	10.201	8.19175	8.52791	7.96251	8.12753
	145	9.55971	10.0833	9.66703	10.05	8.62682	8.39381	7.85814	8.1742
	146	9.66732	9.9252	9.4932	9.95921	8.31978	8.29976	7.83241	8.47777
	147	9.41667	10.0571	9.64756	10.2874	8.36893	8.77549	7.81404	8.42521
	148	9.55118	10.1634	9.7692	10.907	8.56857	8.86893	7.87909	8.47924
	149	9.81627	10.2802	9.72841	10.8354	8.24272	8.53277	7.75487	8.2624
	150	9.5899	10.023	9.50423	10.4858	8.50667	8.5892	8.03638	8.38148
	151	9.61483	9.69751	9.55384	10.5013	8.4642	8.60558	8.03565	8.50386
	152	9.52297	9.84252	9.06762	10.4428	8.50121	8.68386	7.93311	8.47777
	153	9.47244	9.80709	9.10327	10.2631	8.65534	8.6341	7.83205	8.38956
	154	9.21916	9.50394	9.11503	10.6064	8.3835	8.78034	7.79052	8.54612
	155	9.14501	9.40814	8.88864	10.2029	8.50061	8.43871	8.05182	8.80044
	156	8.91732	9.06955	8.80742	10.3921	8.3665	8.49697	7.97538	8.62073
	157	9.04003	9.21588	8.80007	10.2598	8.30643	8.50061	7.91951	8.72363
	158	8.93373	9.16142	8.62992	10.3499	8.51335	8.66626	7.77802	8.59794
	159	7.89108	9.04134	8.3914	10.1158	8.58859	8.64806	7.88644	8.63249
	160	7.66995	8.80446	8.78942	10.416	8.5091	8.79915	7.84344	8.45792
	161	7.66732	8.84842	8.44359	10.4219	8.37985	8.89199	8.00147	8.76589
	162	7.89698	9.16601	8.32709	10.2988	8.54187	8.64017	7.99265	8.39103
	163	7.66864	8.80906	8.62918	10.086	8.42597	8.53277	8.1742	8.88644
	164	7.62861	9.14698	8.84454	9.957	8.74879	8.7858	8.19515	8.50349
	165	7.85827	8.78478	8.67218	10.0996	8.32585	8.54248	8.3201	8.69129
	166	7.68241	8.8189	8.90151	9.76038	8.34163	8.56068	8.26167	8.3473
	167	7.50984	8.82808	8.73613	9.86806	8.21905	8.73422	8.39324	8.66005
	168	7.75066	8.67388	8.64094	9.7828	8.56735	8.40352	8.30797	8.74017
	169	7.83136	8.56824	8.8416	9.67181	8.37136	8.73362	8.34179	8.58067
	170	7.78478	8.72507	8.42264	9.70967	8.28823	8.74272	8.40794	8.68578
	171	7.88583	8.50525	8.50349	9.79236	8.28519	8.44114	8.2194	8.68835
	172	7.67126	8.57152	8.23631	9.71665	8.44114	8.43507	8.3473	8.69643
	173	7.75131	8.53281	8.37413	9.767	8.19782	8.89624	8.32304	8.51011
	174	7.68963	8.27165	8.14517	9.5656	8.22937	8.66748	8.39544	8.61816
	175	7.98097	8.57283	8.10217	9.61411	8.33677	8.39078	7.97832	8.53914
	176	7.79003	8.57218	8.36053	9.63506	8.44903	8.54551	8.08857	8.4197
	177	7.90617	8.60827	8.51378	9.42411	8.57585	8.65413	8.33738	8.69019
	178	7.79724	8.44685	8.63616	9.21058	8.66748	8.72937	8.14995	8.58471
	179	7.92454	8.78937	8.53032	9.15252	8.47209	8.43993	8.50129	8.58618
	180	7.89567	8.85827	8.61117	9.12606	8.44053	8.72816	8.50643	8.59684
	181	7.74475	8.7815	8.53253	8.98824	8.36226	8.61468	8.19735	8.65344
	182	7.50525	8.82743	8.52407	9.04961	8.62197	8.63228	8.11099	8.59721
	183	7.6542	8.65551	8.63359	8.84785	8.46299	8.70752	8.33333	8.59978
	184	7.65486	8.74409	8.58104	8.85447	8.28883	8.59102	8.16134	8.58728
	185	7.63583	8.69226	8.32378	8.44395	8.28216	8.41748	8.19331	8.64315
	186	7.79396	8.39304	8.36053	8.76332	8.36833	8.93083	8.33811	9.09372
	187	7.84186	8.50525	8.37633	8.73208	8.33374	8.58374	8.49577	8.76075
	188	7.521	8.11024	8.42484	8.85961	8.12985	8.89806	8.32892	8.73833
	189	8.04724	8.69816	8.31312	8.6222	8.30583	8.49757	8.20066	8.51819
	190	7.60105	8.50787	8.37229	8.73943	8.36711	8.58374	8.28997	8.5215
	191	7.75066	8.35564	8.36016	8.54171	8.28216	8.76881	8.28151	8.70746
	192	7.99934	8.35696	8.35759	8.51341	8.59891	8.84648	8.34252	8.58875
	193	7.57808	8.44488	8.33113	8.5814	8.19114	8.47391	8.46049	8.61191
	194	7.54265	7.92454	8.35832	8.54171	8.38592	8.7858	8.2738	8.62661
	195	7.73425	8.07677	8.49173	8.35538	8.16566	8.61044	8.29622	8.87321
	196	7.66076	7.96194	8.27857	8.58287	8.19782	8.89381	8.46637	8.67365
	197	7.90945	7.95735	8.61558	8.58324	8.32342	8.53641	8.25579	8.61522
	198	7.93504	8.35958	8.19111	8.1878	8.51699	8.63956	8.20029	8.58986
	199	7.93766	8.3248	8.38221	8.61999	8.30036	8.93022	8.25799	8.65344
	200	7.63058	8.17979	8.34068	8.51672	8.23119	8.52306	8.26975	8.60345
	201	7.6811	8.38517	8.35097	8.82727	8.19175	8.60862	8.20176	8.75965
	202	7.8563	8.19226	8.36163	8.96031	8.3932	8.73786	8.07497	8.55641
	203	7.87073	8.14108	8.41566	9.12275	8.11954	8.49697	8.15913	8.81661
	204	7.95013	8.22244	8.47078	8.93495	8.54248	8.78034	8.32341	8.55568
	205	7.86942	8.12205	8.27968	8.83756	8.20146	8.83495	8.11907	8.8394
	206	7.71325	8.32349	8.29511	8.93899	8.37803	8.44296	8.22198	8.69019
	207	8.01247	8.38517	8.33444	8.83903	8.1875	8.87621	8.25028	8.71922
	208	7.57021	8.34318	8.43293	9.15215	8.13774	9.0892	8.14627	8.77655
	209	7.74147	7.96654	8.41272	9.07313	8.29551	8.46966	8.08343	8.36898
	210	7.72047	8.31758	8.26204	8.86035	8.58556	8.89017	8.43477	8.59059
	211	8.17454	8.50591	8.3903	8.94451	8.63228	8.55279	8.31091	8.63322
	212	7.68176	8.21654	8.29474	8.91951	8.31129	8.82282	8.27233	8.5057
	213	7.99278	8.56693	8.22786	8.88754	8.37136	8.64684	8.12532	8.86439
	214	7.80381	8.47769	8.50349	8.78427	8.37803	8.63956	8.45645	8.56082
	215	8.0315	8.73491	8.01727	9.00955	8.50425	8.85862	8.17824	8.73833
	216	7.48688	8.41601	8.2161	8.80853	8.48786	8.62621	8.14627	8.80522
	217	7.77559	8.41995	8.18045	8.7262	8.22148	8.60073	8.09261	8.60676
	218	7.74016	8.56758	8.16869	8.73466	8.56857	8.73665	8.4197	8.6244
	219	7.94554	8.63911	8.1154	8.75854	8.38956	8.54794	8.28923	8.27159
	220	7.68241	8.35499	8.17016	8.55311	8.24454	8.90473	8.19478	8.42264
	221	7.63451	8.51968	7.92392	8.62514	8.5534	8.79187	8.29327	8.45204
	222	7.60958	8.32743	8.17126	8.57773	8.375	8.89988	8.31349	8.58214
	223	8.05512	8.40814	8.05696	8.88681	8.58738	8.88956	8.2444	8.71665
	224	8.12598	8.28281	8.52407	8.75671	8.33192	8.97027	8.18229	8.69533
	225	7.76181	8.12533	8.17971	8.72767	8.63167	8.60498	8.2014	8.40573
	226	7.80381	8.22638	8.11062	8.76222	8.43507	8.64684	8.1595	8.82029
	227	7.85696	8.17323	8.09408	8.71591	8.48483	8.92354	8.40059	8.70378
	228	7.69029	8.24278	8.02756	8.62146	8.54248	8.76517	8.36861	8.45424
	229	7.68898	7.82808	8.42448	8.56928	8.15595	8.76456	8.14333	8.64425
	230	7.89567	8.01968	8.15472	8.58545	8.38653	8.54915	8.55899	8.68688
	231	7.82612	8.13517	8.26571	8.51746	8.2409	8.47512	8.60198	8.59096
	232	7.58136	8.03478	8.00147	8.72841	8.48422	8.88107	8.13965	8.56854
	233	7.84908	8.14501	8.11466	8.50533	8.59527	8.65534	8.22639	8.93826
	234	7.84449	8.05577	8.10805	8.32819	8.35073	8.69114	8.09666	8.66556
	235	7.57808	8.01181	8.19405	8.45829	8.61408	8.7051	8.39214	8.63653
	236	7.95866	8.25656	8.43036	8.39912	8.52913	9.20085	8.22345	8.94965
	237	8.04003	8.50919	8.01397	8.36825	8.5716	9.01517	8.22786	8.55274
	238	7.90092	8.14042	8.3925	8.46601	8.52427	8.67961	8.42484	8.56928
	239	7.93307	8.24344	8.08967	8.40022	8.46481	8.79672	8.33297	8.82947
	240	7.68241	8.10827	7.96986	8.59463	8.18932	8.58313	8.12018	8.55274
	241	7.97178	8.43373	8.17053	8.47299	8.375	8.5983	8.27968	8.53473
	242	7.73425	8.11155	8.07607	8.32047	8.28762	8.60316	8.04557	8.61228
	243	8.00853	8.36549	8.15472	8.42558	8.59648	8.81735	8.13929	8.552
	244	7.45997	8.20997	8.02867	8.18412	8.52427	8.74697	8.42999	8.84895
	245	7.42257	8.0584	8.14333	8.61044	8.29308	8.79733	8.38405	8.90812
	246	7.70276	8.25656	8.06689	8.61228	8.63167	8.82828	8.15362	8.60015
	247	7.8832	8.06758	8.05072	8.7376	8.47633	8.62075	8.50018	9.00551
	248	7.54003	8.04987	7.97905	8.40537	8.51881	8.7676	8.28078	8.72767
	249	7.66404	7.94488	8.25652	8.69717	8.3835	8.8483	8.41014	8.59574
	250	7.69685	8.12074	8.2036	8.58177	8.46845	8.58252	8.08453	8.69864
	251	7.82546	8.0643	7.99927	8.42668	8.29612	8.85498	8.40279	8.75193
	252	7.52625	8.03806	7.90518	8.4186	8.58859	8.78095	7.91106	8.37817
	253	7.68176	8.06234	8.07203	8.28041	8.38532	8.82646	8.362	8.60015
	254	7.61745	8.1647	7.88901	8.46931	8.40959	8.65777	8.14333	8.66777
	255	7.71982	7.87139	7.96545	8.39177	8.58556	8.77245	8.27931	8.5667
	256	7.64042	7.86286	7.97354	8.55384	8.45085	8.94053	8.23153	8.79713
	257	7.72703	8.20669	8.12716	8.68688	8.35983	8.46481	8.18964	8.75193
	258	7.97244	8.42257	8.32304	8.85741	8.56432	8.74575	8.48144	8.56376
	259	8.04987	8.38976	8.02573	8.59353	8.63228	8.68265	8.22565	8.79125
	260	7.90879	8.15879	8.10217	8.64168	8.53277	8.61893	8.50312	8.48291
	261	7.77362	8.00984	8.14958	8.50974	8.61772	8.64017	8.28445	8.54649
	262	7.71129	8.00394	8.11907	8.58545	8.39138	8.94903	8.02573	8.64976
	263	7.86483	8.26378	8.01911	8.54465	8.48119	8.87925	8.21205	8.81771
	264	7.74081	8.5	8.11025	8.57773	8.31675	8.53762	8.30209	8.72584
	265	7.41929	7.8937	8.05696	8.47299	8.33495	8.63653	8.1459	8.50202
	266	7.64042	7.93438	8.07607	8.33591	8.60498	8.49636	8.35575	8.7093
	267	7.69882	8.20866	8.28556	8.31459	8.07464	8.72451	8.27233	8.65307
	268	7.979	8.37467	8.09445	8.44616	8.47027	8.60437	8.20838	8.74642
	269	7.34777	7.82087	7.93569	8.52113	8.46359	8.69417	8.16979	8.54539
	270	7.72441	7.98228	7.95553	8.26608	8.16444	8.41748	8.3892	8.68284
	271	7.54528	8.17323	8.07644	8.6369	8.16141	8.91262	8.19441	8.78354
	272	7.9521	8.06955	8.0599	8.47005	8.29551	8.71056	8.18118	8.77545
	273	7.56562	8.11286	8.24697	8.29254	8.44053	8.65959	8.05255	8.8563
	274	7.46654	7.91995	8.36126	8.5487	8.19478	8.65473	8.22161	8.83021
	275	7.77428	8.11483	8.26277	8.61816	8.42476	8.73726	8.28629	8.49026
	276	8.02953	8.0853	8.17494	8.60676	8.77852	8.5358	8.15472	8.83388
	277	7.58793	8.03215	8.32157	8.41419	8.37136	8.85316	8.09813	8.76957
	278	7.60236	7.74409	8.00809	8.50496	8.5182	8.80461	8.30136	8.74568
	279	7.62073	7.95538	8.04153	8.41272	8.27427	8.71299	8.12385	8.57332
	280	7.62533	8.00131	8.07277	8.33958	8.18689	8.62136	8.18706	8.45902
	281	7.84055	7.97047	8.30209	8.60823	8.39442	8.57949	8.20213	8.72069
	282	7.67651	8.14567	8.1029	8.51856	8.44357	8.57221	8.12973	8.55641
	283	7.37664	8.06234	8.11356	8.51341	8.04976	8.65777	8.18486	8.9004
	284	7.65223	8.08399	7.94708	8.35061	8.18083	8.37257	8.19331	8.72841
	285	7.64108	8.05118	8.17273	8.3348	8.5085	8.72998	8.2771	8.73613
	286	7.60039	7.66667	8.2047	8.35869	8.30765	8.67779	8.55568	8.76369
	287	7.77493	7.82415	7.9276	8.52297	8.69114	8.61347	8.39214	8.54943
	288	7.51247	7.90026	8.12532	8.45682	8.43265	8.96481	8.19331	8.65564
	289	7.67126	7.92979	8.03381	8.35538	8.17658	8.83677	8.32819	8.69533
	290	7.39042	7.82743	7.97942	8.46895	8.12803	8.88228	7.97023	8.47483
	291	7.8294	8.45669	7.91253	8.60786	8.24333	8.62318	8.09151	8.73245
	292	7.61811	8.27559	8.16832	8.64462	8.29551	8.82949	8.21132	8.61117
	293	7.41076	8.05315	8.20397	8.67732	8.54976	8.59041	8.29217	8.78721
	294	7.98228	8.15354	8.22271	8.75671	8.26699	8.56978	8.19368	8.63763
	295	7.84055	8.19291	8.19552	8.61889	8.29369	8.34709	8.09923	8.66887
	296	7.65289	8.32546	7.90922	8.62845	8.28337	8.76517	8.41308	8.64976
	297	7.84646	7.979	7.9129	8.85336	8.39988	8.72027	8.19037	8.88276
	298	7.65814	8.1706	8.05807	8.82102	8.38896	9.03519	8.30761	8.68468
	299	7.86877	8.12795	8.04373	8.69938	8.28337	8.67172	8.21463	8.7681
	300	7.8622	8.24606	8.11687	8.62624	8.20692	8.74818	8.28886	8.65564

[truncated: 22 more sheets: Fig. 4e, Fig. 5a, Fig. 5b, Fig. 5c, Fig. 5d, Fig. 5e, Fig. 5f, Fig. 5g, Supplementary Fig 1d, Supplementary Fig 2c, Supplementary Fig 2d, Supplementary Fig 2e, Supplementary Fig 2f, Supplementary Fig 2g, Supplementary Fig 2h, Supplementary Fig 2k, Supplementary Fig 5c, Supplementary Fig 5d, Supplementary Fig 5g, Supplementary Fig 6d …]
