# Supplementary material for: Unveiling the impact of cGMP-dependent protein kinase of Neospora caninum on calcium fluxes and egress functions through quantitative phosphoproteome analysis
Source: Commun Biol. 2025 May 13;8:744. doi: 10.1038/s42003-025-08173-x (PMC12075863; doi:10.1038/s42003-025-08173-x)
Supplement: Supplementary file 6 — Supplementary Data 3 [file 42003_2025_8173_MOESM6_ESM.xlsx]

## Sheet: Sheet1
primers	Sequence(5‘-3’）	Purpose
P1	GCCGCCACCGCGGTGGAGCT	used to amplify the U6 fragment of the constructed plasmid pNc_Cas9CRISPR::sgNcPKG
P2	CTTGAGAGGCGAACACGACATAAACAACAATGTCCCTTTG	used to amplify the U6 fragment of the constructed plasmid pNc_Cas9CRISPR::sgNcPKG
P3	ATGTCGTGTTCGCCTCTCAAGGTTTTAGAGCTAGAAATAG	used to amplify the fragment of the constructed plasmid pNc_Cas9CRISPR::sgNcPKG
P4	CGCCCTATAGTGAGTCGTAT	used to amplify the fragment of the constructed plasmid pNc_Cas9CRISPR::sgNcPKG
P5	ATACGACTCACTATAGGGCG	used to amplify the Cas9 fragment of the constructed plasmid pNc_Cas9CRISPR::sgNcPKG
P6	AGCTCCACCGCGGTGGCGGC	used to amplify the Cas9 fragment of the constructed plasmid pNc_Cas9CRISPR::sgNcPKG
P7	ACATCGGCACCAACTCTG	used to amplify the fragments that identified the plasmids pNc_Cas9CRISPR::sgNcPKG
P8	GGTCCACATCGTAGTCGG	used to amplify the fragments that identified the plasmids pNc_Cas9CRISPR::sgNcPKG
P9	AAACGACGGCCAGTGAATTCTGCTCCATCAACGGCTACAA	used to amplify the 5'Flank fragment of the constructed plasmid pUC19-NcPKG-mAID-Ty-DHFR
P10	TCGCCCGAGCCCTTgctagcGAAATCCTTGTCCCAGTCAT	used to amplify the 5'Flank fragment of the constructed plasmid pUC19-NcPKG-mAID-Ty-DHFR
P11	TTTCCTGTTGAGAAAGCGGTCTGTGGTGTCACGGGAGTTG	used to amplify the 3'Flank fragment of the constructed plasmid pUC19-NcPKG-mAID-Ty-DHFR
P12	ACCATGATTACGCCAAGCTTGACGCGGGTCGCACACATTC	used to amplify the 3'Flank fragment of the constructed plasmid pUC19-NcPKG-mAID-Ty-DHFR
P13	AAGCTTGGCGTAATCATGGT	used to amplify the pUC19 skeleton fragment of the constructed plasmid pUC19-NcPKG-mAID-Ty-DHFR
P14	GAATTCACTGGCCGTCGTTT	used to amplify the pUC19 skeleton fragment of the constructed plasmid pUC19-NcPKG-mAID-Ty-DHFR
P15	gctagcAAGGGCTCGGGCGA	used to amplify the mAID-Ty-DHFR fragment of the constructed plasmid pUC19-NcPKG-mAID-Ty-DHFR
P16	ACCGCTTTCTCAACAGGAAA	used to amplify the mAID-Ty-DHFR fragment of the constructed plasmid pUC19-NcPKG-mAID-Ty-DHFR
P17	aagacgcagacgcatacaa	used to amplify the fragments that identified the plasmids pUC19-NcPKG-mAID-Ty-DHFR
P18	tgcggagagaaccgagac	used to amplify the fragments that identified the plasmids pUC19-NcPKG-mAID-Ty-DHFR
P19	TGCTCCATCAACGGCTACAA	used to amplify the fragments NcPKG 5’Flank-mAID-Ty-DHFR-3’Flank
P20	GACGCGGGTCGCACACATTC	used to amplify the fragments NcPKG 5’Flank-mAID-Ty-DHFR-3’Flank
P21	CACCGACCAGGATGCGATTA	used to amplify the fragments that identified the strains NcPKG-mAID
P22	aagacgcagacgcatacaa	used to amplify the fragments that identified the strains NcPKG-mAID
P23	AAGCGACACTCCGGCTATAC	used to amplify the fragments that identified the strains NcPKG-mAID
P24	GCAGAATGCTTTCCTCCTGCAAACAACAATGTCCCTTTGG	used to amplify the fragment of the constructed plasmid pNc_Cas9CRISPR::sgNcUPRT
P25	GCAGGAGGAAAGCATTCTGCGTTTTAGAGCTAGAAATAGC	used to amplify the fragment of the constructed plasmid pNc_Cas9CRISPR::sgNcUPRT
P26	CGCGCAACAAGAGGATAAAC	used to amplify the fragment of the constructed plasmid pUPRT-pTUB-GcaMP6f
P27	AAAAGGGAATTCAAGAAAAA	used to amplify the fragment of the constructed plasmid pUPRT-pTUB-GcaMP6f
P28	AAATGATGACAGCGAAGTGAGACTACGACGAAAGTGATGC	used to amplify the fragment of the constructed plasmid pUPRT-pTUB-GcaMP6f
P29	GTTTATCCTCTTGTTGCGCGGCGGCCGCTCTAGGATCCGT	used to amplify the fragment of the constructed plasmid pUPRT-pTUB-GcaMP6f
P30	TTTTTCTTGAATTCCCTTTTagatctCGCCACCATGGGTT	used to amplify the fragment of the constructed plasmid pUPRT-pTUB-GcaMP6f
P31	TCACTTCGCTGTCATCATTT	used to amplify the fragment of the constructed plasmid pUPRT-pTUB-GcaMP6f
P32	CTCTGACGGGGCTCTTCCTA	used to amplify the fragments NcUPRT-5’Flank-Tubulin-GCaMP6f -GRA1-NcUPRT-3’Flank
P33	CCAAAGCGAAAATGACTCAC	used to amplify the fragments NcUPRT-5’Flank-Tubulin-GCaMP6f -GRA1-NcUPRT-3’Flank
P34	GACGGGGCTCTTCCTACTTC	used to amplify the fragments that identified the strains Nc1/GCaMP6f
P35	CTTATCGTCATCGTCGTACA	used to amplify the fragments that identified the strains Nc1/GCaMP6f
P36	TACCACTACCAGCAGAACAC	used to amplify the fragments that identified the strains Nc1/GCaMP6f
P37	GCGTTTATCCTCTTGTTGCG	used to amplify the fragments that identified the strains Nc1/GCaMP6f
P38	GATCTCGCCACCATGGTCGA	used to amplify the fragments that identified the strains Nc1/GCaMP6f
P39	TCACTTCGCTGTCATCATTT	used to amplify the fragments that identified the strains Nc1/GCaMP6f
P40	TTCTGCGGTTGAAGGTGG	used to amplify the fragments that identified the strains Nc1/GCaMP6f
P41	TTACGCAGCAGCCACCAT	used to amplify the fragments that identified the strains Nc1/GCaMP6f
P42	TTTTACTACCTGATACGAACAAACAACAATGTCCCTTTGG	used to amplify the fragment of the constructed plasmid pNc_Cas9CRISPR::sg005460-HA
P43	GTTCGTATCAGGTAGTAAAAGTTTTAGAGCTAGAAATAGC	used to amplify the fragment of the constructed plasmid pNc_Cas9CRISPR::sg005460-HA
P44	tccaatTTAATTAAGATATCAAATGTGGAATCTCGTATAT	used to amplify the 5'Flank fragment of the constructed plasmid pLIC-005460-HA-DHFR
P45	ACGTCGTACGGGTACCTAGGGTCTGGAGTCAAGTTCTGCA	used to amplify the 5'Flank fragment of the constructed plasmid pLIC-005460-HA-DHFR
P46	CGGGGGATCGATCCACTAGTGGTAGAGGCAGCCATGTGAT	used to amplify the 3'Flank fragment of the constructed plasmid pLIC-005460-HA-DHFR
P47	GCGGTGGCGGCCGCTCTAGAATGCACGACACTGGAATATT	used to amplify the 3'Flank fragment of the constructed plasmid pLIC-005460-HA-DHFR
P48	CCTAGGTACCCGTACGACGT	used to amplify the HA-DHFR fragment of the constructed plasmid pLIC-005460-HA-DHFR
P49	ACTAGTGGATCGATCCCCCG	used to amplify the HA-DHFR fragment of the constructed plasmid pLIC-005460-HA-DHFR
P50	ACTAGTGGATCGATCCCCCG	used to amplify the pLIC skeleton fragment of the constructed plasmid pLIC-005460-HA-DHFR
P51	GATATCTTAATTAAattgga	used to amplify the pLIC skeleton fragment of the constructed plasmid pLIC-005460-HA-DHFR
P52	AAATGTGGAATCTCGTATAT	used to amplify the fragments Nc005460-5’Flank-HA-DHFR-Nc005460-3’Flank
P53	ATGCACGACACTGGAATATT	used to amplify the fragments Nc005460-5’Flank-HA-DHFR-Nc005460-3’Flank
P54	ATACTGTTCTCTGGTGGTGC	used to amplify the fragments that identified the strains 005460-HA
P55	ccacgccaaagtagaaagga	used to amplify the fragments that identified the strains 005460-HA
P56	TCCAGATGGAGATGGCTGTCTA	used to amplify the fragments that identified the strains 005460-HA
P57	ATGCACGACACTGGAATATT	used to amplify the fragments that identified the strains 005460-HA
P58	CACGTCGACGACAAACGATTAAACAACAATGTCCCTTTGG	used to amplify the fragment of the constructed plasmid pNc_Cas9CRISPR::sg005460-ko
P59	AATCGTTTGTCGTCGACGTGGTTTTAGAGCTAGAAATAGC	used to amplify the fragment of the constructed plasmid pNc_Cas9CRISPR::sg005460-ko
P60	CGACGTTGTAAAACGACGGCAAATGGGCATGTGTGAAACT	used to amplify the 5'Flank fragment of the constructed plasmid pTCR-005460::DHFR
P61	AAAATCGAATGACATGCTAGTTTCGGCCCGCCTCAGAGAT	used to amplify the 5'Flank fragment of the constructed plasmid pTCR-005460::DHFR
P62	CGGGGGATCGATCCACTAGTGGTAGAGGCAGCCATGTGAT	used to amplify the 3'Flank fragment of the constructed plasmid pTCR-005460::DHFR
P63	CGGGGGATCGATCCACTAGTGGTAGAGGCAGCCATGTGAT	used to amplify the 3'Flank fragment of the constructed plasmid pTCR-005460::DHFR
P64	CTAGCATGTCATTCGATTTT	used to amplify the DHFR fragment of the constructed plasmid pTCR-005460::DHFR
P65	ACTAGTGGATCGATCCCCCG	used to amplify the DHFR fragment of the constructed plasmid pTCR-005460::DHFR
P66	CCTAGGGCTAGCTCTAGAAC	used to amplify the pTCR skeleton fragment of the constructed plasmid pTCR-005460::DHFR
P67	GCCGTCGTTTTACAACGTCG	used to amplify the pTCR skeleton fragment of the constructed plasmid pTCR-005460::DHFR
P68	AAATGGGCATGTGTGAAACT	used to amplify the fragments Nc005460-5’Flank-KO-DHFR-Nc005460-3’Flank
P69	TTAGTTCCTCCCCCCCAGAG	used to amplify the fragments Nc005460-5’Flank-KO-DHFR-Nc005460-3’Flank
P70	AAAGTAGGCAACGCACCCAA	used to amplify the fragments that identified the strains 005460-KO
P71	GTCCACGTAGTTCGCGCATG	used to amplify the fragments that identified the strains 005460-KO
P72	TCCAGATGGAGATGGCTGTC	used to amplify the fragments that identified the strains 005460-KO
P73	CATACATGCTTGGCGGGTGC	used to amplify the fragments that identified the strains 005460-KO
P74	TCTGTGCATCTAAGTTGATAC	used to amplify the fragments that identified the strains 005460-KO
P75	CAAGCAGCCGATGGGAACA	used to amplify the fragments that identified the strains 005460-KO
P76	CCTCACGACCTGCGCGCTCCAAACAACAATGTCCCTTTGG	used to amplify the fragment of the constructed plasmid pNc_Cas9CRISPR::sgHXGPRT
P77	GGAGCGCGCAGGTCGTGAGGGTTTTAGAGCTAGAAATAGC	used to amplify the fragment of the constructed plasmid pNc_Cas9CRISPR::sgHXGPRT
P78	AAACGACGGCCAGTGAATTCTGTACCCTTTGTGGGGTGAA	used to amplify the 5'FlanK fragment of the constructed plasmid pUC19-HXGPRT::005460-Flag-CAT
P79	CGAACGCGGACATGCATATCATTGGCTCACGTTAAGGGAA	used to amplify the 5'FlanK fragment of the constructed plasmid pUC19-HXGPRT::005460-Flag-CAT
P80	GGTTAACACAATTCTTGCCCGAATTCCTGAAGCCGAACCC	used to amplify the 3'FlanK fragment of the constructed plasmid pUC19-HXGPRT::005460-Flag-CAT
P81	ACCATGATTACGCCAAGCTTAGCGTGAGTTCATGGAGGTT	used to amplify the 3'FlanK fragment of the constructed plasmid pUC19-HXGPRT::005460-Flag-CAT
P82	TTCCCTTAACGTGAGCCAATGATATGCATGTCCGCGTTCG	used to amplify the Tubulin promotor fragment of the constructed plasmid pUC19-HXGPRT::005460-Flag-CAT
P83	GAAAGGGACTCTCCCGGCATTTTGTCGAAAAAGGGAATTC	used to amplify the Tubulin promotor fragment of the constructed plasmid pUC19-HXGPRT::005460-Flag-CAT
P84	TGCAGAACTTGACTCCAGACggtggaggtggaagtGACTA	used to amplify the Flag-CAT fragment of the constructed plasmid pUC19-HXGPRT::005460-Flag-CAT
P85	GGGCAAGAATTGTGTTAACC	used to amplify the Flag-CAT fragment of the constructed plasmid pUC19-HXGPRT::005460-Flag-CAT
P86	ATGCCGGGAGAGTCCCTTTC	used to amplify the 005460 fragment of the constructed plasmid pUC19-HXGPRT::005460-Flag-CAT
P87	GTCTGGAGTCAAGTTCTGCA	used to amplify the 005460 fragment of the constructed plasmid pUC19-HXGPRT::005460-Flag-CAT
P88	GGGGTCGATGGTTTGACGAACCGAGTCAC	used to amplify the fragment of the constructed plasmid pUC19-HXGPRT::005460(S243D)-Flag-CAT
P89	GTGACTCGGTTCGTCAAACCATCGACCCC	used to amplify the fragment of the constructed plasmid pUC19-HXGPRT::005460(S243D)-Flag-CAT
P90	GGTCGATGGTTTGCCGAACCGAGTC	used to amplify the fragment of the constructed plasmid pUC19-HXGPRT::005460(S243A)-Flag-CAT
P91	GACTCGGTTCGGCAAACCATCGACC	used to amplify the fragment of the constructed plasmid pUC19-HXGPRT::005460(S243A)-Flag-CAT
P92	AGTCTCACGCATTTAGCGTG	used to amplify the fragments that identified the strains 005460-Com/S243A/S243D
P93	GCTGCTCGGAGCGTCGAACA	used to amplify the fragments that identified the strains 005460-Com/S243A/S243D
P94	GGAGGACACTGCTTCGAGAG	used to amplify the fragments that identified the strains 005460-Com/S243A/S243D
P95	GGTGGCTAGATAATGGCTGAT	used to amplify the fragments that identified the strains 005460-Com/S243A/S243D
P96	ATGCCGGGAGAGTCCCTTTC	squence primer that identified the strains 005460-Com/S243A/S243D
P97	AACTGCTCCGATACTACACC	qPCR primer was used to analyze 005460 expression
P98	CTTTCCTGAGTGTCGTCCCAT	qPCR primer was used to analyze 005460 expression
P99	GTCTACAACGGGCATACG	qPCR primer was used to analyze 020420 expression
P100	GATGACATACTGACCGAT	qPCR primer was used to analyze 020420 expression
P101	TGTACATCGAAGGAAATCCC	qPCR primer was used to analyze NcActin expression
P102	GAACCGATTCCCAGCATCCA	qPCR primer was used to analyze NcActin expression
