# Supplementary material for: Unveiling the impact of cGMP-dependent protein kinase of Neospora caninum on calcium fluxes and egress functions through quantitative phosphoproteome analysis
Source: Commun Biol. 2025 May 13;8:744. doi: 10.1038/s42003-025-08173-x (PMC12075863; doi:10.1038/s42003-025-08173-x)
Supplement: Supplementary file 7 — Supplementary Table 1 [file 42003_2025_8173_MOESM7_ESM.xlsx]

## Sheet: Sheet1
Protein accession	Position	Amino acid	MBP/Vehicle Ratio	MBP/Vehicle CV	Regulated Type	Protein description	Gene name	Localization probability	PEP	Score	Charge	Modified sequence	Mass error [ppm]	MBP_1	MBP_2	Vehicle_1	Vehicle_2	Subcellular localization	KEGG KO No.	KEGG Gene	KEGG pathway	Biological Process	Cellular Component	Molecular Function	Pfam ID	Domain description	KOG category	KOG NO.	KOG description
NCLIV_000030-t26_1-p1	524	S	1e-05	1e-05	Down	conserved hypothetical protein GN=NCLIV_000030	--	0.769383	8.63e-18	178.51	2	TVSAES(0.001)FAS(0.769)S(0.115)S(0.115)LR	-0.94435			0.668005	1.33199	nucleus
NCLIV_000030-t26_1-p1	1093	S	0.349	1e-05	Down	conserved hypothetical protein GN=NCLIV_000030	--	0.850785	3.33e-07	88.115	3	VKPAFS(0.851)QS(0.148)EDS(0.001)GAGCHR	-0.45268		0.69326	0.321832	1.98491	nucleus
NCLIV_000060-t26_1-p1	298	S	1e-05	1e-05	Down	putative 3', 5'-cyclic nucleotide phosphodiesterase domain-containing protein GN=NCLIV_000060	--	0.993418	0.00153711	84.999	2	CEGET(0.007)LMS(0.993)R	0.47541			0.622061	1.37794	plasma membrane	K18437	PDE8; high affinity cAMP-specific and IBMX-insensitive 3',5'-cyclic phosphodiesterase 8 [EC:3.1.4.53]	map00230 Purine metabolism; map01100 Metabolic pathways; map04927 Cortisol synthesis and secretion; map04934 Cushing syndrome; map05032 Morphine addiction				PF00233	3'5'-cyclic nucleotide phosphodiesterase	T	KOG3689	Cyclic nucleotide phosphodiesterase
NCLIV_000060-t26_1-p1	1979	S	1e-05	1e-05	Down	putative 3', 5'-cyclic nucleotide phosphodiesterase domain-containing protein GN=NCLIV_000060	--	0.999398	1.65e-05	80.049	2	CFPAVGGS(0.001)AAPAS(0.999)PEGK	0.72496			1.06131	0.938692	plasma membrane	K18437	PDE8; high affinity cAMP-specific and IBMX-insensitive 3',5'-cyclic phosphodiesterase 8 [EC:3.1.4.53]	map00230 Purine metabolism; map01100 Metabolic pathways; map04927 Cortisol synthesis and secretion; map04934 Cushing syndrome; map05032 Morphine addiction				PF00233	3'5'-cyclic nucleotide phosphodiesterase	T	KOG3689	Cyclic nucleotide phosphodiesterase
NCLIV_000060-t26_1-p1	1454	S	0.438	1e-05	Down	putative 3', 5'-cyclic nucleotide phosphodiesterase domain-containing protein GN=NCLIV_000060	--	1	2.36e-05	113.13	2	CQS(1)LAPSMDELSSR	1.6528		0.837482	0.24887	1.91365	plasma membrane	K18437	PDE8; high affinity cAMP-specific and IBMX-insensitive 3',5'-cyclic phosphodiesterase 8 [EC:3.1.4.53]	map00230 Purine metabolism; map01100 Metabolic pathways; map04927 Cortisol synthesis and secretion; map04934 Cushing syndrome; map05032 Morphine addiction				PF00233	3'5'-cyclic nucleotide phosphodiesterase	T	KOG3689	Cyclic nucleotide phosphodiesterase
NCLIV_000060-t26_1-p1	1656	S	0.399	1e-05	Down	putative 3', 5'-cyclic nucleotide phosphodiesterase domain-containing protein GN=NCLIV_000060	--	0.999999	1.42e-12	153.56	2	ENPGLLSLQS(1)MGDFR	0.74092	0.715781		1.79493	0.489288	plasma membrane	K18437	PDE8; high affinity cAMP-specific and IBMX-insensitive 3',5'-cyclic phosphodiesterase 8 [EC:3.1.4.53]	map00230 Purine metabolism; map01100 Metabolic pathways; map04927 Cortisol synthesis and secretion; map04934 Cushing syndrome; map05032 Morphine addiction				PF00233	3'5'-cyclic nucleotide phosphodiesterase	T	KOG3689	Cyclic nucleotide phosphodiesterase
NCLIV_000060-t26_1-p1	554	S	1e-05	1e-05	Down	putative 3', 5'-cyclic nucleotide phosphodiesterase domain-containing protein GN=NCLIV_000060	--	0.91104	4.23e-12	148.22	2	LPELAAEGDGIS(0.911)S(0.089)CGR	1.4099			0.996846	1.00315	plasma membrane	K18437	PDE8; high affinity cAMP-specific and IBMX-insensitive 3',5'-cyclic phosphodiesterase 8 [EC:3.1.4.53]	map00230 Purine metabolism; map01100 Metabolic pathways; map04927 Cortisol synthesis and secretion; map04934 Cushing syndrome; map05032 Morphine addiction				PF00233	3'5'-cyclic nucleotide phosphodiesterase	T	KOG3689	Cyclic nucleotide phosphodiesterase
NCLIV_000060-t26_1-p1	1478	S	1e-05	1e-05	Down	putative 3', 5'-cyclic nucleotide phosphodiesterase domain-containing protein GN=NCLIV_000060	--	0.998852	1.86e-08	99.589	2	S(0.999)DGT(0.001)EDVEGPGR	0.41645			0.685933	1.31407	plasma membrane	K18437	PDE8; high affinity cAMP-specific and IBMX-insensitive 3',5'-cyclic phosphodiesterase 8 [EC:3.1.4.53]	map00230 Purine metabolism; map01100 Metabolic pathways; map04927 Cortisol synthesis and secretion; map04934 Cushing syndrome; map05032 Morphine addiction				PF00233	3'5'-cyclic nucleotide phosphodiesterase	T	KOG3689	Cyclic nucleotide phosphodiesterase
NCLIV_000120-t26_1-p1	1795	S	1e-05	1e-05	Down	CH domain-containing protein, putative(predict) GN=NCLIV_000120	--	0.912589	8.16e-05	78.75	2	AQACAS(0.913)PS(0.081)AS(0.004)S(0.002)GAER	1.2838			0.531081	1.46892	nucleus
NCLIV_000160-t26_1-p1	418	S	1e-05	1e-05	Down	putative zinc finger DHHC domain-containing protein GN=NCLIV_000160	--	0.964673	1.56e-11	158.02	2	ADCEIDVDS(0.965)PT(0.035)R	1.7125			0.808501	1.1915	plasma membrane	K18932	ZDHHC; palmitoyltransferase [EC:2.3.1.225]							S	KOG1311	DHHC-type Zn-finger proteins
NCLIV_000300-t26_1-p1	33	S	1e-05	1e-05	Down	conserved hypothetical protein GN=NCLIV_000300	--	0.987152	0.00378184	59.77	2	GGASIPGGQS(0.987)ET(0.012)R	-0.96452			0.866119	1.13388	cytoplasm,nucleus
NCLIV_000300-t26_1-p1	139	S	0.235	1e-05	Down	conserved hypothetical protein GN=NCLIV_000300	--	0.999997	8.57e-39	149.65	4	KGSHPTGTQQSESVPAAEES(1)LEEAEVDLAPR	0.94386		0.544331	0.134453	2.32122	cytoplasm,nucleus
NCLIV_000310-t26_1-p1	226	S	1e-05	1e-05	Down	putative arginine N-methyltransferase GN=NCLIV_000310	--	0.887691	1.69e-05	142.32	2	HAT(0.112)S(0.888)REEGQVQDAK	-1.1379			1.07651	0.923488	nucleus	K11434	PRMT1; type I protein arginine methyltransferase [EC:2.1.1.319]	map04068 FoxO signaling pathway; map04922 Glucagon signaling pathway						KOT	KOG1499	Protein arginine N-methyltransferase PRMT1 and related enzymes
NCLIV_000390-t26_1-p1	402	S	0.409	1e-05	Down	Putative transmembrane protein(predict) GN=NCLIV_000390	--	1	0.000612264	90.376	2	GAPS(1)GAAQIELAGV	-1.2795	0.800257		1.9584	0.241343	plasma membrane
NCLIV_000390-t26_1-p1	213	S	1e-05	1e-05	Down	Putative transmembrane protein(predict) GN=NCLIV_000390	--	1	1.28e-07	142.03	2	S(1)GVGEVTSIEAAER	-2.0985			0.960003	1.04	plasma membrane
NCLIV_000420-t26_1-p1	702	S	0.403	0.0613352	Down	putative DNA ligase GN=NCLIV_000420	--	0.999247	2.16e-07	93.517	2	LLSQPLST(0.001)ADAEPAS(0.999)PR	-1.1301	0.544619	0.602479	1.29346	1.55944	nucleus	K10777	LIG4, DNL4; DNA ligase 4 [EC:6.5.1.1]	map03450 Non-homologous end-joining				PF01068	ATP dependent DNA ligase domain	L	KOG0966	ATP-dependent DNA ligase IV
NCLIV_000430-t26_1-p1	86	S	1e-05	1e-05	Down	IMP2_N domain-containing protein(predict) GN=NCLIV_000430	--	1	7.67e-07	96.204	2	TNIVDEAAAAVVS(1)R	-2.2543			0.932742	1.06726	cytoplasm
NCLIV_000590-t26_1-p1	356	S	0.482	1e-05	Down	putative transcription elongation factor TFIIS GN=NCLIV_000590	--	0.999999	0.000370483	92.15	2	KES(1)MEACQSDWEMK	0.37575		0.757755	0.669083	1.57316	nucleus	K03145	TFIIS; transcription elongation factor S-II		GO:0006139 nucleobase-containing compound metabolic process; GO:0006259 DNA metabolic process; GO:0006281 DNA repair; GO:0006283 transcription-coupled nucleotide-excision repair; GO:0006289 nucleotide-excision repair; GO:0006351 transcription, DNA-templated; GO:0006354 DNA-templated transcription, elongation; GO:0006366 transcription by RNA polymerase II; GO:0006368 transcription elongation from …	GO:0000428 DNA-directed RNA polymerase complex; GO:0005622 intracellular; GO:0005623 cell; GO:0005634 nucleus; GO:0005654 nucleoplasm; GO:0005667 transcription regulator complex; GO:0005669 transcription factor TFIID complex; GO:0005730 nucleolus; GO:0016591 RNA polymerase II, holoenzyme; GO:0030880 RNA polymerase complex; GO:0031974 membrane-enclosed lumen; GO:0031981 nuclear lumen; GO:0032991 p…		PF08711; PF07500; PF01096	TFIIS helical bundle-like domain; Transcription factor S-II (TFIIS), central domain; Transcription factor S-II (TFIIS)	K	KOG1105	Transcription elongation factor TFIIS/Cofactor of enhancer-binding protein Sp1
NCLIV_000630-t26_1-p1	476	S	1e-05	1e-05	Down	Zn-finger in Ran binding protein and others domain-containing protein(predict) GN=NCLIV_000630	--	1	8.49e-05	83.474	2	HLAS(1)NPQGCSGA	-1.3026			1.09918	0.900818	nucleus							PF00641	Zn-finger in Ran binding protein and others
NCLIV_000680-t26_1-p1	1324	S	0.083	1e-05	Down	conserved hypothetical protein GN=NCLIV_000680	--	0.992949	7.63e-08	100.98	3	DTLHNPGS(0.993)FS(0.007)HLLAR	-0.65628	0.157076		1.9018	0.941121	plasma membrane
NCLIV_000680-t26_1-p1	1555	S	0.093	1e-05	Down	conserved hypothetical protein GN=NCLIV_000680	--	1	2.45e-16	146.37	2	LLS(1)FGDQPAAPR	-1.8679		0.204803	0.596794	2.1984	plasma membrane
NCLIV_000712-t26_1-p1	257	S	0.099	1e-05	Down	CBS domain-containing protein(predict) GN=NCLIV_000712	--	1	7.79e-07	128.68	2	KPS(1)LPAVSCLR	-2.1938	0.154865		1.56866	1.27648	plasma membrane							PF00571	CBS domain	C	KOG1764	5'-AMP-activated protein kinase, gamma subunit
NCLIV_000712-t26_1-p1	22	S	0.234	1e-05	Down	CBS domain-containing protein(predict) GN=NCLIV_000712	--	0.975322	0.00244289	61.067	2	T(0.015)LS(0.975)GT(0.009)SGHAVER	-1.8127		0.357895	1.11064	1.53147	plasma membrane							PF00571	CBS domain	C	KOG1764	5'-AMP-activated protein kinase, gamma subunit
NCLIV_000712-t26_1-p1	25	S	1e-05	1e-05	Down	CBS domain-containing protein(predict) GN=NCLIV_000712	--	0.864801	0.000638443	67.838	2	TLSGT(0.135)S(0.865)GHAVER	-0.60268			1.01528	0.984724	plasma membrane							PF00571	CBS domain	C	KOG1764	5'-AMP-activated protein kinase, gamma subunit
NCLIV_000790-t26_1-p1	305	S	0.472	1e-05	Down	Calpain-7(predict) GN=NCLIV_000790	--	0.999999	0.00016218	98.328	2	S(1)DDAVSAAPIAGACSR	-1.1294		0.64456	0.989041	1.3664	nucleus	K08576	CAPN7; calpain-7 [EC:3.4.22.-]		GO:0001101 response to acid chemical; GO:0006508 proteolysis; GO:0006807 nitrogen compound metabolic process; GO:0008152 metabolic process; GO:0009056 catabolic process; GO:0009057 macromolecule catabolic process; GO:0009719 response to endogenous stimulus; GO:0009987 cellular process; GO:0010033 response to organic substance; GO:0010243 response to organonitrogen compound; GO:0019538 protein met…	GO:0005622 intracellular; GO:0005623 cell; GO:0005737 cytoplasm; GO:0005783 endoplasmic reticulum; GO:0005794 Golgi apparatus; GO:0005829 cytosol; GO:0005856 cytoskeleton; GO:0005886 plasma membrane; GO:0005938 cell cortex; GO:0012505 endomembrane system; GO:0015629 actin cytoskeleton; GO:0016020 membrane; GO:0030425 dendrite; GO:0030863 cortical cytoskeleton; GO:0030864 cortical actin cytoskelet…	GO:0003824 catalytic activity; GO:0004175 endopeptidase activity; GO:0004197 cysteine-type endopeptidase activity; GO:0004198 calcium-dependent cysteine-type endopeptidase activity; GO:0005488 binding; GO:0005515 protein binding; GO:0008092 cytoskeletal protein binding; GO:0008233 peptidase activity; GO:0008234 cysteine-type peptidase activity; GO:0016787 hydrolase activity; GO:0070011 peptidase …	PF01067	Calpain large subunit, domain III	OT	KOG0045	Cytosolic Ca2+-dependent cysteine protease (calpain), large subunit (EF-Hand protein superfamily)
NCLIV_000830-t26_1-p1	53	S	0.203	1e-05	Down	CS domain-containing protein(predict) GN=NCLIV_000830	--	0.997261	4.8e-54	172.01	2	YGS(0.997)NS(0.003)YYYAHAPLPGAQQAGEVK	0.16455		0.252089	1.50336	1.24455	cytoplasm							PF04969	CS domain
NCLIV_000880-t26_1-p1	505	S	1e-05	1e-05	Down	Zinc finger, C3HC4 type (RING finger) domain-containing protein(predict) GN=NCLIV_000880	--	0.999475	8.17e-05	108.2	2	LLS(0.999)LS(0.001)QHER	-0.028393			0.906215	1.09379	cytoplasm	K15704	RNF149; E3 ubiquitin-protein ligase RNF149 [EC:2.3.2.27]					PF13639	Ring finger domain	O	KOG4628	Predicted E3 ubiquitin ligase
NCLIV_001030-t26_1-p1	250	S	0.302	1e-05	Down	HECT domain-containing protein(predict) GN=NCLIV_001030	--	0.999994	0.00261065	68.49	2	AS(1)GEASFGR	-1.5208	0.571266		1.89032	0.538414	nucleus	K10587	UBE3A, E6AP; ubiquitin-protein ligase E3 A [EC:2.3.2.26]	map04120 Ubiquitin mediated proteolysis; map05165 Human papillomavirus infection; map05203 Viral carcinogenesis				PF00632	HECT-domain (ubiquitin-transferase)	H	KOG0941	E3 ubiquitin protein ligase
NCLIV_001030-t26_1-p1	254	S	1e-05	1e-05	Down	HECT domain-containing protein(predict) GN=NCLIV_001030	--	0.992053	0.02056	42.536	3	AS(0.007)GEAS(0.992)FGREEHAGT(0.001)S(0.001)CGTGK	1.0658			1.2338	0.766202	nucleus	K10587	UBE3A, E6AP; ubiquitin-protein ligase E3 A [EC:2.3.2.26]	map04120 Ubiquitin mediated proteolysis; map05165 Human papillomavirus infection; map05203 Viral carcinogenesis				PF00632	HECT-domain (ubiquitin-transferase)	H	KOG0941	E3 ubiquitin protein ligase
NCLIV_001030-t26_1-p1	287	S	0.457	1e-05	Down	HECT domain-containing protein(predict) GN=NCLIV_001030	--	0.963233	8.02e-55	167.06	4	T(0.037)GS(0.963)DDGEGRGEGEEEDPIGYEEFHNDAINSQHPLLR	0.93187	0.58639		1.28355	1.13006	nucleus	K10587	UBE3A, E6AP; ubiquitin-protein ligase E3 A [EC:2.3.2.26]	map04120 Ubiquitin mediated proteolysis; map05165 Human papillomavirus infection; map05203 Viral carcinogenesis				PF00632	HECT-domain (ubiquitin-transferase)	H	KOG0941	E3 ubiquitin protein ligase
NCLIV_001040-t26_1-p1	279	S	0.339	1e-05	Down	putative der1-like family domain-containing protein,conserved GN=NCLIV_001040	--	0.830334	6.5e-06	123.83	2	PAAGGGS(0.113)S(0.83)GT(0.048)QAFT(0.009)GR	-0.8069		0.445909	1.23929	1.3148	plasma membrane	K13989	DERL2_3; Derlin-2/3	map04141 Protein processing in endoplasmic reticulum						S	KOG0858	Predicted membrane protein
NCLIV_001050-t26_1-p1	2611	S	1e-05	1e-05	Down	Phospholipase, patatin family protein(predict) GN=NCLIV_001050	--	1	1.11e-05	110.9	2	HMLS(1)FGEALLGGER	-0.70652			0.72131	1.27869	plasma membrane	K14388	SLC5A8_12, SMCT; solute carrier family 5 (sodium-coupled monocarboxylate transporter), member 8/12							I	KOG3773	Adiponutrin and related vesicular transport proteins; predicted alpha/beta hydrolase
NCLIV_001050-t26_1-p1	2785	S	1e-05	1e-05	Down	Phospholipase, patatin family protein(predict) GN=NCLIV_001050	--	0.998601	1.33e-09	96.26	2	S(0.999)AGLS(0.001)GGSSALAMLAMLER	-2.052			0.997368	1.00263	plasma membrane	K14388	SLC5A8_12, SMCT; solute carrier family 5 (sodium-coupled monocarboxylate transporter), member 8/12							I	KOG3773	Adiponutrin and related vesicular transport proteins; predicted alpha/beta hydrolase
NCLIV_001050-t26_1-p1	1032	S	0.084	1e-05	Down	Phospholipase, patatin family protein(predict) GN=NCLIV_001050	--	0.999998	0.00295308	58.476	2	S(1)GEFIFCSPR	-2.1404	0.102461		1.22255	1.67499	plasma membrane	K14388	SLC5A8_12, SMCT; solute carrier family 5 (sodium-coupled monocarboxylate transporter), member 8/12							I	KOG3773	Adiponutrin and related vesicular transport proteins; predicted alpha/beta hydrolase
NCLIV_001090-t26_1-p1	464	S	0.432	0.0425574	Down	cora-like Mg2+ transporter domain-containing protein, related GN=NCLIV_001090	--	0.871098	3.21e-13	145.34	2	T(0.029)T(0.079)S(0.871)S(0.02)SFVEDGAAASNAR	-0.87757	0.412026	0.801978	0.982409	1.80359	plasma membrane	K16075	MRS2, MFM1; magnesium transporter							U	KOG2662	Magnesium transporters: CorA family
NCLIV_001090-t26_1-p1	48	S	0.29	1e-05	Down	cora-like Mg2+ transporter domain-containing protein, related GN=NCLIV_001090	--	0.991144	0.0350355	57.003	2	LAS(0.009)LDS(0.991)DRK	1.5068	0.392408		1.35115	1.25644	plasma membrane	K16075	MRS2, MFM1; magnesium transporter							U	KOG2662	Magnesium transporters: CorA family
NCLIV_001180-t26_1-p1	819	S	0.462	0.00612214	Down	cbr-GPDH-1 protein, related GN=NCLIV_001180	--	1	0.000113309	145.08	2	LQS(1)MVDHER	5.2499	0.659403	0.605058	1.43212	1.30342	cytoplasm	K00006	GPD1; glycerol-3-phosphate dehydrogenase (NAD+) [EC:1.1.1.8]	map00564 Glycerophospholipid metabolism	GO:0006629 lipid metabolic process; GO:0006644 phospholipid metabolic process; GO:0006650 glycerophospholipid metabolic process; GO:0006654 phosphatidic acid biosynthetic process; GO:0006793 phosphorus metabolic process; GO:0006796 phosphate-containing compound metabolic process; GO:0008152 metabolic process; GO:0008610 lipid biosynthetic process; GO:0008654 phospholipid biosynthetic process; GO:…	GO:0005622 intracellular; GO:0005623 cell; GO:0005737 cytoplasm; GO:0005829 cytosol;	GO:0003824 catalytic activity; GO:0004367 glycerol-3-phosphate dehydrogenase [NAD+] activity; GO:0016491 oxidoreductase activity; GO:0016614 oxidoreductase activity, acting on CH-OH group of donors; GO:0016616 oxidoreductase activity, acting on the CH-OH group of donors, NAD or NADP as acceptor;	PF07479	NAD-dependent glycerol-3-phosphate dehydrogenase C-terminus	C	KOG2711	Glycerol-3-phosphate dehydrogenase/dihydroxyacetone 3-phosphate reductase
NCLIV_001230-t26_1-p1	628	S	1e-05	1e-05	Down	protein phosphatase 2C-like domain-containing protein, related GN=NCLIV_001230	--	0.888896	6.87e-06	124.46	2	LFFSS(0.111)S(0.889)GHMR	-0.65214			0.560718	1.43928	extracellular	K17508	PTC7, PPTC7; protein phosphatase PTC7 [EC:3.1.3.16]							T	KOG1379	Serine/threonine protein phosphatase
NCLIV_001230-t26_1-p1	1979	S	1e-05	1e-05	Down	protein phosphatase 2C-like domain-containing protein, related GN=NCLIV_001230	--	0.999938	1.65e-08	86.952	2	SQVGS(1)EEGWTAR	-2.0665			1.00347	0.996527	extracellular	K17508	PTC7, PPTC7; protein phosphatase PTC7 [EC:3.1.3.16]							T	KOG1379	Serine/threonine protein phosphatase
NCLIV_001240-t26_1-p1	365	S	1e-05	1e-05	Down	Protein kinase domain-containing protein(predict) GN=NCLIV_001240	--	0.964979	3.42e-12	153.05	2	AVDSHAVS(0.029)S(0.965)PT(0.003)S(0.003)R	-0.4891			1.02814	0.971864	nucleus	K08818	CDC2L; cell division cycle 2-like [EC:2.7.11.22]		GO:0000003 reproduction; GO:0000075 cell cycle checkpoint; GO:0000077 DNA damage checkpoint; GO:0000082 G1/S transition of mitotic cell cycle; GO:0000086 G2/M transition of mitotic cell cycle; GO:0000226 microtubule cytoskeleton organization; GO:0000278 mitotic cell cycle; GO:0000302 response to reactive oxygen species; GO:0006139 nucleobase-containing compound metabolic process; GO:0006259 DNA m…	GO:0000307 cyclin-dependent protein kinase holoenzyme complex; GO:0005622 intracellular; GO:0005623 cell; GO:0005634 nucleus; GO:0005654 nucleoplasm; GO:0005737 cytoplasm; GO:0005768 endosome; GO:0005813 centrosome; GO:0005815 microtubule organizing center; GO:0005829 cytosol; GO:0005856 cytoskeleton; GO:0012505 endomembrane system; GO:0015030 Cajal body; GO:0015630 microtubule cytoskeleton; GO:0…	GO:0003824 catalytic activity; GO:0004672 protein kinase activity; GO:0004674 protein serine/threonine kinase activity; GO:0004693 cyclin-dependent protein serine/threonine kinase activity; GO:0005488 binding; GO:0005515 protein binding; GO:0016301 kinase activity; GO:0016740 transferase activity; GO:0016772 transferase activity, transferring phosphorus-containing groups; GO:0016773 phosphotransf…	PF00069	Protein kinase domain	T	KOG0663	Protein kinase PITSLRE and related kinases
NCLIV_001280-t26_1-p1	9	S	0.345	1e-05	Down	putative ribokinase GN=NCLIV_001280	--	0.879781	1.42e-05	92.747	2	ALDTPAT(0.12)S(0.88)LAAR	-0.20107		0.572197	0.768904	1.6589	cytoplasm,nucleus	K00852	rbsK, RBKS; ribokinase [EC:2.7.1.15]	map00030 Pentose phosphate pathway; map01100 Metabolic pathways						G	KOG2855	Ribokinase
NCLIV_001280-t26_1-p1	266	S	1e-05	1e-05	Down	putative ribokinase GN=NCLIV_001280	--	0.999913	1.75e-06	129.01	2	TQDS(1)AGNVFEER	0.34394			0.437189	1.56281	cytoplasm,nucleus	K00852	rbsK, RBKS; ribokinase [EC:2.7.1.15]	map00030 Pentose phosphate pathway; map01100 Metabolic pathways						G	KOG2855	Ribokinase
NCLIV_001300-t26_1-p1	102	S	0.222	0.0637033	Down	putative calmodulin GN=NCLIV_001300	--	0.999862	1.12e-104	299.46	2	ALCSS(1)MTEDEIENLMR	0.39923	0.419757	0.310879	1.80612	1.46325	cytoplasm	K02183	CALM; calmodulin	map04014 Ras signaling pathway; map04015 Rap1 signaling pathway; map04020 Calcium signaling pathway; map04022 cGMP-PKG signaling pathway; map04024 cAMP signaling pathway; map04070 Phosphatidylinositol signaling system; map04114 Oocyte meiosis; map04218 Cellular senescence; map04261 Adrenergic signaling in cardiomyocytes; map04270 Vascular smooth muscle contraction; map04371 Apelin signaling pathw…				PF13202; PF13499	EF hand; EF-hand domain pair	T	KOG0027	Calmodulin and related proteins (EF-Hand superfamily)
NCLIV_001370-t26_1-p1	741	S	1e-05	1e-05	Down	putative DEAD/DEAH box helicase GN=NCLIV_001370	--	0.905055	1.5e-06	89.04	4	EGDSEEAERES(0.905)ES(0.095)DQEREELIDR	0.39179			0.911925	1.08807	plasma membrane	K20103	DDX60; ATP-dependent RNA helicase DDX60 [EC:3.6.4.13]					PF00270	DEAD/DEAH box helicase	L	KOG0949	Predicted helicase, DEAD-box superfamily
NCLIV_001370-t26_1-p1	19	S	0.498	0.0596355	Down	putative DEAD/DEAH box helicase GN=NCLIV_001370	--	1	9.41e-27	178.4	2	GMS(1)DPMAS(1)LEGAAAFAGK	2.6448	0.493539	0.844137	1.03572	1.62661	plasma membrane	K20103	DDX60; ATP-dependent RNA helicase DDX60 [EC:3.6.4.13]					PF00270	DEAD/DEAH box helicase	L	KOG0949	Predicted helicase, DEAD-box superfamily
NCLIV_001370-t26_1-p1	397	S	1e-05	1e-05	Down	putative DEAD/DEAH box helicase GN=NCLIV_001370	--	1	0.0002831	76.255	2	S(1)GGAEAETER	2.3164			1.27421	0.725788	plasma membrane	K20103	DDX60; ATP-dependent RNA helicase DDX60 [EC:3.6.4.13]					PF00270	DEAD/DEAH box helicase	L	KOG0949	Predicted helicase, DEAD-box superfamily
NCLIV_001550-t26_1-p1	35	S	1e-05	1e-05	Down	putative ribonucleoside-diphosphate reductase, large subunit GN=NCLIV_001550	--	0.99843	3.76e-57	235.69	2	AALSNS(0.002)FS(0.998)EAT(0.143)S(0.695)PT(0.163)KK	-0.23905			1.18089	0.819106	mitochondria	K10807	RRM1; ribonucleoside-diphosphate reductase subunit M1 [EC:1.17.4.1]	map00230 Purine metabolism; map00240 Pyrimidine metabolism; map00480 Glutathione metabolism; map00983 Drug metabolism - other enzymes; map01100 Metabolic pathways	GO:0006139 nucleobase-containing compound metabolic process; GO:0006725 cellular aromatic compound metabolic process; GO:0006753 nucleoside phosphate metabolic process; GO:0006793 phosphorus metabolic process; GO:0006796 phosphate-containing compound metabolic process; GO:0006807 nitrogen compound metabolic process; GO:0008152 metabolic process; GO:0009058 biosynthetic process; GO:0009117 nucleot…	GO:0005622 intracellular; GO:0005623 cell; GO:0005737 cytoplasm; GO:0005829 cytosol; GO:0005971 ribonucleoside-diphosphate reductase complex; GO:0032991 protein-containing complex; GO:1902494 catalytic complex; GO:1990204 oxidoreductase complex;	GO:0000166 nucleotide binding; GO:0003824 catalytic activity; GO:0004748 ribonucleoside-diphosphate reductase activity, thioredoxin disulfide as acceptor; GO:0005488 binding; GO:0005515 protein binding; GO:0016491 oxidoreductase activity; GO:0016725 oxidoreductase activity, acting on CH or CH2 groups; GO:0016728 oxidoreductase activity, acting on CH or CH2 groups, disulfide as acceptor; GO:003609…	PF03477; PF00317	ATP cone domain; Ribonucleotide reductase, all-alpha domain	F	KOG1112	Ribonucleotide reductase, alpha subunit
NCLIV_001550-t26_1-p1	839	S	1e-05	1e-05	Down	putative ribonucleoside-diphosphate reductase, large subunit GN=NCLIV_001550	--	0.754423	6.13e-12	87.533	3	LSGSTFSGVLT(0.001)T(0.002)T(0.005)T(0.069)S(0.151)S(0.754)AADEET(0.018)KR	-0.7558			0.799112	1.20089	mitochondria	K10807	RRM1; ribonucleoside-diphosphate reductase subunit M1 [EC:1.17.4.1]	map00230 Purine metabolism; map00240 Pyrimidine metabolism; map00480 Glutathione metabolism; map00983 Drug metabolism - other enzymes; map01100 Metabolic pathways	GO:0006139 nucleobase-containing compound metabolic process; GO:0006725 cellular aromatic compound metabolic process; GO:0006753 nucleoside phosphate metabolic process; GO:0006793 phosphorus metabolic process; GO:0006796 phosphate-containing compound metabolic process; GO:0006807 nitrogen compound metabolic process; GO:0008152 metabolic process; GO:0009058 biosynthetic process; GO:0009117 nucleot…	GO:0005622 intracellular; GO:0005623 cell; GO:0005737 cytoplasm; GO:0005829 cytosol; GO:0005971 ribonucleoside-diphosphate reductase complex; GO:0032991 protein-containing complex; GO:1902494 catalytic complex; GO:1990204 oxidoreductase complex;	GO:0000166 nucleotide binding; GO:0003824 catalytic activity; GO:0004748 ribonucleoside-diphosphate reductase activity, thioredoxin disulfide as acceptor; GO:0005488 binding; GO:0005515 protein binding; GO:0016491 oxidoreductase activity; GO:0016725 oxidoreductase activity, acting on CH or CH2 groups; GO:0016728 oxidoreductase activity, acting on CH or CH2 groups, disulfide as acceptor; GO:003609…	PF03477; PF00317	ATP cone domain; Ribonucleotide reductase, all-alpha domain	F	KOG1112	Ribonucleotide reductase, alpha subunit
NCLIV_001570-t26_1-p1	98	S	1e-05	1e-05	Down	eukaryotic translation initiation factor 3 subunit G-2, related GN=NCLIV_001570	--	1	7.39e-10	123.92	2	S(1)HEEIVIEVPR	-1.3573			1.17343	0.826565	nucleus	K03248	EIF3G; translation initiation factor 3 subunit G	map03013 RNA transport	GO:0006412 translation; GO:0006413 translational initiation; GO:0006518 peptide metabolic process; GO:0006807 nitrogen compound metabolic process; GO:0008152 metabolic process; GO:0009058 biosynthetic process; GO:0009059 macromolecule biosynthetic process; GO:0009987 cellular process; GO:0010467 gene expression; GO:0016032 viral process; GO:0019080 viral gene expression; GO:0019081 viral translat…	GO:0005622 intracellular; GO:0005623 cell; GO:0005737 cytoplasm; GO:0005829 cytosol; GO:0005852 eukaryotic translation initiation factor 3 complex; GO:0032991 protein-containing complex;	GO:0003676 nucleic acid binding; GO:0003723 RNA binding; GO:0005488 binding; GO:0097159 organic cyclic compound binding; GO:1901363 heterocyclic compound binding;	PF00076	RNA recognition motif. (a.k.a. RRM, RBD, or RNP domain)	J	KOG0122	Translation initiation factor 3, subunit g (eIF-3g)
NCLIV_001600-t26_1-p1	585	S	0.467	1e-05	Down	possible RNA-binding protein, related GN=NCLIV_001600	--	1	5.14e-09	145.73	2	ETTGPGEAPLS(1)VKDEK	-0.47997		0.646307	0.969651	1.38404	nucleus							PF00076	RNA recognition motif. (a.k.a. RRM, RBD, or RNP domain)
NCLIV_001600-t26_1-p1	527	S	1e-05	1e-05	Down	possible RNA-binding protein, related GN=NCLIV_001600	--	1	0.00420726	71.912	2	GDDREVS(1)MS(1)PR	-1.0435			0.734772	1.26523	nucleus							PF00076	RNA recognition motif. (a.k.a. RRM, RBD, or RNP domain)
NCLIV_001600-t26_1-p1	494	S	1e-05	1e-05	Down	possible RNA-binding protein, related GN=NCLIV_001600	--	0.988098	0.000865997	75.312	2	RS(0.988)IS(0.973)RS(0.039)PDDAVDEMR	-2.0067			1.6239	0.376098	nucleus							PF00076	RNA recognition motif. (a.k.a. RRM, RBD, or RNP domain)
NCLIV_001600-t26_1-p1	488	S	0.417	1e-05	Down	possible RNA-binding protein, related GN=NCLIV_001600	--	0.999501	0.000235139	88.796	2	VLAGASGALRS(1)VEQR	0.65183		0.719593	0.55327	1.72714	nucleus							PF00076	RNA recognition motif. (a.k.a. RRM, RBD, or RNP domain)
NCLIV_001620-t26_1-p1	648	S	0.242	1e-05	Down	Sec16_C domain-containing protein(predict) GN=NCLIV_001620	--	0.98537	7.51e-13	164.22	2	AS(0.015)S(0.985)GVATEGGQFAPAFR	1.3145		0.346422	1.22198	1.4316	nucleus							PF12931	Sec23-binding domain of Sec16
NCLIV_001740-t26_1-p1	993	S	1e-05	1e-05	Down	conserved hypothetical protein GN=NCLIV_001740	--	0.90242	0.000698215	69.201	2	S(0.041)T(0.041)CS(0.902)CT(0.015)DVEAGQGR	0.066398			0.949223	1.05078	nucleus
NCLIV_001750-t26_1-p1	123	S	1e-05	1e-05	Down	Usp domain-containing protein(predict) GN=NCLIV_001750	--	0.999997	1.59e-07	56.371	2	ALS(1)APVLGDCWCGGGANAGGVSCEER	1.6096			1.2029	0.797103	cytoplasm,nucleus							PF00582	Universal stress protein family
NCLIV_001800-t26_1-p1	249	S	1e-05	1e-05	Down	putative leucine rich repeat protein GN=NCLIV_001800	--	1	0.00549004	64.266	2	EGS(1)RDPGQVR	1.2657			1.23602	0.763983	nucleus									T	KOG0531	Protein phosphatase 1, regulatory subunit, and related proteins
NCLIV_001920-t26_1-p1	639	S	1e-05	1e-05	Down	putative ATP-dependent helicase GN=NCLIV_001920	--	0.993969	1.79e-05	67.927	2	QQAS(0.002)DDS(0.994)GDDEDGQS(0.004)GAGNWKPK	-0.5669			1.15664	0.843364	nucleus	K14780	DHX37, DHR1; ATP-dependent RNA helicase DHX37/DHR1 [EC:3.6.4.13]					PF04408; PF07717	Helicase associated domain (HA2); Oligonucleotide/oligosaccharide-binding (OB)-fold	A	KOG0926	DEAH-box RNA helicase
NCLIV_001930-t26_1-p1	235	S	1e-05	1e-05	Down	TLC domain-containing protein(predict) GN=NCLIV_001930	--	0.999316	1.72e-05	85.742	2	T(0.001)YS(0.999)VGEPDAETTPR	-0.6136			0.600957	1.39904	plasma membrane							PF03798	TLC domain	S	KOG4474	Uncharacterized conserved protein
NCLIV_001970-t26_1-p1	577	S	0.468	1e-05	Down	unspecified product GN=NCLIV_001970	--	0.985578	1.65e-79	184.32	2	GDLPT(0.013)S(0.986)GT(0.001)TQGDDGVDETEDTR	-0.21629	0.507538		1.08373	1.40874	extracellular	K06631	PLK1; polo-like kinase 1 [EC:2.7.11.21]	map04068 FoxO signaling pathway; map04110 Cell cycle; map04114 Oocyte meiosis; map04914 Progesterone-mediated oocyte maturation						T	KOG0575	Polo-like serine/threonine protein kinase
NCLIV_001980-t26_1-p1	621	S	0.18	1e-05	Down	Phosphatidylinositol 4-kinase 2(predict) GN=NCLIV_001980	--	0.871276	8.69e-06	72.891	2	LS(0.009)QS(0.009)S(0.044)DS(0.871)AS(0.065)S(0.001)FPSPDASAR	-3.9941	0.266715		1.47985	1.25344	nucleus	K19801	PI4KB; phosphatidylinositol 4-kinase B [EC:2.7.1.67]	map00562 Inositol phosphate metabolism; map01100 Metabolic pathways; map04070 Phosphatidylinositol signaling system						G	KOG0903	Phosphatidylinositol 4-kinase, involved in intracellular trafficking and secretion
NCLIV_001980-t26_1-p1	624	S	1e-05	1e-05	Down	Phosphatidylinositol 4-kinase 2(predict) GN=NCLIV_001980	--	0.810322	1.94e-05	78.779	2	LSQSSDSAS(0.146)S(0.81)FPS(0.04)PDAS(0.004)AR	-0.53871			0.950244	1.04976	nucleus	K19801	PI4KB; phosphatidylinositol 4-kinase B [EC:2.7.1.67]	map00562 Inositol phosphate metabolism; map01100 Metabolic pathways; map04070 Phosphatidylinositol signaling system						G	KOG0903	Phosphatidylinositol 4-kinase, involved in intracellular trafficking and secretion
NCLIV_001980-t26_1-p1	907	S	0.131	0.021591	Down	Phosphatidylinositol 4-kinase 2(predict) GN=NCLIV_001980	--	0.998981	1.99e-39	185.67	3	SPHASLFPAAGS(0.999)GS(0.001)MGSLAPQGSTR	-1.3694	0.207834	0.257078	1.60566	1.92943	nucleus	K19801	PI4KB; phosphatidylinositol 4-kinase B [EC:2.7.1.67]	map00562 Inositol phosphate metabolism; map01100 Metabolic pathways; map04070 Phosphatidylinositol signaling system						G	KOG0903	Phosphatidylinositol 4-kinase, involved in intracellular trafficking and secretion
NCLIV_001980-t26_1-p1	909	S	0.083	1e-05	Down	Phosphatidylinositol 4-kinase 2(predict) GN=NCLIV_001980	--	0.980193	4.81e-41	169.41	2	SPHAS(0.001)LFPAAGS(0.99)GS(0.98)MGS(0.027)LAPQGS(0.001)T(0.001)R	0.019603	0.118732		1.43009	1.45118	nucleus	K19801	PI4KB; phosphatidylinositol 4-kinase B [EC:2.7.1.67]	map00562 Inositol phosphate metabolism; map01100 Metabolic pathways; map04070 Phosphatidylinositol signaling system						G	KOG0903	Phosphatidylinositol 4-kinase, involved in intracellular trafficking and secretion
NCLIV_001980-t26_1-p1	313	S	1e-05	1e-05	Down	Phosphatidylinositol 4-kinase 2(predict) GN=NCLIV_001980	--	0.849595	3.5e-07	94.838	2	STAQETALEAS(0.075)T(0.075)IS(0.85)KDDR	0.23701			1.11298	0.887016	nucleus	K19801	PI4KB; phosphatidylinositol 4-kinase B [EC:2.7.1.67]	map00562 Inositol phosphate metabolism; map01100 Metabolic pathways; map04070 Phosphatidylinositol signaling system						G	KOG0903	Phosphatidylinositol 4-kinase, involved in intracellular trafficking and secretion
NCLIV_001980-t26_1-p1	648	S	0.465	1e-05	Down	Phosphatidylinositol 4-kinase 2(predict) GN=NCLIV_001980	--	0.867212	1.82e-16	93.219	2	TAAPSLPVS(0.002)ACPVS(0.867)PS(0.092)S(0.039)AAGFAR	-0.9887	0.739469		1.59139	0.669143	nucleus	K19801	PI4KB; phosphatidylinositol 4-kinase B [EC:2.7.1.67]	map00562 Inositol phosphate metabolism; map01100 Metabolic pathways; map04070 Phosphatidylinositol signaling system						G	KOG0903	Phosphatidylinositol 4-kinase, involved in intracellular trafficking and secretion
NCLIV_002070-t26_1-p1	1767	S	1e-05	1e-05	Down	Cyclic nucleotide-binding domain-containing protein(predict) GN=NCLIV_002070	--	0.908318	0.00140025	78.157	2	GGS(0.092)S(0.908)HPFAEVER	-0.71861			0.952044	1.04796	nucleus							PF00027	Cyclic nucleotide-binding domain
NCLIV_002070-t26_1-p1	2459	S	1e-05	1e-05	Down	Cyclic nucleotide-binding domain-containing protein(predict) GN=NCLIV_002070	--	0.968246	8.06e-08	109.42	2	SS(0.003)PS(0.029)ACS(0.968)LGGPNEER	0.20754			0.902091	1.09791	nucleus							PF00027	Cyclic nucleotide-binding domain
NCLIV_002070-t26_1-p1	180	S	1e-05	1e-05	Down	Cyclic nucleotide-binding domain-containing protein(predict) GN=NCLIV_002070	--	0.99907	4.8e-11	72.438	3	VS(0.001)HAGGS(0.999)GLGPEPADGTHAASR	-0.37464			0.857667	1.14233	nucleus							PF00027	Cyclic nucleotide-binding domain
NCLIV_002120-t26_1-p1	868	S	1e-05	1e-05	Down	HECT-type E3 ubiquitin transferase(predict) GN=NCLIV_002120	--	0.999607	1.42e-10	60.78	3	ADGENDMPAS(1)DACEAELENPADKDILEASR	1.7818			0.948815	1.05119	plasma membrane	K10592	HUWE1, MULE, ARF-BP1; E3 ubiquitin-protein ligase HUWE1 [EC:2.3.2.26]	map04120 Ubiquitin mediated proteolysis				PF00627; PF00632	UBA/TS-N domain; HECT-domain (ubiquitin-transferase)	O	KOG0939	E3 ubiquitin-protein ligase/Putative upstream regulatory element binding protein
NCLIV_002120-t26_1-p1	6964	S	1e-05	1e-05	Down	HECT-type E3 ubiquitin transferase(predict) GN=NCLIV_002120	--	1	1.94e-05	84.266	2	FGS(1)ACEEDDALGSR	1.0326			0.741588	1.25841	plasma membrane	K10592	HUWE1, MULE, ARF-BP1; E3 ubiquitin-protein ligase HUWE1 [EC:2.3.2.26]	map04120 Ubiquitin mediated proteolysis				PF00627; PF00632	UBA/TS-N domain; HECT-domain (ubiquitin-transferase)	O	KOG0939	E3 ubiquitin-protein ligase/Putative upstream regulatory element binding protein
NCLIV_002120-t26_1-p1	2665	S	0.381	1e-05	Down	HECT-type E3 ubiquitin transferase(predict) GN=NCLIV_002120	--	0.983967	4.7e-09	141.87	2	LELDEAWT(0.016)GGS(0.984)R	-1.1972	0.585054		1.53665	0.878297	plasma membrane	K10592	HUWE1, MULE, ARF-BP1; E3 ubiquitin-protein ligase HUWE1 [EC:2.3.2.26]	map04120 Ubiquitin mediated proteolysis				PF00627; PF00632	UBA/TS-N domain; HECT-domain (ubiquitin-transferase)	O	KOG0939	E3 ubiquitin-protein ligase/Putative upstream regulatory element binding protein
NCLIV_002120-t26_1-p1	6077	S	1e-05	1e-05	Down	HECT-type E3 ubiquitin transferase(predict) GN=NCLIV_002120	--	0.999377	2.55e-25	185.57	2	QEVLLT(0.001)AGS(0.999)DFLR	-2.0359			0.978251	1.02175	plasma membrane	K10592	HUWE1, MULE, ARF-BP1; E3 ubiquitin-protein ligase HUWE1 [EC:2.3.2.26]	map04120 Ubiquitin mediated proteolysis				PF00627; PF00632	UBA/TS-N domain; HECT-domain (ubiquitin-transferase)	O	KOG0939	E3 ubiquitin-protein ligase/Putative upstream regulatory element binding protein
NCLIV_002120-t26_1-p1	2695	S	1e-05	1e-05	Down	HECT-type E3 ubiquitin transferase(predict) GN=NCLIV_002120	--	0.999902	0.0107715	82.725	2	RPEAAAS(1)EKETQK	-0.535			1.16811	0.83189	plasma membrane	K10592	HUWE1, MULE, ARF-BP1; E3 ubiquitin-protein ligase HUWE1 [EC:2.3.2.26]	map04120 Ubiquitin mediated proteolysis				PF00627; PF00632	UBA/TS-N domain; HECT-domain (ubiquitin-transferase)	O	KOG0939	E3 ubiquitin-protein ligase/Putative upstream regulatory element binding protein
NCLIV_002120-t26_1-p1	6977	S	0.425	1e-05	Down	HECT-type E3 ubiquitin transferase(predict) GN=NCLIV_002120	--	0.934679	2.85e-34	224.52	2	S(0.935)GS(0.065)GDGEDLVNELR	-0.089617		0.652643	0.810109	1.53725	plasma membrane	K10592	HUWE1, MULE, ARF-BP1; E3 ubiquitin-protein ligase HUWE1 [EC:2.3.2.26]	map04120 Ubiquitin mediated proteolysis				PF00627; PF00632	UBA/TS-N domain; HECT-domain (ubiquitin-transferase)	O	KOG0939	E3 ubiquitin-protein ligase/Putative upstream regulatory element binding protein
NCLIV_002120-t26_1-p1	6044	S	1e-05	1e-05	Down	HECT-type E3 ubiquitin transferase(predict) GN=NCLIV_002120	--	0.999568	6.51e-06	76.023	2	VAS(1)QEQSDAGTDLDNATFLATLDPALR	-0.68577			1.19355	0.806445	plasma membrane	K10592	HUWE1, MULE, ARF-BP1; E3 ubiquitin-protein ligase HUWE1 [EC:2.3.2.26]	map04120 Ubiquitin mediated proteolysis				PF00627; PF00632	UBA/TS-N domain; HECT-domain (ubiquitin-transferase)	O	KOG0939	E3 ubiquitin-protein ligase/Putative upstream regulatory element binding protein
NCLIV_002160-t26_1-p1	2499	S	1e-05	1e-05	Down	e3 ubiquitin-protein ligase ubr11, related GN=NCLIV_002160	--	0.899814	5.84e-05	105.79	2	LAAS(0.098)S(0.9)DS(0.003)NAFPTSR	-1.9895			0.750673	1.24933	nucleus	K11978	UBR3; E3 ubiquitin-protein ligase UBR3 [EC:2.3.2.27]							O	KOG1140	N-end rule pathway, recognition component UBR1
NCLIV_002330-t26_1-p1	17	S	0.43	1e-05	Down	conserved hypothetical protein GN=NCLIV_002330	--	1	0.00656811	56.378	2	AS(1)LILPR	-1.4867		0.652834	0.829109	1.51806	nucleus
NCLIV_002380-t26_1-p1	227	S	0.039	1e-05	Down	Inner membrane complex protein 18(predict) GN=NCLIV_002380	--	1	3.09e-05	151.08	2	YKS(1)HGNMGDK	0.3388		0.0806498	0.854491	2.06486	nucleus
NCLIV_002440-t26_1-p1	123	S	1e-05	1e-05	Down	putative tubulin-specific chaperone a GN=NCLIV_002440	--	0.886079	1.56e-24	195.46	2	AADGAEGEDAQS(0.886)DT(0.114)K	-2.491			1.23637	0.76363	extracellular	K17292	TBCA; tubulin-specific chaperone A					PF02970	Tubulin binding cofactor A
NCLIV_002470-t26_1-p1	518	S	0.126	1e-05	Down	conserved hypothetical protein GN=NCLIV_002470	--	0.926553	1.1e-13	92.15	3	LAAAQGPQAS(0.073)GS(0.927)GAHALGPAWGGVSR	-1.158		0.234747	0.898427	1.86683	mitochondria
NCLIV_002470-t26_1-p1	240	S	0.135	1e-05	Down	conserved hypothetical protein GN=NCLIV_002470	--	0.999345	3.22e-05	53.773	2	LSGTPLS(0.999)DLDGAAAAGNEIK	-4.6805		0.304023	0.441655	2.25432	mitochondria
NCLIV_002470-t26_1-p1	91	S	0.061	1e-05	Down	conserved hypothetical protein GN=NCLIV_002470	--	0.999912	1.08e-07	146.37	2	PAPSCPS(1)EAASPSVR	-1.7565		0.138582	0.600751	2.26067	mitochondria
NCLIV_002470-t26_1-p1	95	S	0.208	0.0988246	Down	conserved hypothetical protein GN=NCLIV_002470	--	0.99932	4.75e-45	246.8	2	PAPS(0.001)CPS(0.999)EAAS(0.999)PS(0.001)VR	0.030759	0.234227	0.438863	1.05587	2.27104	mitochondria
NCLIV_002540-t26_1-p1	24	S	0.48	0.0559793	Down	putative GTP-binding protein GN=NCLIV_002540	--	1	3.28e-17	168.69	2	MANAGS(1)LDDGFSER	2.0247	0.122474	1.14593	0.245538	2.48605	mitochondria	K07889	RAB5C; Ras-related protein Rab-5C	map04014 Ras signaling pathway; map04144 Endocytosis; map04145 Phagosome; map04962 Vasopressin-regulated water reabsorption; map05146 Amoebiasis; map05152 Tuberculosis				PF00071	Ras family	U	KOG0092	GTPase Rab5/YPT51 and related small G protein superfamily GTPases
NCLIV_002560-t26_1-p1	175	S	1e-05	1e-05	Down	putative T-cell activation protein phosphatase 2C GN=NCLIV_002560	--	0.934856	0.0295727	53.517	2	RT(0.065)S(0.935)IPPR	-1.8113			1.38064	0.61936	nucleus	K17508	PTC7, PPTC7; protein phosphatase PTC7 [EC:3.1.3.16]							T	KOG1379	Serine/threonine protein phosphatase
NCLIV_002660-t26_1-p1	36	S	1e-05	1e-05	Down	CDP-diacylglycerol--inositol 3-phosphatidyltransferase(predict) GN=NCLIV_002660	--	0.999708	5.57e-09	105.94	2	IDGASGENTSFYEEDS(1)R	1.4682			0.978328	1.02167	plasma membrane	K00999	CDIPT; CDP-diacylglycerol--inositol 3-phosphatidyltransferase [EC:2.7.8.11]	map00562 Inositol phosphate metabolism; map00564 Glycerophospholipid metabolism; map01100 Metabolic pathways; map04070 Phosphatidylinositol signaling system						I	KOG3240	Phosphatidylinositol synthase
NCLIV_002840-t26_1-p1	482	S	0.071	1e-05	Down	Putative transmembrane protein(predict) GN=NCLIV_002840	--	1	2.45e-23	116.28	2	AAS(1)QEAHFGALAS(1)CEAWPNR	0.034223		0.127636	1.07715	1.79521	plasma membrane
NCLIV_002840-t26_1-p1	407	S	1e-05	1e-05	Down	Putative transmembrane protein(predict) GN=NCLIV_002840	--	0.888127	5.54e-58	202.26	2	AHSAATS(0.003)LS(0.08)S(0.888)IS(0.029)IFGGK	-0.029899			0.537612	1.46239	plasma membrane
NCLIV_002840-t26_1-p1	743	S	1e-05	1e-05	Down	Putative transmembrane protein(predict) GN=NCLIV_002840	--	0.999998	0.0253335	60	2	S(1)QPLLASTR	-2.4659			0.748814	1.25119	plasma membrane
NCLIV_002880-t26_1-p1	105	S	0.147	1e-05	Down	Intu_longin_1 domain-containing protein(predict) GN=NCLIV_002880	--	0.872478	1.23e-12	160.37	2	ASAAPALGEDPGS(0.872)FS(0.128)R	-0.404		0.226601	1.23048	1.54292	nucleus									V	KOG2622	Putative myrosinase precursor
NCLIV_002880-t26_1-p1	705	S	0.449	1e-05	Down	Intu_longin_1 domain-containing protein(predict) GN=NCLIV_002880	--	0.827658	3.52e-32	135.89	3	LYESEAT(0.012)S(0.117)CS(0.828)RES(0.044)LSPADNDGFVR	-1.225	0.639872		1.4237	0.936425	nucleus									V	KOG2622	Putative myrosinase precursor
NCLIV_002940-t26_1-p1	232	S	1e-05	1e-05	Down	putative microneme protein MIC4 GN=NCLIV_002940	--	1	0.0301017	71.896	2	RDS(1)GGDLR	4.2675			0.896421	1.10358	extracellular							PF00024; PF14295	PAN domain; PAN domain
NCLIV_002970-t26_1-p1	1729	S	0.355	1e-05	Down	Kinase(predict) GN=NCLIV_002970	--	0.999981	4.7e-05	96.313	2	LCS(1)LESENTSR	-0.33994	0.420284		1.18343	1.39629	nucleus	K07756	IP6K, IHPK; inositol-hexakisphosphate 5-kinase [EC:2.7.4.21]	map04070 Phosphatidylinositol signaling system						IKT	KOG1620	Inositol polyphosphate multikinase, component of the ARGR transcription regulatory complex
NCLIV_002990-t26_1-p1	199	S	1e-05	1e-05	Down	putative PHD-finger domain-containing protein GN=NCLIV_002990	--	0.819467	4.73e-08	100.21	2	SAHLSGAS(0.18)S(0.819)DAALVPGGGPGPDR	-0.57652			0.477679	1.52232	nucleus	K14650	TAF3; transcription initiation factor TFIID subunit 3	map03022 Basal transcription factors				PF12998; PF00628	Inhibitor of growth proteins N-terminal histone-binding; PHD-finger
NCLIV_003050-t26_1-p1	1038	S	0.273	1e-05	Down	putative myosin heavy chain GN=NCLIV_003050	--	1	2.16e-05	100.69	2	STGPDHLES(1)IR	-1.3593	0.397074		1.45705	1.14588	nucleus
NCLIV_003060-t26_1-p1	13	S	1e-05	1e-05	Down	putative capping protein alpha-like subunit GN=NCLIV_003060	--	0.929463	0.00355365	85.622	2	LS(0.071)S(0.929)GVGVPR	-0.059114			1.31672	0.683277	nucleus
NCLIV_003090-t26_1-p1	19	S	0.163	1e-05	Down	sodium-and chloride-dependent GABA transporter 3 GN=NCLIV_003090	--	1	6.12e-05	87.573	2	GES(1)DGVAQLER	-2.535		0.323622	0.690788	1.98559	plasma membrane	K05038	SLC6A5_9, GLYT; solute carrier family 6 (neurotransmitter transporter, glycine) member 5/9	map04721 Synaptic vesicle cycle						U	KOG3660	Sodium-neurotransmitter symporter
NCLIV_003090-t26_1-p1	206	S	1e-05	1e-05	Down	sodium-and chloride-dependent GABA transporter 3 GN=NCLIV_003090	--	1	0.000642248	80.026	2	VPS(1)IGAGGAAAGDR	-3.0183			0.817842	1.18216	plasma membrane	K05038	SLC6A5_9, GLYT; solute carrier family 6 (neurotransmitter transporter, glycine) member 5/9	map04721 Synaptic vesicle cycle						U	KOG3660	Sodium-neurotransmitter symporter
NCLIV_003150-t26_1-p1	694	S	1e-05	1e-05	Down	conserved hypothetical protein GN=NCLIV_003150	--	0.97183	2.49e-12	115.29	2	EEETLES(0.028)GDS(0.972)LAAPER	2.2882			0.698393	1.30161	nucleus
NCLIV_003160-t26_1-p1	14	S	0.256	1e-05	Down	nicotinate phosphoribosyltransferase, related GN=NCLIV_003160	--	1	1.96e-12	148.89	2	LAS(1)AQMPAHDGVEPAK	-2.3509	0.572453		2.23594	0.191604	mitochondria	K00763	pncB, NAPRT1; nicotinate phosphoribosyltransferase [EC:6.3.4.21]	map00760 Nicotinate and nicotinamide metabolism; map01100 Metabolic pathways						H	KOG2511	Nicotinic acid phosphoribosyltransferase
NCLIV_003220-t26_1-p1	53	S	1e-05	1e-05	Down	putative vacuolar ATP synthase subunit h GN=NCLIV_003220	--	0.870753	0.00397584	69.327	2	LANAEGS(0.129)S(0.871)QVK	5.9996			0.912519	1.08748	cytoplasm	K02144	ATPeV1H; V-type H+-transporting ATPase subunit H	map00190 Oxidative phosphorylation; map01100 Metabolic pathways; map04142 Lysosome; map04145 Phagosome; map04150 mTOR signaling pathway; map04721 Synaptic vesicle cycle; map05110 Vibrio cholerae infection; map05120 Epithelial cell signaling in Helicobacter pylori infection; map05152 Tuberculosis; map05165 Human papillomavirus infection; map05323 Rheumatoid arthritis						C	KOG2759	Vacuolar H+-ATPase V1 sector, subunit H
NCLIV_003270-t26_1-p1	128	S	1e-05	1e-05	Down	putative RWD domain-containing protein GN=NCLIV_003270	--	1	1.89e-17	179.9	2	NKPQQSMYDQMMS(1)R	2.3982			1.20213	0.797869	cytoplasm	K16196	EIF2AK4; eukaryotic translation initiation factor 2-alpha kinase 4 [EC:2.7.11.1]	map04140 Autophagy - animal; map04141 Protein processing in endoplasmic reticulum; map05160 Hepatitis C; map05162 Measles; map05168 Herpes simplex virus 1 infection				PF05773	RWD domain	S	KOG4018	Uncharacterized conserved protein, contains RWD domain
NCLIV_003410-t26_1-p1	8809	S	1e-05	1e-05	Down	putative HECT-domain (ubiquitin-transferase) containing protein GN=NCLIV_003410	--	0.782768	4.63e-06	101.57	2	AAQGAGGVS(0.004)S(0.039)VAS(0.783)GT(0.171)FLT(0.004)QANR	0.67116			0.861298	1.1387		K10594	HERC1; E3 ubiquitin-protein ligase HERC1 [EC:2.3.2.26]	map04120 Ubiquitin mediated proteolysis				PF00632	HECT-domain (ubiquitin-transferase)	O	KOG1426	FOG: RCC1 domain
NCLIV_003410-t26_1-p1	1006	S	0.114	0.0496215	Down	putative HECT-domain (ubiquitin-transferase) containing protein GN=NCLIV_003410	--	1	4.84e-05	138.71	2	ADS(1)GLLSSFR	-2.6501	0.134099	0.278866	1.21939	2.36765		K10594	HERC1; E3 ubiquitin-protein ligase HERC1 [EC:2.3.2.26]	map04120 Ubiquitin mediated proteolysis				PF00632	HECT-domain (ubiquitin-transferase)	O	KOG1426	FOG: RCC1 domain
NCLIV_003410-t26_1-p1	2344	S	0.25	1e-05	Down	putative HECT-domain (ubiquitin-transferase) containing protein GN=NCLIV_003410	--	0.980797	3.03e-05	122.94	2	FAAIGGSACS(0.006)S(0.981)PLS(0.013)R	8.2908	0.23533		0.941401	1.82327		K10594	HERC1; E3 ubiquitin-protein ligase HERC1 [EC:2.3.2.26]	map04120 Ubiquitin mediated proteolysis				PF00632	HECT-domain (ubiquitin-transferase)	O	KOG1426	FOG: RCC1 domain
NCLIV_003410-t26_1-p1	1174	S	1e-05	1e-05	Down	putative HECT-domain (ubiquitin-transferase) containing protein GN=NCLIV_003410	--	1	0.00733785	58.476	2	GDPFS(1)PAHR	-1.4829			0.709397	1.2906		K10594	HERC1; E3 ubiquitin-protein ligase HERC1 [EC:2.3.2.26]	map04120 Ubiquitin mediated proteolysis				PF00632	HECT-domain (ubiquitin-transferase)	O	KOG1426	FOG: RCC1 domain
NCLIV_003410-t26_1-p1	5272	S	1e-05	1e-05	Down	putative HECT-domain (ubiquitin-transferase) containing protein GN=NCLIV_003410	--	0.931495	0.000236006	126.17	2	GDVLET(0.069)RPS(0.931)K	-0.40552			0.648559	1.35144		K10594	HERC1; E3 ubiquitin-protein ligase HERC1 [EC:2.3.2.26]	map04120 Ubiquitin mediated proteolysis				PF00632	HECT-domain (ubiquitin-transferase)	O	KOG1426	FOG: RCC1 domain
NCLIV_003410-t26_1-p1	10414	S	0.243	1e-05	Down	putative HECT-domain (ubiquitin-transferase) containing protein GN=NCLIV_003410	--	0.999675	0.00707278	66.953	2	LAS(1)QLSVTR	-0.181		0.439817	0.747483	1.8127		K10594	HERC1; E3 ubiquitin-protein ligase HERC1 [EC:2.3.2.26]	map04120 Ubiquitin mediated proteolysis				PF00632	HECT-domain (ubiquitin-transferase)	O	KOG1426	FOG: RCC1 domain
NCLIV_003410-t26_1-p1	10524	S	1e-05	1e-05	Down	putative HECT-domain (ubiquitin-transferase) containing protein GN=NCLIV_003410	--	1	0.000261915	106.47	2	RPQS(1)CGGPWR	-1.5882			0.761491	1.23851		K10594	HERC1; E3 ubiquitin-protein ligase HERC1 [EC:2.3.2.26]	map04120 Ubiquitin mediated proteolysis				PF00632	HECT-domain (ubiquitin-transferase)	O	KOG1426	FOG: RCC1 domain
NCLIV_003410-t26_1-p1	2399	S	0.195	1e-05	Down	putative HECT-domain (ubiquitin-transferase) containing protein GN=NCLIV_003410	--	1	0.000544446	69.327	2	S(1)APLVAPEGPAR	-2.0551	0.361977		1.85792	0.780103		K10594	HERC1; E3 ubiquitin-protein ligase HERC1 [EC:2.3.2.26]	map04120 Ubiquitin mediated proteolysis				PF00632	HECT-domain (ubiquitin-transferase)	O	KOG1426	FOG: RCC1 domain
NCLIV_003410-t26_1-p1	10109	S	1e-05	1e-05	Down	putative HECT-domain (ubiquitin-transferase) containing protein GN=NCLIV_003410	--	0.999983	1.22e-21	150.54	2	SSAPILSFQS(1)AGADPSLSSR	1.3156			0.883077	1.11692		K10594	HERC1; E3 ubiquitin-protein ligase HERC1 [EC:2.3.2.26]	map04120 Ubiquitin mediated proteolysis				PF00632	HECT-domain (ubiquitin-transferase)	O	KOG1426	FOG: RCC1 domain
NCLIV_003410-t26_1-p1	10533	S	0.247	1e-05	Down	putative HECT-domain (ubiquitin-transferase) containing protein GN=NCLIV_003410	--	0.996326	0.000513211	97.084	2	SWS(0.996)AS(0.003)SAVASLQR	2.0141		0.401952	0.973287	1.62476		K10594	HERC1; E3 ubiquitin-protein ligase HERC1 [EC:2.3.2.26]	map04120 Ubiquitin mediated proteolysis				PF00632	HECT-domain (ubiquitin-transferase)	O	KOG1426	FOG: RCC1 domain
NCLIV_003410-t26_1-p1	1416	S	1e-05	1e-05	Down	putative HECT-domain (ubiquitin-transferase) containing protein GN=NCLIV_003410	--	0.999984	9.53e-05	85.813	2	YYGS(1)AEDFDGLR	-0.32947			0.379941	1.62006		K10594	HERC1; E3 ubiquitin-protein ligase HERC1 [EC:2.3.2.26]	map04120 Ubiquitin mediated proteolysis				PF00632	HECT-domain (ubiquitin-transferase)	O	KOG1426	FOG: RCC1 domain
NCLIV_003510-t26_1-p1	335	S	1e-05	1e-05	Down	PUB domain-containing protein(predict) GN=NCLIV_003510	--	0.999964	2.56e-78	229.63	3	LLAQQS(1)DFDGDPPSGDKPSLTAADIAR	-0.233			0.668056	1.33194	nucleus							PF09409	PUB domain
NCLIV_003510-t26_1-p1	348	S	1e-05	1e-05	Down	PUB domain-containing protein(predict) GN=NCLIV_003510	--	0.954619	8.48e-165	309.01	3	LLAQQSDFDGDPPSGDKPS(0.955)LT(0.045)AADIAR	-0.84515			0.881578	1.11842	nucleus							PF09409	PUB domain
NCLIV_003510-t26_1-p1	592	S	0.326	1e-05	Down	PUB domain-containing protein(predict) GN=NCLIV_003510	--	0.874246	9.62e-12	128.46	2	LSS(0.029)VS(0.874)S(0.096)GFS(0.001)GGK	-0.11911	0.494127		1.51648	0.98939	nucleus							PF09409	PUB domain
NCLIV_003570-t26_1-p1	7	S	0.294	1e-05	Down	Glycylpeptide N-tetradecanoyltransferase(predict) GN=NCLIV_003570	--	0.959495	8.55e-13	132.01	2	ADPNHS(0.959)AT(0.041)DLPK	1.1239	0.500653		1.70089	0.798458	cytoplasm	K00671	NMT; glycylpeptide N-tetradecanoyltransferase [EC:2.3.1.97]		GO:0006464 cellular protein modification process; GO:0006497 protein lipidation; GO:0006498 N-terminal protein lipidation; GO:0006499 N-terminal protein myristoylation; GO:0006807 nitrogen compound metabolic process; GO:0006810 transport; GO:0006839 mitochondrial transport; GO:0006996 organelle organization; GO:0007005 mitochondrion organization; GO:0007006 mitochondrial membrane organization; GO…	GO:0005622 intracellular; GO:0005623 cell; GO:0005737 cytoplasm; GO:0005829 cytosol; GO:0005886 plasma membrane; GO:0016020 membrane; GO:0019898 extrinsic component of membrane; GO:0071944 cell periphery;	GO:0003824 catalytic activity; GO:0004379 glycylpeptide N-tetradecanoyltransferase activity; GO:0016410 N-acyltransferase activity; GO:0016740 transferase activity; GO:0016746 transferase activity, transferring acyl groups; GO:0016747 transferase activity, transferring acyl groups other than amino-acyl groups; GO:0019107 myristoyltransferase activity;	PF01233; PF02799	Myristoyl-CoA:protein N-myristoyltransferase, N-terminal domain; Myristoyl-CoA:protein N-myristoyltransferase, C-terminal domain	I	KOG2779	N-myristoyl transferase
NCLIV_003600-t26_1-p1	424	S	1e-05	1e-05	Down	putative ABC transporter GN=NCLIV_003600	--	0.999972	0.00504494	69.641	2	KIS(1)EYQEGR	-1.6735			0.66599	1.33401	plasma membrane	K05657	ABCB10; ATP-binding cassette, subfamily B (MDR/TAP), member 10	map02010 ABC transporters				PF00005	ABC transporter	Q	KOG0058	Peptide exporter, ABC superfamily
NCLIV_003630-t26_1-p1	257	S	1e-05	1e-05	Down	16S rRNA (uracil(1498)-N(3))-methyltransferase(predict) GN=NCLIV_003630	--	0.889111	7.05e-05	104	2	S(0.008)T(0.021)S(0.889)S(0.082)CLCGNEGER	2.1449			1.01044	0.989556	nucleus				GO:0000154 rRNA modification; GO:0001510 RNA methylation; GO:0006139 nucleobase-containing compound metabolic process; GO:0006364 rRNA processing; GO:0006396 RNA processing; GO:0006725 cellular aromatic compound metabolic process; GO:0006807 nitrogen compound metabolic process; GO:0008152 metabolic process; GO:0009451 RNA modification; GO:0009987 cellular process; GO:0010467 gene expression; GO:0…		GO:0003824 catalytic activity; GO:0008168 methyltransferase activity; GO:0008170 N-methyltransferase activity; GO:0008173 RNA methyltransferase activity; GO:0008649 rRNA methyltransferase activity; GO:0008757 S-adenosylmethionine-dependent methyltransferase activity; GO:0016436 rRNA (uridine) methyltransferase activity; GO:0016740 transferase activity; GO:0016741 transferase activity, transferrin…
NCLIV_003750-t26_1-p1	85	S	1e-05	1e-05	Down	putative TLD domain-containing protein GN=NCLIV_003750	--	0.967295	0.0132774	55.754	2	GYS(0.004)S(0.029)S(0.967)GFLNK	-0.90772			1.03697	0.963033	plasma membrane							PF07534	TLD	S	KOG2557	Uncharacterized conserved protein, contains TLDc domain
NCLIV_003800-t26_1-p1	2737	S	1e-05	1e-05	Down	conserved hypothetical protein GN=NCLIV_003800	--	1	0.0057101	88.921	2	QS(1)PPLGR	-2.1974			1.09707	0.902934	cytoplasm
NCLIV_004010-t26_1-p1	82	S	1e-05	1e-05	Down	conserved hypothetical protein GN=NCLIV_004010	--	0.962958	1.47e-16	93.495	3	DS(0.001)ET(0.01)T(0.025)S(0.963)EEGRVEDAASAPLGDGR	1.0857			0.802477	1.19752	nucleus
NCLIV_004050-t26_1-p1	324	S	0.458	1e-05	Down	formate/nitrite transporter family protein GN=NCLIV_004050	--	0.970736	2.98e-05	103.63	2	ESFAGENS(0.971)T(0.029)LVMGDLK	-0.35173		0.869847	0.232839	1.89731	plasma membrane
NCLIV_004050-t26_1-p1	296	S	0.329	1e-05	Down	formate/nitrite transporter family protein GN=NCLIV_004050	--	0.77466	1.2e-16	160.09	2	GAS(0.775)VNS(0.225)LAVSAIPSVFSAPR	-0.66553		0.66863	0.300353	2.03102	plasma membrane
NCLIV_004120-t26_1-p1	3930	S	1e-05	1e-05	Down	putative glutamic acid-rcih protein GN=NCLIV_004120	--	0.988729	5.48e-05	61.867	2	AAS(0.989)ADS(0.01)S(0.001)SLDYAWVVHPK	4.1642			0.762704	1.2373	plasma membrane	K10615	HERC4; E3 ubiquitin-protein ligase HERC4 [EC:2.3.2.26]	map04120 Ubiquitin mediated proteolysis						DZ	KOG1426	FOG: RCC1 domain
NCLIV_004200-t26_1-p1	289	S	0.207	1e-05	Down	1,4-alpha-glucan branching enzyme(predict) GN=NCLIV_004200	--	0.976972	5.15e-09	117.8	2	ASTLQT(0.023)S(0.977)EEDFHGEFK	2.3893	0.263468		1.27329	1.46324	nucleus	K00700	GBE1, glgB; 1,4-alpha-glucan branching enzyme [EC:2.4.1.18]	map00500 Starch and sucrose metabolism; map01100 Metabolic pathways				PF02922; PF00128; PF13439; PF02806	Carbohydrate-binding module 48 (Isoamylase N-terminal domain); Alpha amylase, catalytic domain; Glycosyltransferase Family 4; Alpha amylase, C-terminal all-beta domain	GM	KOG0853	Glycosyltransferase
NCLIV_004250-t26_1-p1	75	S	0.252	1e-05	Down	putative nuclear RNA binding protein GN=NCLIV_004250	--	1	7.42e-12	143.25	2	ANEGVSAHHDS(1)ER	-2.2652	0.427027		1.69614	0.876835	nucleus				GO:0001101 response to acid chemical; GO:0002576 platelet degranulation; GO:0006022 aminoglycan metabolic process; GO:0006082 organic acid metabolic process; GO:0006325 chromatin organization; GO:0006355 regulation of transcription, DNA-templated; GO:0006417 regulation of translation; GO:0006446 regulation of translational initiation; GO:0006464 cellular protein modification process; GO:0006479 p…	GO:0005576 extracellular region; GO:0005622 intracellular; GO:0005623 cell; GO:0005634 nucleus; GO:0005654 nucleoplasm; GO:0005694 chromosome; GO:0005700 polytene chromosome; GO:0005701 polytene chromosome chromocenter; GO:0005703 polytene chromosome puff; GO:0005730 nucleolus; GO:0005737 cytoplasm; GO:0005777 peroxisome; GO:0005829 cytosol; GO:0005886 plasma membrane; GO:0010369 chromocenter; GO…	GO:0003676 nucleic acid binding; GO:0003723 RNA binding; GO:0003729 mRNA binding; GO:0003730 mRNA 3'-UTR binding; GO:0005488 binding; GO:0005515 protein binding; GO:0005539 glycosaminoglycan binding; GO:0005540 hyaluronic acid binding; GO:0031406 carboxylic acid binding; GO:0036094 small molecule binding; GO:0043167 ion binding; GO:0043168 anion binding; GO:0043177 organic acid binding; GO:009715…			K	KOG2945	Predicted RNA-binding protein
NCLIV_004250-t26_1-p1	93	S	1e-05	1e-05	Down	putative nuclear RNA binding protein GN=NCLIV_004250	--	1	8.54e-05	103.23	2	EEQS(1)GPGGVNSR	0.9947			0.977301	1.0227	nucleus				GO:0001101 response to acid chemical; GO:0002576 platelet degranulation; GO:0006022 aminoglycan metabolic process; GO:0006082 organic acid metabolic process; GO:0006325 chromatin organization; GO:0006355 regulation of transcription, DNA-templated; GO:0006417 regulation of translation; GO:0006446 regulation of translational initiation; GO:0006464 cellular protein modification process; GO:0006479 p…	GO:0005576 extracellular region; GO:0005622 intracellular; GO:0005623 cell; GO:0005634 nucleus; GO:0005654 nucleoplasm; GO:0005694 chromosome; GO:0005700 polytene chromosome; GO:0005701 polytene chromosome chromocenter; GO:0005703 polytene chromosome puff; GO:0005730 nucleolus; GO:0005737 cytoplasm; GO:0005777 peroxisome; GO:0005829 cytosol; GO:0005886 plasma membrane; GO:0010369 chromocenter; GO…	GO:0003676 nucleic acid binding; GO:0003723 RNA binding; GO:0003729 mRNA binding; GO:0003730 mRNA 3'-UTR binding; GO:0005488 binding; GO:0005515 protein binding; GO:0005539 glycosaminoglycan binding; GO:0005540 hyaluronic acid binding; GO:0031406 carboxylic acid binding; GO:0036094 small molecule binding; GO:0043167 ion binding; GO:0043168 anion binding; GO:0043177 organic acid binding; GO:009715…			K	KOG2945	Predicted RNA-binding protein
NCLIV_004300-t26_1-p1	759	S	0.205	1e-05	Down	putative dynamin-like protein GN=NCLIV_004300	--	0.852355	4.05e-07	90.206	2	ALPNLQSFSAPS(0.148)GGS(0.852)AGDGR	2.1572	0.332762		1.6227	1.04454	nucleus	K17065	DNM1L; dynamin 1-like protein [EC:3.6.5.5]	map04214 Apoptosis - fly; map04217 Necroptosis; map04621 NOD-like receptor signaling pathway; map04668 TNF signaling pathway	GO:0000266 mitochondrial fission; GO:0002029 desensitization of G protein-coupled receptor signaling pathway; GO:0002031 G protein-coupled receptor internalization; GO:0003373 dynamin family protein polymerization involved in membrane fission; GO:0003374 dynamin family protein polymerization involved in mitochondrial fission; GO:0006810 transport; GO:0006897 endocytosis; GO:0006898 receptor-media…	GO:0005622 intracellular; GO:0005623 cell; GO:0005737 cytoplasm; GO:0005739 mitochondrion; GO:0005740 mitochondrial envelope; GO:0005794 Golgi apparatus; GO:0005886 plasma membrane; GO:0008021 synaptic vesicle; GO:0012505 endomembrane system; GO:0016020 membrane; GO:0030133 transport vesicle; GO:0030424 axon; GO:0031090 organelle membrane; GO:0031410 cytoplasmic vesicle; GO:0031966 mitochondrial …	GO:0001664 G protein-coupled receptor binding; GO:0003824 catalytic activity; GO:0003924 GTPase activity; GO:0005102 signaling receptor binding; GO:0005488 binding; GO:0005515 protein binding; GO:0008017 microtubule binding; GO:0008022 protein C-terminus binding; GO:0008092 cytoskeletal protein binding; GO:0015631 tubulin binding; GO:0016462 pyrophosphatase activity; GO:0016787 hydrolase activity…	PF00350	Dynamin family	U	KOG0446	Vacuolar sorting protein VPS1, dynamin, and related proteins
NCLIV_004310-t26_1-p1	33	S	1e-05	1e-05	Down	Homeobox-containing protein(predict) GN=NCLIV_004310	--	0.999683	2.53e-08	121.63	3	TASPSPEEAECIDS(1)EDEDSELDSQSLSR	-0.37516			0.425809	1.57419	nucleus
NCLIV_004370-t26_1-p1	74	S	1e-05	1e-05	Down	WW domain-containing protein(predict) GN=NCLIV_004370	--	0.995921	6.05e-12	141.87	2	DATHAASPS(0.004)S(0.996)PAR	-0.36727			0.958621	1.04138	nucleus
NCLIV_004390-t26_1-p1	108	S	0.338	0.0565685	Down	p23, related GN=NCLIV_004390	--	1	2.77e-44	177.79	2	WIDS(1)DDEDAK	2.0859	0.286023	0.735359	0.883952	2.09467	cytoplasm	K15730	PTGES3; cytosolic prostaglandin-E synthase [EC:5.3.99.3]	map00590 Arachidonic acid metabolism; map01100 Metabolic pathways				PF04969	CS domain	O	KOG3158	HSP90 co-chaperone p23
NCLIV_004390-t26_1-p1	214	S	1e-05	1e-05	Down	p23, related GN=NCLIV_004390	--	1	4.94e-12	162.14	2	EGEGAS(1)RENAEEAK	2.9147			1.11403	0.885972	cytoplasm	K15730	PTGES3; cytosolic prostaglandin-E synthase [EC:5.3.99.3]	map00590 Arachidonic acid metabolism; map01100 Metabolic pathways				PF04969	CS domain	O	KOG3158	HSP90 co-chaperone p23
NCLIV_004480-t26_1-p1	3853	S	0.248	0.0711375	Down	putative myb-like DNA-binding domain-containing protein GN=NCLIV_004480	--	0.9849	7.29e-31	214.78	2	GPS(0.985)T(0.015)TDLPVVPR	-1.0004	0.485676	0.301851	2.05763	1.15484	cytoplasm	K04650	NCOR1, N-CoR; nuclear receptor co-repressor 1	map01522 Endocrine resistance; map04919 Thyroid hormone signaling pathway; map05202 Transcriptional misregulation in cancer						K	KOG1878	Nuclear receptor coregulator SMRT/SMRTER, contains Myb-like domains
NCLIV_004480-t26_1-p1	4126	S	1e-05	1e-05	Down	putative myb-like DNA-binding domain-containing protein GN=NCLIV_004480	--	0.921257	4.67e-16	56.589	4	RGAEDQS(0.079)ADHES(0.921)EGAQVGDPGVLMGEAHDAFR	0.49265			1.10647	0.893531	cytoplasm	K04650	NCOR1, N-CoR; nuclear receptor co-repressor 1	map01522 Endocrine resistance; map04919 Thyroid hormone signaling pathway; map05202 Transcriptional misregulation in cancer						K	KOG1878	Nuclear receptor coregulator SMRT/SMRTER, contains Myb-like domains
NCLIV_004520-t26_1-p1	1696	S	0.132	1e-05	Down	Putative transmembrane protein(predict) GN=NCLIV_004520	--	0.938572	1.1e-27	134.71	3	AELEAATAAPS(0.013)ALS(0.939)AQS(0.031)S(0.012)LS(0.005)HGR	0.045925	0.155489		1.17455	1.66996	cytoplasm
NCLIV_004520-t26_1-p1	337	S	1e-05	1e-05	Down	Putative transmembrane protein(predict) GN=NCLIV_004520	--	0.999998	8.27e-09	128.46	2	AWQTGDHVS(1)R	-1.1124			1.01715	0.982847	cytoplasm
NCLIV_004520-t26_1-p1	233	S	0.287	1e-05	Down	Putative transmembrane protein(predict) GN=NCLIV_004520	--	0.998747	0.00507141	79.311	2	QIS(0.999)GS(0.001)LFLR	-1.6738		0.421208	1.11338	1.46541	cytoplasm
NCLIV_004580-t26_1-p1	2528	S	1e-05	1e-05	Down	Membrane protein, putative(predict) GN=NCLIV_004580	--	0.999996	0.00705694	60.324	2	HGS(1)GFFEAAGISASR	-1.0249			1.16833	0.831673	plasma membrane	K23404	TAPT1; transmembrane anterior posterior transformation protein 1							S	KOG2490	Predicted membrane protein
NCLIV_004640-t26_1-p1	67	S	0.444	1e-05	Down	putative DEAD/DEAH box helicase GN=NCLIV_004640	--	0.99999	5.27e-22	129.7	2	NNAAHDGVS(1)DAGATAASVATDGK	-0.38715		0.345799	1.87582	0.778381	nucleus	K18656	DDX25, GRTH; ATP-dependent RNA helicase DDX25 [EC:3.6.4.13]		GO:0000003 reproduction; GO:0003006 developmental process involved in reproduction; GO:0006139 nucleobase-containing compound metabolic process; GO:0006396 RNA processing; GO:0006403 RNA localization; GO:0006405 RNA export from nucleus; GO:0006406 mRNA export from nucleus; GO:0006417 regulation of translation; GO:0006611 protein export from nucleus; GO:0006725 cellular aromatic compound metabolic…	GO:0005622 intracellular; GO:0005623 cell; GO:0005634 nucleus; GO:0005681 spliceosomal complex; GO:0005730 nucleolus; GO:0005737 cytoplasm; GO:0031974 membrane-enclosed lumen; GO:0031981 nuclear lumen; GO:0032991 protein-containing complex; GO:0033391 chromatoid body; GO:0035770 ribonucleoprotein granule; GO:0036464 cytoplasmic ribonucleoprotein granule; GO:0043226 organelle; GO:0043227 membrane-…	GO:0000166 nucleotide binding; GO:0003724 RNA helicase activity; GO:0003824 catalytic activity; GO:0004386 helicase activity; GO:0005488 binding; GO:0005524 ATP binding; GO:0008144 drug binding; GO:0008186 RNA-dependent ATPase activity; GO:0016462 pyrophosphatase activity; GO:0016787 hydrolase activity; GO:0016817 hydrolase activity, acting on acid anhydrides; GO:0016818 hydrolase activity, actin…	PF00270	DEAD/DEAH box helicase	A	KOG0332	ATP-dependent RNA helicase
NCLIV_004700-t26_1-p1	1589	S	1e-05	1e-05	Down	Telomere_reg-2 domain-containing protein(predict) GN=NCLIV_004700	--	0.99997	4.53e-07	106.79	2	GALEGSASAGS(1)DGGR	3.4948			0.790178	1.20982	plasma membrane
NCLIV_004760-t26_1-p1	717	S	0.298	1e-05	Down	putative transmembrane domain-containing protein GN=NCLIV_004760	--	0.999414	0.000192583	98.895	2	MFS(0.999)S(0.001)PTKPASVR	0.058383	0.566034		1.90239	0.531581	plasma membrane
NCLIV_004770-t26_1-p1	107	S	0.354	1e-05	Down	Cleavage and polyadenylation specificity factor subunit 5, related(predict) GN=NCLIV_004770	--	0.999566	1.54e-06	108.31	3	APEPAATTAATHHPDS(1)QQAK	0.57479	0.536797		1.5185	0.944704	nucleus	K14397	NUDT21, CPSF5, CFIM25; cleavage and polyadenylation specificity factor subunit 5	map03015 mRNA surveillance pathway	GO:0000375 RNA splicing, via transesterification reactions; GO:0000377 RNA splicing, via transesterification reactions with bulged adenosine as nucleophile; GO:0000398 mRNA splicing, via spliceosome; GO:0002682 regulation of immune system process; GO:0002684 positive regulation of immune system process; GO:0006139 nucleobase-containing compound metabolic process; GO:0006351 transcription, DNA-tem…	GO:0005622 intracellular; GO:0005623 cell; GO:0005634 nucleus; GO:0005654 nucleoplasm; GO:0005737 cytoplasm; GO:0005813 centrosome; GO:0005815 microtubule organizing center; GO:0005847 mRNA cleavage and polyadenylation specificity factor complex; GO:0005849 mRNA cleavage factor complex; GO:0005856 cytoskeleton; GO:0015630 microtubule cytoskeleton; GO:0016604 nuclear body; GO:0031974 membrane-encl…	GO:0003676 nucleic acid binding; GO:0003723 RNA binding; GO:0003729 mRNA binding; GO:0005488 binding; GO:0005515 protein binding; GO:0017091 AU-rich element binding; GO:0019899 enzyme binding; GO:0042802 identical protein binding; GO:0042803 protein homodimerization activity; GO:0042826 histone deacetylase binding; GO:0046983 protein dimerization activity; GO:0097159 organic cyclic compound bindi…	PF13869	Nucleotide hydrolase	A	KOG1689	mRNA cleavage factor I subunit
NCLIV_004770-t26_1-p1	7	S	1e-05	1e-05	Down	Cleavage and polyadenylation specificity factor subunit 5, related(predict) GN=NCLIV_004770	--	0.99925	3.63e-08	78.359	2	MEGLDDS(0.999)EPPLAEAFPSSSPPAR	2.2485			1.01576	0.984241	nucleus	K14397	NUDT21, CPSF5, CFIM25; cleavage and polyadenylation specificity factor subunit 5	map03015 mRNA surveillance pathway	GO:0000375 RNA splicing, via transesterification reactions; GO:0000377 RNA splicing, via transesterification reactions with bulged adenosine as nucleophile; GO:0000398 mRNA splicing, via spliceosome; GO:0002682 regulation of immune system process; GO:0002684 positive regulation of immune system process; GO:0006139 nucleobase-containing compound metabolic process; GO:0006351 transcription, DNA-tem…	GO:0005622 intracellular; GO:0005623 cell; GO:0005634 nucleus; GO:0005654 nucleoplasm; GO:0005737 cytoplasm; GO:0005813 centrosome; GO:0005815 microtubule organizing center; GO:0005847 mRNA cleavage and polyadenylation specificity factor complex; GO:0005849 mRNA cleavage factor complex; GO:0005856 cytoskeleton; GO:0015630 microtubule cytoskeleton; GO:0016604 nuclear body; GO:0031974 membrane-encl…	GO:0003676 nucleic acid binding; GO:0003723 RNA binding; GO:0003729 mRNA binding; GO:0005488 binding; GO:0005515 protein binding; GO:0017091 AU-rich element binding; GO:0019899 enzyme binding; GO:0042802 identical protein binding; GO:0042803 protein homodimerization activity; GO:0042826 histone deacetylase binding; GO:0046983 protein dimerization activity; GO:0097159 organic cyclic compound bindi…	PF13869	Nucleotide hydrolase	A	KOG1689	mRNA cleavage factor I subunit
NCLIV_004840-t26_1-p1	1364	S	1e-05	1e-05	Down	conserved hypothetical protein GN=NCLIV_004840	--	0.999872	0.0059385	71.066	2	ASHAFS(1)PK	0.88191			0.876244	1.12376	nucleus
NCLIV_004930-t26_1-p1	549	S	0.222	1e-05	Down	conserved hypothetical protein GN=NCLIV_004930	--	0.988709	3.43e-06	131.48	2	CSALPHS(0.989)QS(0.011)MSR	1.0319		0.329782	1.18591	1.48431	nucleus
NCLIV_005000-t26_1-p1	184	S	1e-05	1e-05	Down	putative phosphoglycerate mutase family protein GN=NCLIV_005000	--	0.999124	3.54e-07	114.69	2	DSDAESPASLS(0.001)FPLGS(0.999)R	0.86936			0.919283	1.08072	nucleus
NCLIV_005010-t26_1-p1	362	S	0.051	1e-05	Down	conserved hypothetical protein GN=NCLIV_005010	--	1	0.000186712	112.95	2	LAS(1)RDES(1)GPNEHLR	-1.8003	0.0703756		1.38808	1.54154	cytoplasm,nucleus
NCLIV_005030-t26_1-p1	851	S	1e-05	1e-05	Down	putative dual specificity protein phosphatase, catalytic domain-containing protein GN=NCLIV_005030	--	0.99638	3.07e-44	216.01	2	SSFHS(0.996)GS(0.004)DDDLPTR	0.6496			1.38008	0.619923	nucleus	K14165	K14165; atypical dual specificity phosphatase [EC:3.1.3.16 3.1.3.48]					PF00782	Dual specificity phosphatase, catalytic domain	V	KOG1716	Dual specificity phosphatase
NCLIV_005050-t26_1-p1	145	S	0.369	0.034493	Down	putative coatomer delta subunit GN=NCLIV_005050	--	0.999996	4.95e-07	115.35	2	TFTDMDS(1)HEEK	-2.6899	0.493724	0.584923	1.3733	1.54806	mitochondria	K20471	COPD, ARCN1, RET2; coatomer subunit delta							U	KOG2635	Medium subunit of clathrin adaptor complex
NCLIV_005190-t26_1-p1	223	S	0.433	1e-05	Down	putative transcription elongation factor FACT 140 kDa GN=NCLIV_005190	--	0.99271	3.34e-26	199.96	2	T(0.007)GS(0.993)QAATAQQEAEERDER	-2.7256	0.633334		1.46339	0.903275	cytoplasm							PF00557; PF08512	Metallopeptidase family M24; Histone chaperone Rttp106-like	E	KOG1189	Global transcriptional regulator, cell division control protein
NCLIV_005240-t26_1-p1	1180	S	0.162	1e-05	Down	pollux, isoform A, related GN=NCLIV_005240	--	0.980087	3.74e-07	97.949	3	RLPS(0.98)RS(0.02)DQDNPK	0.48233	0.385977		2.38272	0.231299	nucleus	K20167	TBC1D14; TBC1 domain family member 14							T	KOG2223	Uncharacterized conserved protein, contains TBC domain
NCLIV_005280-t26_1-p1	885	S	0.198	1e-05	Down	conserved hypothetical protein GN=NCLIV_005280	--	0.987385	4.25e-19	144.42	2	DNAS(0.987)S(0.013)PSMS(1)LPVAETAER	1.3786		0.394216	0.616918	1.98887	nucleus
NCLIV_005280-t26_1-p1	867	S	1e-05	1e-05	Down	conserved hypothetical protein GN=NCLIV_005280	--	0.992924	3.16e-08	110.9	2	GLS(0.001)LAS(0.993)S(0.988)CGFS(0.018)AGPK	0.093952			0.75142	1.24858	nucleus
NCLIV_005280-t26_1-p1	843	S	0.218	1e-05	Down	conserved hypothetical protein GN=NCLIV_005280	--	0.897892	3.18e-43	185.9	2	S(0.898)S(0.102)FADETFNHLVR	1.4069	0.148246		0.680707	2.17105	nucleus
NCLIV_005280-t26_1-p1	844	S	0.356	0.00596715	Down	conserved hypothetical protein GN=NCLIV_005280	--	0.990334	5.2e-82	264.98	2	S(0.01)S(0.99)FADETFNHLVR	1.2879	0.194691	0.856091	0.549398	2.39982	nucleus
NCLIV_005380-t26_1-p1	374	S	0.322	1e-05	Down	putative ww domain U1 zinc finger domain-containing protein GN=NCLIV_005380	--	1	5.82e-06	78.673	2	MGS(1)EGLGYYADTGFPR	4.8365	0.453861		1.41012	1.13602	nucleus							PF06220; PF00397	U1 zinc finger; WW domain	A	KOG0150	Spliceosomal protein FBP21
NCLIV_005380-t26_1-p1	514	S	1e-05	1e-05	Down	putative ww domain U1 zinc finger domain-containing protein GN=NCLIV_005380	--	0.815203	0.000223913	65.724	2	TTTAPGDS(0.139)GS(0.815)IS(0.046)GAK	-0.50048			0.959353	1.04065	nucleus							PF06220; PF00397	U1 zinc finger; WW domain	A	KOG0150	Spliceosomal protein FBP21
NCLIV_005460-t26_1-p1	243	S	0.446	0.042759	Down	Ion_trans domain-containing protein(predict) GN=NCLIV_005460	--	1	0.00199659	120.33	2	WFS(1)EPSHR	1.3376	0.720143	0.518462	1.56409	1.1973	plasma membrane									PT	KOG2302	T-type voltage-gated Ca2+ channel, pore-forming alpha1I subunit
NCLIV_005620-t26_1-p1	120	S	0.061	1e-05	Down	putative articulin 4 GN=NCLIV_005620	--	0.779505	1.36e-113	320.44	2	EAFLAHS(0.057)S(0.78)S(0.163)FAS(1)QNDATETEIAR	0.39463	0.0270065		0.441539	2.53145	cytoplasm
NCLIV_005620-t26_1-p1	64	S	0.258	1e-05	Down	putative articulin 4 GN=NCLIV_005620	--	1	1.94e-11	141.87	2	FLADQS(1)PAS(1)AKR	-0.23961		0.482296	0.64909	1.86861	cytoplasm
NCLIV_005620-t26_1-p1	387	S	1e-05	1e-05	Down	putative articulin 4 GN=NCLIV_005620	--	0.993984	2.13e-12	135.89	2	LDT(0.006)FPS(0.994)GNAGIPMIFR	-0.89744			0.568574	1.43143	cytoplasm
NCLIV_005630-t26_1-p1	2214	S	1e-05	1e-05	Down	MMS19 nucleotide excision repair protein(predict) GN=NCLIV_005630	--	0.929255	1.55e-05	131.57	2	AT(0.071)S(0.929)RDCGVEAVAR	0.97576			1.38053	0.619467	plasma membrane	K15075	MET18, MMS19; DNA repair/transcription protein MET18/MMS19							KL	KOG1967	DNA repair/transcription protein Mms19
NCLIV_005630-t26_1-p1	106	S	0.12	1e-05	Down	MMS19 nucleotide excision repair protein(predict) GN=NCLIV_005630	--	0.999235	1.1e-13	141.09	2	FTVDAPS(0.999)KGT(0.001)MEPANPAK	0.51301		0.281388	0.36872	2.34989	plasma membrane	K15075	MET18, MMS19; DNA repair/transcription protein MET18/MMS19							KL	KOG1967	DNA repair/transcription protein Mms19
NCLIV_005630-t26_1-p1	1536	S	1e-05	1e-05	Down	MMS19 nucleotide excision repair protein(predict) GN=NCLIV_005630	--	0.964047	0.000914214	55.604	2	SLAFPS(0.964)CGPS(0.036)R	0.44186			1.24658	0.753418	plasma membrane	K15075	MET18, MMS19; DNA repair/transcription protein MET18/MMS19							KL	KOG1967	DNA repair/transcription protein Mms19
NCLIV_005630-t26_1-p1	1858	S	1e-05	1e-05	Down	MMS19 nucleotide excision repair protein(predict) GN=NCLIV_005630	--	0.851188	0.00560293	47.491	2	S(0.002)S(0.002)S(0.009)PS(0.851)T(0.135)AFDAS(0.001)LPSR	2.8156			1.06386	0.936142	plasma membrane	K15075	MET18, MMS19; DNA repair/transcription protein MET18/MMS19							KL	KOG1967	DNA repair/transcription protein Mms19
NCLIV_005730-t26_1-p1	24	S	0.252	1e-05	Down	gk24670, related GN=NCLIV_005730	--	0.999904	3.95e-13	107.43	3	GAS(1)GWSAFHEHQYGSAR	-1.5021	0.395083		1.57018	1.03474	mitochondria	K21969	NSUN3; tRNA (cytosine34-C5)-methyltransferase [EC:2.1.1.-]							J	KOG2198	tRNA cytosine-5-methylases and related enzymes of the NOL1/NOP2/sun superfamily
NCLIV_005770-t26_1-p1	39	S	1e-05	1e-05	Down	Exportin-7-B, related(predict) GN=NCLIV_005770	--	1	4.74e-11	91.39	2	SEQNEAHQVLLPLAS(1)NPANVPR	-2.1314			1.13456	0.865443	cytoplasm	K18460	XPO7, EXP7; exportin-7							UY	KOG1410	Nuclear transport receptor RanBP16 (importin beta superfamily)
NCLIV_005790-t26_1-p1	116	S	0.092	1e-05	Down	Putative transmembrane protein(predict) GN=NCLIV_005790	--	1	9.51e-18	137.58	2	LAS(1)NIYELPHQLR	-0.75759		0.192192	0.716982	2.09083	plasma membrane
NCLIV_005790-t26_1-p1	138	S	1e-05	1e-05	Down	Putative transmembrane protein(predict) GN=NCLIV_005790	--	0.999641	5.49e-37	244.45	2	THS(1)TALHIVHR	-3.63			0.691175	1.30882	plasma membrane
NCLIV_005820-t26_1-p1	654	S	1e-05	1e-05	Down	putative ubiquitin-transferase domain containing protein GN=NCLIV_005820	--	0.759713	1.36e-05	68.42	2	GLS(0.24)S(0.76)LGPGSCLAQGSFTR	0.60206			1.13427	0.865728	nucleus	K10587	UBE3A, E6AP; ubiquitin-protein ligase E3 A [EC:2.3.2.26]	map04120 Ubiquitin mediated proteolysis; map05165 Human papillomavirus infection; map05203 Viral carcinogenesis				PF00632	HECT-domain (ubiquitin-transferase)	O	KOG1426	FOG: RCC1 domain
NCLIV_005820-t26_1-p1	635	S	0.042	1e-05	Down	putative ubiquitin-transferase domain containing protein GN=NCLIV_005820	--	0.996715	1.15e-06	132.93	3	S(0.004)IFCRS(0.997)QS(0.999)LIGCEFPR	1.9357		0.0605325	1.5139	1.42557	nucleus	K10587	UBE3A, E6AP; ubiquitin-protein ligase E3 A [EC:2.3.2.26]	map04120 Ubiquitin mediated proteolysis; map05165 Human papillomavirus infection; map05203 Viral carcinogenesis				PF00632	HECT-domain (ubiquitin-transferase)	O	KOG1426	FOG: RCC1 domain
NCLIV_005860-t26_1-p1	191	S	0.163	0.0607331	Down	IMP-specific 5'-nucleotidase, related GN=NCLIV_005860	--	0.999988	1.12e-87	266.27	2	CGSADTGESAAS(1)AGLR	-1.1104	0.229166	0.327449	1.35031	2.09307	nucleus
NCLIV_005860-t26_1-p1	176	S	1e-05	1e-05	Down	IMP-specific 5'-nucleotidase, related GN=NCLIV_005860	--	0.953012	2.38e-05	136.06	2	SNAAWS(0.953)T(0.047)PR	-0.53308			1.11498	0.885015	nucleus
NCLIV_005870-t26_1-p1	248	S	0.212	0.0366032	Down	granule-bound starch synthase WX-TsB protein GN=NCLIV_005870	--	0.999996	1.4e-05	136.39	2	AGS(1)AGASTLSAGDGR	0.93697	0.250629	0.453554	1.21299	2.08283	nucleus							PF08323	Starch synthase catalytic domain
NCLIV_005870-t26_1-p1	1635	S	1e-05	1e-05	Down	granule-bound starch synthase WX-TsB protein GN=NCLIV_005870	--	0.996122	4.57e-08	121.69	2	GPYLS(0.004)LS(0.996)GAHHVR	0.42284			0.590803	1.4092	nucleus							PF08323	Starch synthase catalytic domain
NCLIV_005870-t26_1-p1	1906	S	0.405	1e-05	Down	granule-bound starch synthase WX-TsB protein GN=NCLIV_005870	--	0.987672	0.0263776	61.48	2	SWS(0.988)QT(0.011)GS(0.002)R	-1.8449		0.711205	0.534277	1.75452	nucleus							PF08323	Starch synthase catalytic domain
NCLIV_005930-t26_1-p1	294	S	1e-05	1e-05	Down	putative phosphoserine phosphatase GN=NCLIV_005930	--	0.927861	0.0279574	65.879	2	ARPS(0.072)S(0.928)NQQLR	2.4893			1.01555	0.984446	nucleus	K01079	serB, PSPH; phosphoserine phosphatase [EC:3.1.3.3]	map00260 Glycine, serine and threonine metabolism; map01100 Metabolic pathways; map01200 Carbon metabolism; map01230 Biosynthesis of amino acids						E	KOG1615	Phosphoserine phosphatase
NCLIV_005930-t26_1-p1	475	S	1e-05	1e-05	Down	putative phosphoserine phosphatase GN=NCLIV_005930	--	0.825326	0.0416299	58.313	2	ERS(0.825)DS(0.175)DVCHR	2.2185			1.07237	0.927627	nucleus	K01079	serB, PSPH; phosphoserine phosphatase [EC:3.1.3.3]	map00260 Glycine, serine and threonine metabolism; map01100 Metabolic pathways; map01200 Carbon metabolism; map01230 Biosynthesis of amino acids						E	KOG1615	Phosphoserine phosphatase
NCLIV_005930-t26_1-p1	898	S	1e-05	1e-05	Down	putative phosphoserine phosphatase GN=NCLIV_005930	--	0.997048	2.43e-14	187.51	2	LDS(0.997)S(0.003)GGEAYPR	-0.73151			0.876369	1.12363	nucleus	K01079	serB, PSPH; phosphoserine phosphatase [EC:3.1.3.3]	map00260 Glycine, serine and threonine metabolism; map01100 Metabolic pathways; map01200 Carbon metabolism; map01230 Biosynthesis of amino acids						E	KOG1615	Phosphoserine phosphatase
NCLIV_005930-t26_1-p1	998	S	1e-05	1e-05	Down	putative phosphoserine phosphatase GN=NCLIV_005930	--	0.789295	0.00095343	72.327	2	NAAGAS(0.059)S(0.152)S(0.789)FGK	4.2508			0.95487	1.04513	nucleus	K01079	serB, PSPH; phosphoserine phosphatase [EC:3.1.3.3]	map00260 Glycine, serine and threonine metabolism; map01100 Metabolic pathways; map01200 Carbon metabolism; map01230 Biosynthesis of amino acids						E	KOG1615	Phosphoserine phosphatase
NCLIV_005930-t26_1-p1	1100	S	1e-05	1e-05	Down	putative phosphoserine phosphatase GN=NCLIV_005930	--	0.995848	3.61e-17	128.28	2	SGGGS(0.996)T(0.004)GVCTPASAR	-0.11543			1.26551	0.73449	nucleus	K01079	serB, PSPH; phosphoserine phosphatase [EC:3.1.3.3]	map00260 Glycine, serine and threonine metabolism; map01100 Metabolic pathways; map01200 Carbon metabolism; map01230 Biosynthesis of amino acids						E	KOG1615	Phosphoserine phosphatase
NCLIV_006000-t26_1-p1	51	S	1e-05	1e-05	Down	Inositol-1-monophosphatase(predict) GN=NCLIV_006000	--	0.997566	0.000456858	70.793	2	VDT(0.002)KES(0.998)PADLVTEFDK	5.2155			0.99638	1.00362	cytoplasm	K01092	E3.1.3.25, IMPA, suhB; myo-inositol-1(or 4)-monophosphatase [EC:3.1.3.25]	map00562 Inositol phosphate metabolism; map01100 Metabolic pathways; map04070 Phosphatidylinositol signaling system						G	KOG2951	Inositol monophosphatase
NCLIV_006150-t26_1-p1	222	S	1e-05	1e-05	Down	tRNAbinding domain containing protein, related GN=NCLIV_006150	--	0.996065	0.000473231	66.106	2	SAEPQMS(0.004)GECRS(0.996)NDAPK	-4.0207			1.12848	0.871519	nucleus	K01866	YARS, tyrS; tyrosyl-tRNA synthetase [EC:6.1.1.1]	map00970 Aminoacyl-tRNA biosynthesis	GO:0001936 regulation of endothelial cell proliferation; GO:0001937 negative regulation of endothelial cell proliferation; GO:0002376 immune system process; GO:0002791 regulation of peptide secretion; GO:0002793 positive regulation of peptide secretion; GO:0006082 organic acid metabolic process; GO:0006139 nucleobase-containing compound metabolic process; GO:0006399 tRNA metabolic process; GO:000…	GO:0005576 extracellular region; GO:0005615 extracellular space; GO:0005622 intracellular; GO:0005623 cell; GO:0005737 cytoplasm; GO:0005829 cytosol; GO:0009986 cell surface; GO:0017101 aminoacyl-tRNA synthetase multienzyme complex; GO:0017102 methionyl glutamyl tRNA synthetase complex; GO:0032991 protein-containing complex;	GO:0000049 tRNA binding; GO:0003676 nucleic acid binding; GO:0003723 RNA binding; GO:0005102 signaling receptor binding; GO:0005125 cytokine activity; GO:0005488 binding; GO:0005515 protein binding; GO:0019899 enzyme binding; GO:0030545 receptor regulator activity; GO:0042802 identical protein binding; GO:0042803 protein homodimerization activity; GO:0046983 protein dimerization activity; GO:0048…	PF13410; PF01588	Glutathione S-transferase, C-terminal domain; Putative tRNA binding domain	J	KOG2241	tRNA-binding protein
NCLIV_006160-t26_1-p1	1170	S	0.227	1e-05	Down	multi-pass transmembrane protein, related GN=NCLIV_006160	--	1	6.98e-25	166.83	2	QLSAATDQYIAS(1)LPR	0.18674		0.407956	0.797724	1.79432	plasma membrane							PF01852	START domain
NCLIV_006230-t26_1-p1	201	S	0.355	1e-05	Down	conserved hypothetical protein GN=NCLIV_006230	--	0.999985	4.03e-17	138.13	2	LYSLTPAQNATGSTADQANCS(1)RE	0.78717		0.478994	1.16987	1.35113	nucleus
NCLIV_006320-t26_1-p1	503	S	1e-05	1e-05	Down	Vps53 family, N-terminal protein(predict) GN=NCLIV_006320	--	0.982838	2.3e-12	150.81	2	QSS(0.983)S(0.017)SYNPFEAELR	-0.18195			0.532927	1.46707	plasma membrane	K20299	VPS53; vacuolar protein sorting-associated protein 53							U	KOG2180	Late Golgi protein sorting complex, subunit Vps53
NCLIV_006460-t26_1-p1	1961	S	1e-05	1e-05	Down	putative beta-tubulin cofactor d GN=NCLIV_006460	--	0.758032	3.07e-06	57.71	2	ACSPSNLSS(0.002)GQAES(0.077)S(0.163)S(0.758)VEEK	0.92037			0.821475	1.17852	plasma membrane	K21767	TBCD; tubulin-specific chaperone D							O	KOG1943	Beta-tubulin folding cofactor D
NCLIV_006470-t26_1-p1	191	S	1e-05	1e-05	Down	FoP_duplication domain-containing protein(predict) GN=NCLIV_006470	--	1	1.42e-09	148.69	2	LDNDLENYFS(1)R	1.3257			1.32811	0.671887	mitochondria
NCLIV_006600-t26_1-p1	1129	S	1e-05	1e-05	Down	conserved hypothetical protein GN=NCLIV_006600	--	1	2.69e-13	140.3	2	SEADGS(1)GEEPTPPFK	0.53553			0.719475	1.28053	nucleus
NCLIV_006620-t26_1-p1	199	S	0.273	0.0155408	Down	trehalose-6-phosphate synthase of likely plant origin, related GN=NCLIV_006620	--	0.99991	4.12e-26	143.44	2	RPGAS(1)GEYGSVPSFAGVAGAER	2.0537	0.498821	0.357955	1.84422	1.299	mitochondria	K16055	TPS; trehalose 6-phosphate synthase/phosphatase [EC:2.4.1.15 3.1.3.12]	map00500 Starch and sucrose metabolism; map01100 Metabolic pathways						G	KOG1050	Trehalose-6-phosphate synthase component TPS1 and related subunits
NCLIV_006740-t26_1-p1	243	S	1e-05	1e-05	Down	putative armadillo/beta-catenin-like repeat-containing protein GN=NCLIV_006740	--	0.999998	4.21e-05	110.9	2	SEGQSACVAS(1)R	0.72375			0.794813	1.20519	nucleus
NCLIV_006740-t26_1-p1	247	S	1e-05	1e-05	Down	putative armadillo/beta-catenin-like repeat-containing protein GN=NCLIV_006740	--	0.977009	2.93e-09	122.13	3	SFS(0.977)S(0.023)VFPSSALTHAHIR	-2.2896			0.724972	1.27503	nucleus
NCLIV_006770-t26_1-p1	34	S	0.386	0.00914756	Down	conserved hypothetical protein GN=NCLIV_006770	--	0.999951	6.25e-14	158.02	2	VSHSLSCVS(1)PK	0.19592	0.511343	0.603564	1.3149	1.57019	nucleus
NCLIV_006850-t26_1-p1	1336	S	1e-05	1e-05	Down	unspecified product GN=NCLIV_006850	--	1	2.94e-10	64.401	3	EHEAGEAS(1)VHAHDGAEGQR	1.4965			0.821852	1.17815	nucleus
NCLIV_006970-t26_1-p1	1797	S	1e-05	1e-05	Down	putative bromodomain-containing protein GN=NCLIV_006970	--	0.95169	2.38e-08	89.529	3	LDRDEEDKAS(0.002)S(0.01)VS(0.952)S(0.036)AR	-0.22982			0.581095	1.41891	nucleus	K03125	TAF1; transcription initiation factor TFIID subunit 1 [EC:2.3.1.48 2.7.11.1]	map03022 Basal transcription factors	GO:0001932 regulation of protein phosphorylation; GO:0001933 negative regulation of protein phosphorylation; GO:0002682 regulation of immune system process; GO:0006139 nucleobase-containing compound metabolic process; GO:0006325 chromatin organization; GO:0006338 chromatin remodeling; GO:0006351 transcription, DNA-templated; GO:0006352 DNA-templated transcription, initiation; GO:0006355 regulatio…	GO:0000123 histone acetyltransferase complex; GO:0000125 PCAF complex; GO:0005622 intracellular; GO:0005623 cell; GO:0005634 nucleus; GO:0005654 nucleoplasm; GO:0005671 Ada2/Gcn5/Ada3 transcription activator complex; GO:0005813 centrosome; GO:0005815 microtubule organizing center; GO:0005856 cytoskeleton; GO:0015630 microtubule cytoskeleton; GO:0031248 protein acetyltransferase complex; GO:003197…	GO:0003682 chromatin binding; GO:0003712 transcription coregulator activity; GO:0003713 transcription coactivator activity; GO:0003824 catalytic activity; GO:0004402 histone acetyltransferase activity; GO:0004468 lysine N-acetyltransferase activity, acting on acetyl phosphate as donor; GO:0004857 enzyme inhibitor activity; GO:0004860 protein kinase inhibitor activity; GO:0004861 cyclin-dependent …	PF00439	Bromodomain	BK	KOG1472	Histone acetyltransferase SAGA/ADA, catalytic subunit PCAF/GCN5 and related proteins
NCLIV_006970-t26_1-p1	1726	S	0.267	1e-05	Down	putative bromodomain-containing protein GN=NCLIV_006970	--	0.891498	2.29e-17	162.14	2	SLGDAGSS(0.01)VS(0.891)S(0.073)S(0.026)CAR	0.88519		0.365844	1.2623	1.37186	nucleus	K03125	TAF1; transcription initiation factor TFIID subunit 1 [EC:2.3.1.48 2.7.11.1]	map03022 Basal transcription factors	GO:0001932 regulation of protein phosphorylation; GO:0001933 negative regulation of protein phosphorylation; GO:0002682 regulation of immune system process; GO:0006139 nucleobase-containing compound metabolic process; GO:0006325 chromatin organization; GO:0006338 chromatin remodeling; GO:0006351 transcription, DNA-templated; GO:0006352 DNA-templated transcription, initiation; GO:0006355 regulatio…	GO:0000123 histone acetyltransferase complex; GO:0000125 PCAF complex; GO:0005622 intracellular; GO:0005623 cell; GO:0005634 nucleus; GO:0005654 nucleoplasm; GO:0005671 Ada2/Gcn5/Ada3 transcription activator complex; GO:0005813 centrosome; GO:0005815 microtubule organizing center; GO:0005856 cytoskeleton; GO:0015630 microtubule cytoskeleton; GO:0031248 protein acetyltransferase complex; GO:003197…	GO:0003682 chromatin binding; GO:0003712 transcription coregulator activity; GO:0003713 transcription coactivator activity; GO:0003824 catalytic activity; GO:0004402 histone acetyltransferase activity; GO:0004468 lysine N-acetyltransferase activity, acting on acetyl phosphate as donor; GO:0004857 enzyme inhibitor activity; GO:0004860 protein kinase inhibitor activity; GO:0004861 cyclin-dependent …	PF00439	Bromodomain	BK	KOG1472	Histone acetyltransferase SAGA/ADA, catalytic subunit PCAF/GCN5 and related proteins
NCLIV_006980-t26_1-p1	829	S	1e-05	1e-05	Down	Phosphatidylinositol 3-and 4-kinase domain-containing protein(predict) GN=NCLIV_006980	--	0.999929	9.8e-07	108.39	2	VASASPNSAAEENES(1)RR	-3.2988			0.698049	1.30195	nucleus	K13711	PI4K2; phosphatidylinositol 4-kinase type 2 [EC:2.7.1.67]	map00562 Inositol phosphate metabolism; map01100 Metabolic pathways; map04070 Phosphatidylinositol signaling system						G	KOG2381	Phosphatidylinositol 4-kinase
NCLIV_007120-t26_1-p1	347	S	0.308	0.0893911	Down	Signal recognition particle subunit SRP72(predict) GN=NCLIV_007120	--	0.999993	0.00292387	97.594	2	ERGS(1)EDPSR	2.1784	0.422686	0.52284	1.46159	1.59288	cytoplasm	K03108	SRP72; signal recognition particle subunit SRP72	map03060 Protein export				PF08492	SRP72 RNA-binding domain	U	KOG2376	Signal recognition particle, subunit Srp72
NCLIV_007260-t26_1-p1	674	S	0.45	1e-05	Down	putative p97 protein GN=NCLIV_007260	--	0.926662	3.74e-05	81.578	2	ICS(0.927)S(0.073)FDEWCSSAQMHK	4.9569		0.478648	1.45725	1.0641	nucleus
NCLIV_007260-t26_1-p1	785	S	0.144	0.00982093	Down	putative p97 protein GN=NCLIV_007260	--	1	9.8e-35	169.6	2	NRPVPAS(1)FADWLEQQQQEHQVEK	1.0914	0.272581	0.230249	1.90969	1.58748	nucleus
NCLIV_007260-t26_1-p1	355	S	1e-05	1e-05	Down	putative p97 protein GN=NCLIV_007260	--	0.994361	0.00089685	92.707	2	SPGS(0.994)S(0.006)SAQWR	0.69928			1.10342	0.896581	nucleus
NCLIV_007260-t26_1-p1	338	S	1e-05	1e-05	Down	putative p97 protein GN=NCLIV_007260	--	0.985995	1.28e-11	140.57	2	VRS(0.986)S(0.014)YSEWLEAYR	-2.0463			0.74081	1.25919	nucleus
NCLIV_007260-t26_1-p1	339	S	0.408	0.0468512	Down	putative p97 protein GN=NCLIV_007260	--	0.978914	1.56e-76	265.36	2	S(0.021)S(0.979)YSEWLEAYR	-1.4464	0.624961	0.529831	1.58564	1.25957	nucleus
NCLIV_007260-t26_1-p1	341	S	0.057	0.0614875	Down	putative p97 protein GN=NCLIV_007260	--	0.999998	5.33e-37	240.33	2	SSYS(1)EWLEAYR	-0.311	0.116532	0.101586	1.94899	1.8329	nucleus
NCLIV_007280-t26_1-p1	264	S	0.499	0.0538478	Down	Ubiquitin-protein ligase E3C, related(predict) GN=NCLIV_007280	--	0.999676	1.82e-44	216.01	2	AVDAQTLS(1)PLAAPAR	0.45492	0.824437	0.497705	1.71659	0.961266	nucleus	K10589	UBE3C; ubiquitin-protein ligase E3 C [EC:2.3.2.26]	map04120 Ubiquitin mediated proteolysis	GO:0006355 regulation of transcription, DNA-templated; GO:0006464 cellular protein modification process; GO:0006508 proteolysis; GO:0006511 ubiquitin-dependent protein catabolic process; GO:0006807 nitrogen compound metabolic process; GO:0006810 transport; GO:0006811 ion transport; GO:0007154 cell communication; GO:0007165 signal transduction; GO:0007275 multicellular organism development; GO:000…	GO:0000151 ubiquitin ligase complex; GO:0005622 intracellular; GO:0005623 cell; GO:0005737 cytoplasm; GO:0005829 cytosol; GO:0032991 protein-containing complex; GO:1902494 catalytic complex; GO:1990234 transferase complex;	GO:0003824 catalytic activity; GO:0004842 ubiquitin-protein transferase activity; GO:0016740 transferase activity; GO:0019787 ubiquitin-like protein transferase activity; GO:0061630 ubiquitin protein ligase activity; GO:0061659 ubiquitin-like protein ligase activity; GO:0140096 catalytic activity, acting on a protein;	PF00632	HECT-domain (ubiquitin-transferase)	O	KOG0942	E3 ubiquitin protein ligase
NCLIV_007330-t26_1-p1	203	S	1e-05	1e-05	Down	similar to uniprot|P15705 Saccharomyces cerevisiae YOR027w STI1, related GN=NCLIV_007330	--	0.866838	1.45e-12	93.219	2	EGVIAAMGGDLEEEEEPQS(0.867)QS(0.133)AAAR	0.49148			1.1697	0.830301	cytoplasm	K09553	STIP1; stress-induced-phosphoprotein 1	map05020 Prion diseases		GO:0005622 intracellular; GO:0005623 cell; GO:0005634 nucleus; GO:0005737 cytoplasm; GO:0005794 Golgi apparatus; GO:0005829 cytosol; GO:0012505 endomembrane system; GO:0032991 protein-containing complex; GO:0043226 organelle; GO:0043227 membrane-bounded organelle; GO:0043229 intracellular organelle; GO:0043231 intracellular membrane-bounded organelle; GO:0101031 chaperone complex;	GO:0005488 binding; GO:0005515 protein binding; GO:0031072 heat shock protein binding; GO:0051879 Hsp90 protein binding;			O	KOG0548	Molecular co-chaperone STI1
NCLIV_007390-t26_1-p1	438	S	0.436	1e-05	Down	mgc78841 protein, related GN=NCLIV_007390	--	1	8.54e-05	104	2	PLCS(1)LLAVQDSK	-1.5655	0.571154		1.31145	1.11739	cytoplasm,nucleus	K15042	KPNA1_5_6; importin subunit alpha-5/6/7	map05164 Influenza A	GO:0006605 protein targeting; GO:0006606 protein import into nucleus; GO:0006607 NLS-bearing protein import into nucleus; GO:0006612 protein targeting to membrane; GO:0006810 transport; GO:0006886 intracellular protein transport; GO:0006913 nucleocytoplasmic transport; GO:0008104 protein localization; GO:0015031 protein transport; GO:0015833 peptide transport; GO:0017038 protein import; GO:003114…	GO:0005622 intracellular; GO:0005623 cell; GO:0005634 nucleus; GO:0005635 nuclear envelope; GO:0005643 nuclear pore; GO:0005654 nucleoplasm; GO:0005737 cytoplasm; GO:0005829 cytosol; GO:0012505 endomembrane system; GO:0031074 nucleocytoplasmic transport complex; GO:0031967 organelle envelope; GO:0031974 membrane-enclosed lumen; GO:0031975 envelope; GO:0031981 nuclear lumen; GO:0032991 protein-con…	GO:0005048 signal sequence binding; GO:0005215 transporter activity; GO:0005488 binding; GO:0005515 protein binding; GO:0008139 nuclear localization sequence binding; GO:0019904 protein domain specific binding; GO:0033218 amide binding; GO:0042277 peptide binding; GO:0097718 disordered domain specific binding;			U	KOG0166	Karyopherin (importin) alpha
NCLIV_069570-t26_1-p1	698	S	1e-05	1e-05	Down	MBOAT domain-containing protein, related(predict) GN=NCLIV_069570	--	0.998195	3.42e-16	109.61	3	EEKPTEEELT(0.002)CWRPES(0.998)AGER	0.91213			0.787589	1.21241	plasma membrane									T	KOG3860	Acyltransferase required for palmitoylation of Hedgehog (Hh) family of secreted signaling proteins
NCLIV_069570-t26_1-p1	210	S	1e-05	1e-05	Down	MBOAT domain-containing protein, related(predict) GN=NCLIV_069570	--	0.85063	1.31e-58	214.41	2	GS(0.039)S(0.851)S(0.11)FSCATDLADLLHPK	-0.0064309			0.991643	1.00836	plasma membrane									T	KOG3860	Acyltransferase required for palmitoylation of Hedgehog (Hh) family of secreted signaling proteins
NCLIV_007490-t26_1-p1	625	S	0.448	0.08356	Down	putative HIT zinc finger domain-containing protein GN=NCLIV_007490	--	0.968962	2.17e-05	100.98	2	AAAPPPPLFS(0.031)PES(0.969)PR	0.11664	0.746457	0.477179	1.77074	1.00563	nucleus							PF04438	HIT zinc finger
NCLIV_007500-t26_1-p1	33	S	1e-05	1e-05	Down	Histone arginine methyltransferase PRMT3(predict) GN=NCLIV_007500	--	0.956298	6.85e-34	195.49	2	ETQGAASVEAS(0.044)DS(0.956)AR	-3.3294			1.16254	0.837458	cytoplasm	K11437	PRMT6; type I protein arginine methyltransferase [EC:2.1.1.319]							KOT	KOG1499	Protein arginine N-methyltransferase PRMT1 and related enzymes
NCLIV_007500-t26_1-p1	256	S	1e-05	1e-05	Down	Histone arginine methyltransferase PRMT3(predict) GN=NCLIV_007500	--	0.999953	8.16e-05	78.359	2	LLWEGCDS(1)DNS(0.998)EEES(0.002)GANLAK	3.2082			0.654555	1.34544	cytoplasm	K11437	PRMT6; type I protein arginine methyltransferase [EC:2.1.1.319]							KOT	KOG1499	Protein arginine N-methyltransferase PRMT1 and related enzymes
NCLIV_007510-t26_1-p1	378	S	1e-05	1e-05	Down	Putative START-2 domain protein(predict) GN=NCLIV_007510	--	0.956285	1.09e-11	137.39	2	PGSFLPS(0.044)S(0.956)LLLK	-1.2069			0.944369	1.05563	nucleus
NCLIV_007580-t26_1-p1	909	S	0.113	1e-05	Down	Glycosyl hydrolase, family 31 protein(predict) GN=NCLIV_007580	--	1	4.27e-46	208.03	2	ES(1)LDWEAIQQK	4.7584		0.247395	0.569477	2.18313	extracellular	K05546	GANAB; mannosyl-oligosaccharide alpha-1,3-glucosidase [EC:3.2.1.207]	map00510 N-Glycan biosynthesis; map01100 Metabolic pathways; map04141 Protein processing in endoplasmic reticulum				PF13802	Galactose mutarotase-like	GMO	KOG1066	Glucosidase II catalytic (alpha) subunit and related enzymes, glycosyl hydrolase family 31
NCLIV_007580-t26_1-p1	812	S	1e-05	1e-05	Down	Glycosyl hydrolase, family 31 protein(predict) GN=NCLIV_007580	--	0.914678	0.016169	45.422	2	GS(0.915)VS(0.091)RY(0.252)S(0.702)EDS(0.037)ERPT(0.003)R	-2.8967			0.661364	1.33864	extracellular	K05546	GANAB; mannosyl-oligosaccharide alpha-1,3-glucosidase [EC:3.2.1.207]	map00510 N-Glycan biosynthesis; map01100 Metabolic pathways; map04141 Protein processing in endoplasmic reticulum				PF13802	Galactose mutarotase-like	GMO	KOG1066	Glucosidase II catalytic (alpha) subunit and related enzymes, glycosyl hydrolase family 31
NCLIV_007580-t26_1-p1	820	S	1e-05	1e-05	Down	Glycosyl hydrolase, family 31 protein(predict) GN=NCLIV_007580	--	1	5.62e-08	150.44	2	YSEDS(1)ERPTR	1.1983			0.453764	1.54624	extracellular	K05546	GANAB; mannosyl-oligosaccharide alpha-1,3-glucosidase [EC:3.2.1.207]	map00510 N-Glycan biosynthesis; map01100 Metabolic pathways; map04141 Protein processing in endoplasmic reticulum				PF13802	Galactose mutarotase-like	GMO	KOG1066	Glucosidase II catalytic (alpha) subunit and related enzymes, glycosyl hydrolase family 31
NCLIV_007580-t26_1-p1	906	S	0.338	0.0188005	Down	Glycosyl hydrolase, family 31 protein(predict) GN=NCLIV_007580	--	0.999825	5.49e-89	222.82	3	YHSFAS(1)RES(1)LDWEAIQQK	-2.2555	0.529881	0.482031	1.54485	1.44324	extracellular	K05546	GANAB; mannosyl-oligosaccharide alpha-1,3-glucosidase [EC:3.2.1.207]	map00510 N-Glycan biosynthesis; map01100 Metabolic pathways; map04141 Protein processing in endoplasmic reticulum				PF13802	Galactose mutarotase-like	GMO	KOG1066	Glucosidase II catalytic (alpha) subunit and related enzymes, glycosyl hydrolase family 31
NCLIV_007590-t26_1-p1	121	S	1e-05	1e-05	Down	putative actin-like family protein ARP4a GN=NCLIV_007590	--	0.85625	6.28e-12	83.077	3	EACHNAEPSSVS(0.143)S(0.856)AGQNEATQATER	0.6215			1.01654	0.983457	nucleus	K11652	ACTL6B; actin-like protein 6B	map04714 Thermogenesis; map05225 Hepatocellular carcinoma						Z	KOG0679	Actin-related protein - Arp4p/Act3p
NCLIV_007640-t26_1-p1	486	S	0.471	0.00600515	Down	Putative transmembrane protein(predict) GN=NCLIV_007640	--	1	1.8e-06	128.46	2	LVS(1)HGEACSSFR	2.8083	0.366957	0.915559	0.781889	1.9356	plasma membrane
NCLIV_007670-t26_1-p1	245	S	0.147	1e-05	Down	Transporter, major facilitator family protein(predict) GN=NCLIV_007670	--	1	3.3e-12	153.05	2	LLPGES(1)VAGFLTR	-0.63248	0.213867		1.45604	1.33009	plasma membrane
NCLIV_007730-t26_1-p1	699	S	1e-05	1e-05	Down	valyl-tRNAsynthetase, mitochondrial, related GN=NCLIV_007730	--	1	0.00239301	64.401	2	RES(1)AEAAAVNGNEPK	0.037333			1.39332	0.606681	cytoplasm	K01873	VARS, valS; valyl-tRNA synthetase [EC:6.1.1.9]	map00970 Aminoacyl-tRNA biosynthesis		GO:0005622 intracellular; GO:0005623 cell; GO:0005737 cytoplasm;		PF08264	Anticodon-binding domain of tRNA	J	KOG0432	Valyl-tRNA synthetase
NCLIV_007880-t26_1-p1	136	S	0.323	1e-05	Down	gm10776, related GN=NCLIV_007880	--	0.77557	2.36e-17	124.62	2	DY(0.033)RS(0.776)S(0.192)GEEMES(1)DGAGER	1.1886		0.66259	0.285954	2.05146	nucleus	K15409	SRPK1; serine/threonine-protein kinase SRPK1 [EC:2.7.11.1]	map05168 Herpes simplex virus 1 infection	GO:0000245 spliceosomal complex assembly; GO:0000375 RNA splicing, via transesterification reactions; GO:0000377 RNA splicing, via transesterification reactions with bulged adenosine as nucleophile; GO:0000398 mRNA splicing, via spliceosome; GO:0006139 nucleobase-containing compound metabolic process; GO:0006376 mRNA splice site selection; GO:0006396 RNA processing; GO:0006397 mRNA processing; GO…	GO:0005622 intracellular; GO:0005623 cell; GO:0005634 nucleus; GO:0005737 cytoplasm; GO:0043226 organelle; GO:0043227 membrane-bounded organelle; GO:0043229 intracellular organelle; GO:0043231 intracellular membrane-bounded organelle;	GO:0003824 catalytic activity; GO:0004672 protein kinase activity; GO:0004674 protein serine/threonine kinase activity; GO:0016301 kinase activity; GO:0016740 transferase activity; GO:0016772 transferase activity, transferring phosphorus-containing groups; GO:0016773 phosphotransferase activity, alcohol group as acceptor; GO:0140096 catalytic activity, acting on a protein;	PF00069	Protein kinase domain	T	KOG1290	Serine/threonine protein kinase
NCLIV_007910-t26_1-p1	1797	S	1e-05	1e-05	Down	conserved hypothetical protein GN=NCLIV_007910	--	0.791478	4.26e-05	106.97	2	NALVSES(0.104)S(0.791)IS(0.104)R	-2.162			1.31291	0.687095	nucleus
NCLIV_007910-t26_1-p1	1112	S	1e-05	1e-05	Down	conserved hypothetical protein GN=NCLIV_007910	--	1	0.0355352	52.201	2	RGS(1)EEAPADWR	0.012839			1.16735	0.832649	nucleus
NCLIV_007910-t26_1-p1	753	S	1e-05	1e-05	Down	conserved hypothetical protein GN=NCLIV_007910	--	0.799574	2.11e-12	86.371	2	VAS(0.8)QS(0.189)GGS(0.01)S(0.001)ALSPLASACAR	-0.32235			1.13472	0.865278	nucleus
NCLIV_008030-t26_1-p1	16	S	0.294	1e-05	Down	Ion_trans domain-containing protein(predict) GN=NCLIV_008030	--	0.971433	1.47e-48	194.01	3	PAGEDDLGGAASAS(0.029)S(0.971)AVFGR	-0.20348		0.445398	1.04027	1.51433	plasma membrane
NCLIV_008030-t26_1-p1	181	S	0.097	1e-05	Down	Ion_trans domain-containing protein(predict) GN=NCLIV_008030	--	1	3.53e-79	205.94	3	TGAEAQDVQTAVEEQPIIFDPHAAS(1)AGR	0.32243		0.213505	0.584622	2.20187	plasma membrane
NCLIV_008080-t26_1-p1	682	S	0.456	1e-05	Down	MFS domain-containing protein(predict) GN=NCLIV_008080	--	0.942851	8.87e-19	119.13	3	PVGDVPVVLLDASEIPQT(0.001)S(0.009)T(0.047)S(0.943)AEGLGR	-1.4677		0.562854	1.2037	1.23344	plasma membrane
NCLIV_008100-t26_1-p1	1010	S	0.389	0.0508971	Down	putative IMPortin-alpha re-exporter GN=NCLIV_008100	--	1	1.53e-12	101.62	3	LAAADVAQS(1)KDLVEEVTDVQGSVQR	0.14934	0.568088	0.550257	1.5148	1.36685	endoplasmic reticulum	K18423	CSE1, CAS, XPO2; exportin-2 (importin alpha re-exporter)		GO:0006606 protein import into nucleus; GO:0006611 protein export from nucleus; GO:0006810 transport; GO:0006886 intracellular protein transport; GO:0006913 nucleocytoplasmic transport; GO:0008104 protein localization; GO:0015031 protein transport; GO:0015833 peptide transport; GO:0017038 protein import; GO:0032386 regulation of intracellular transport; GO:0032388 positive regulation of intracell…	GO:0005622 intracellular; GO:0005623 cell; GO:0005634 nucleus; GO:0005635 nuclear envelope; GO:0005737 cytoplasm; GO:0005829 cytosol; GO:0012505 endomembrane system; GO:0031967 organelle envelope; GO:0031975 envelope; GO:0032991 protein-containing complex; GO:0043226 organelle; GO:0043227 membrane-bounded organelle; GO:0043229 intracellular organelle; GO:0043231 intracellular membrane-bounded org…	GO:0005049 nuclear export signal receptor activity; GO:0140104 molecular carrier activity; GO:0140142 nucleocytoplasmic carrier activity;			UY	KOG1992	Nuclear export receptor CSE1/CAS (importin beta superfamily)
NCLIV_008120-t26_1-p1	5525	S	0.278	1e-05	Down	PLU-1 domain-containing protein(predict) GN=NCLIV_008120	--	0.982276	3.18e-58	211.9	2	EDTHDEAS(0.018)S(0.982)VHGSTSVR	-2.0723		0.440671	0.97321	1.58612	plasma membrane
NCLIV_008120-t26_1-p1	4885	S	1e-05	1e-05	Down	PLU-1 domain-containing protein(predict) GN=NCLIV_008120	--	0.97253	0.00344583	88.796	2	EPGFS(0.027)S(0.973)PKGEEPSR	-1.0165			1.44602	0.553983	plasma membrane
NCLIV_008170-t26_1-p1	44	S	1e-05	1e-05	Down	IMP2_N domain-containing protein(predict) GN=NCLIV_008170	--	0.852208	3.19e-38	178.05	3	EMEESAPES(0.002)S(0.002)LDS(0.143)AGAPNNES(0.852)DMLVPPPVR	0.1002			1.27883	0.72117	nucleus
NCLIV_008190-t26_1-p1	2225	S	1e-05	1e-05	Down	Protein kinase domain-containing protein(predict) GN=NCLIV_008190	--	1	0.0122403	60.547	1	AGS(1)EVGELAR	-2.0038			0.885137	1.11486	nucleus	K20877	NEK8; NIMA (never in mitosis gene a)-related kinase 8 [EC:2.7.11.1]					PF07714	Protein tyrosine kinase	T	KOG0192	Tyrosine kinase specific for activated (GTP-bound) p21cdc42Hs
NCLIV_008190-t26_1-p1	812	S	1e-05	1e-05	Down	Protein kinase domain-containing protein(predict) GN=NCLIV_008190	--	0.996586	1.04e-06	139.7	2	FS(0.003)S(0.997)AVSSVSLCR	-0.74442			0.894379	1.10562	nucleus	K20877	NEK8; NIMA (never in mitosis gene a)-related kinase 8 [EC:2.7.11.1]					PF07714	Protein tyrosine kinase	T	KOG0192	Tyrosine kinase specific for activated (GTP-bound) p21cdc42Hs
NCLIV_008190-t26_1-p1	2191	S	1e-05	1e-05	Down	Protein kinase domain-containing protein(predict) GN=NCLIV_008190	--	0.999491	8.04e-06	113.34	2	NAFGET(0.001)PGCFS(0.999)R	2.6963			0.906825	1.09318	nucleus	K20877	NEK8; NIMA (never in mitosis gene a)-related kinase 8 [EC:2.7.11.1]					PF07714	Protein tyrosine kinase	T	KOG0192	Tyrosine kinase specific for activated (GTP-bound) p21cdc42Hs
NCLIV_008390-t26_1-p1	140	S	0.182	1e-05	Down	Cytochrome b5 heme-binding domain-containing protein(predict) GN=NCLIV_008390	--	0.976171	1.32e-06	102.26	2	YHCS(0.024)S(0.976)CPFDAPSLR	1.2058	0.293537		1.61719	1.08927	nucleus
NCLIV_008430-t26_1-p1	189	S	0.398	0.0975932	Down	conserved hypothetical protein GN=NCLIV_008430	--	0.999932	2.85e-17	177.62	2	TAAFNSLGGGS(1)GGCR	-1.7057	0.461808	0.685256	1.24339	1.60954	nucleus
NCLIV_008660-t26_1-p1	1187	S	1e-05	1e-05	Down	putative adenylate and guanylate cyclase catalytic domain-containing protein GN=NCLIV_008660	--	0.926233	2.15e-06	82.87	2	DLHAGIPPHLS(0.926)PS(0.05)PS(0.024)R	0.13917			0.721637	1.27836	plasma membrane	K14802	DRS2, ATP8A; phospholipid-transporting ATPase [EC:7.6.2.1]		GO:0006139 nucleobase-containing compound metabolic process; GO:0006163 purine nucleotide metabolic process; GO:0006164 purine nucleotide biosynthetic process; GO:0006171 cAMP biosynthetic process; GO:0006182 cGMP biosynthetic process; GO:0006725 cellular aromatic compound metabolic process; GO:0006753 nucleoside phosphate metabolic process; GO:0006793 phosphorus metabolic process; GO:0006796 pho…	GO:0005622 intracellular; GO:0005623 cell; GO:0005737 cytoplasm; GO:0005829 cytosol; GO:0005886 plasma membrane; GO:0005887 integral component of plasma membrane; GO:0008074 guanylate cyclase complex, soluble; GO:0016020 membrane; GO:0016021 integral component of membrane; GO:0030425 dendrite; GO:0031224 intrinsic component of membrane; GO:0031226 intrinsic component of plasma membrane; GO:003299…	GO:0000287 magnesium ion binding; GO:0003824 catalytic activity; GO:0004016 adenylate cyclase activity; GO:0004383 guanylate cyclase activity; GO:0005488 binding; GO:0005515 protein binding; GO:0008179 adenylate cyclase binding; GO:0009975 cyclase activity; GO:0016829 lyase activity; GO:0016849 phosphorus-oxygen lyase activity; GO:0019899 enzyme binding; GO:0030145 manganese ion binding; GO:00316…	PF00211	Adenylate and Guanylate cyclase catalytic domain	P	KOG3619	Adenylate/guanylate cyclase
NCLIV_008660-t26_1-p1	3273	S	1e-05	1e-05	Down	putative adenylate and guanylate cyclase catalytic domain-containing protein GN=NCLIV_008660	--	0.999995	2.28e-06	93.812	2	GLS(1)GVHTADPALS(0.382)S(0.382)LAS(0.235)R	0.50342			0.264747	1.73525	plasma membrane	K14802	DRS2, ATP8A; phospholipid-transporting ATPase [EC:7.6.2.1]		GO:0006139 nucleobase-containing compound metabolic process; GO:0006163 purine nucleotide metabolic process; GO:0006164 purine nucleotide biosynthetic process; GO:0006171 cAMP biosynthetic process; GO:0006182 cGMP biosynthetic process; GO:0006725 cellular aromatic compound metabolic process; GO:0006753 nucleoside phosphate metabolic process; GO:0006793 phosphorus metabolic process; GO:0006796 pho…	GO:0005622 intracellular; GO:0005623 cell; GO:0005737 cytoplasm; GO:0005829 cytosol; GO:0005886 plasma membrane; GO:0005887 integral component of plasma membrane; GO:0008074 guanylate cyclase complex, soluble; GO:0016020 membrane; GO:0016021 integral component of membrane; GO:0030425 dendrite; GO:0031224 intrinsic component of membrane; GO:0031226 intrinsic component of plasma membrane; GO:003299…	GO:0000287 magnesium ion binding; GO:0003824 catalytic activity; GO:0004016 adenylate cyclase activity; GO:0004383 guanylate cyclase activity; GO:0005488 binding; GO:0005515 protein binding; GO:0008179 adenylate cyclase binding; GO:0009975 cyclase activity; GO:0016829 lyase activity; GO:0016849 phosphorus-oxygen lyase activity; GO:0019899 enzyme binding; GO:0030145 manganese ion binding; GO:00316…	PF00211	Adenylate and Guanylate cyclase catalytic domain	P	KOG3619	Adenylate/guanylate cyclase
NCLIV_008660-t26_1-p1	3239	S	1e-05	1e-05	Down	putative adenylate and guanylate cyclase catalytic domain-containing protein GN=NCLIV_008660	--	0.81846	8.96e-16	68.862	3	GSPYPHFDDQEGEEGEGVS(0.818)ES(0.181)GGPNDESR	-1.1701			0.732058	1.26794	plasma membrane	K14802	DRS2, ATP8A; phospholipid-transporting ATPase [EC:7.6.2.1]		GO:0006139 nucleobase-containing compound metabolic process; GO:0006163 purine nucleotide metabolic process; GO:0006164 purine nucleotide biosynthetic process; GO:0006171 cAMP biosynthetic process; GO:0006182 cGMP biosynthetic process; GO:0006725 cellular aromatic compound metabolic process; GO:0006753 nucleoside phosphate metabolic process; GO:0006793 phosphorus metabolic process; GO:0006796 pho…	GO:0005622 intracellular; GO:0005623 cell; GO:0005737 cytoplasm; GO:0005829 cytosol; GO:0005886 plasma membrane; GO:0005887 integral component of plasma membrane; GO:0008074 guanylate cyclase complex, soluble; GO:0016020 membrane; GO:0016021 integral component of membrane; GO:0030425 dendrite; GO:0031224 intrinsic component of membrane; GO:0031226 intrinsic component of plasma membrane; GO:003299…	GO:0000287 magnesium ion binding; GO:0003824 catalytic activity; GO:0004016 adenylate cyclase activity; GO:0004383 guanylate cyclase activity; GO:0005488 binding; GO:0005515 protein binding; GO:0008179 adenylate cyclase binding; GO:0009975 cyclase activity; GO:0016829 lyase activity; GO:0016849 phosphorus-oxygen lyase activity; GO:0019899 enzyme binding; GO:0030145 manganese ion binding; GO:00316…	PF00211	Adenylate and Guanylate cyclase catalytic domain	P	KOG3619	Adenylate/guanylate cyclase
NCLIV_008660-t26_1-p1	1802	S	1e-05	1e-05	Down	putative adenylate and guanylate cyclase catalytic domain-containing protein GN=NCLIV_008660	--	0.991658	0.000201858	57.476	3	LHS(0.002)AAS(0.992)CGGRPGPS(0.006)AMPR	-1.2934			0.551457	1.44854	plasma membrane	K14802	DRS2, ATP8A; phospholipid-transporting ATPase [EC:7.6.2.1]		GO:0006139 nucleobase-containing compound metabolic process; GO:0006163 purine nucleotide metabolic process; GO:0006164 purine nucleotide biosynthetic process; GO:0006171 cAMP biosynthetic process; GO:0006182 cGMP biosynthetic process; GO:0006725 cellular aromatic compound metabolic process; GO:0006753 nucleoside phosphate metabolic process; GO:0006793 phosphorus metabolic process; GO:0006796 pho…	GO:0005622 intracellular; GO:0005623 cell; GO:0005737 cytoplasm; GO:0005829 cytosol; GO:0005886 plasma membrane; GO:0005887 integral component of plasma membrane; GO:0008074 guanylate cyclase complex, soluble; GO:0016020 membrane; GO:0016021 integral component of membrane; GO:0030425 dendrite; GO:0031224 intrinsic component of membrane; GO:0031226 intrinsic component of plasma membrane; GO:003299…	GO:0000287 magnesium ion binding; GO:0003824 catalytic activity; GO:0004016 adenylate cyclase activity; GO:0004383 guanylate cyclase activity; GO:0005488 binding; GO:0005515 protein binding; GO:0008179 adenylate cyclase binding; GO:0009975 cyclase activity; GO:0016829 lyase activity; GO:0016849 phosphorus-oxygen lyase activity; GO:0019899 enzyme binding; GO:0030145 manganese ion binding; GO:00316…	PF00211	Adenylate and Guanylate cyclase catalytic domain	P	KOG3619	Adenylate/guanylate cyclase
NCLIV_008660-t26_1-p1	1872	S	0.408	1e-05	Down	putative adenylate and guanylate cyclase catalytic domain-containing protein GN=NCLIV_008660	--	1	1.82e-33	208.01	2	RQHS(1)DHPQDEGLR	0.56535		0.743561	0.434346	1.82209	plasma membrane	K14802	DRS2, ATP8A; phospholipid-transporting ATPase [EC:7.6.2.1]		GO:0006139 nucleobase-containing compound metabolic process; GO:0006163 purine nucleotide metabolic process; GO:0006164 purine nucleotide biosynthetic process; GO:0006171 cAMP biosynthetic process; GO:0006182 cGMP biosynthetic process; GO:0006725 cellular aromatic compound metabolic process; GO:0006753 nucleoside phosphate metabolic process; GO:0006793 phosphorus metabolic process; GO:0006796 pho…	GO:0005622 intracellular; GO:0005623 cell; GO:0005737 cytoplasm; GO:0005829 cytosol; GO:0005886 plasma membrane; GO:0005887 integral component of plasma membrane; GO:0008074 guanylate cyclase complex, soluble; GO:0016020 membrane; GO:0016021 integral component of membrane; GO:0030425 dendrite; GO:0031224 intrinsic component of membrane; GO:0031226 intrinsic component of plasma membrane; GO:003299…	GO:0000287 magnesium ion binding; GO:0003824 catalytic activity; GO:0004016 adenylate cyclase activity; GO:0004383 guanylate cyclase activity; GO:0005488 binding; GO:0005515 protein binding; GO:0008179 adenylate cyclase binding; GO:0009975 cyclase activity; GO:0016829 lyase activity; GO:0016849 phosphorus-oxygen lyase activity; GO:0019899 enzyme binding; GO:0030145 manganese ion binding; GO:00316…	PF00211	Adenylate and Guanylate cyclase catalytic domain	P	KOG3619	Adenylate/guanylate cyclase
NCLIV_008660-t26_1-p1	1053	S	0.218	1e-05	Down	putative adenylate and guanylate cyclase catalytic domain-containing protein GN=NCLIV_008660	--	1	0.00108562	94.804	2	S(1)IGDGYIVR	-1.6328		0.447159	0.500081	2.05276	plasma membrane	K14802	DRS2, ATP8A; phospholipid-transporting ATPase [EC:7.6.2.1]		GO:0006139 nucleobase-containing compound metabolic process; GO:0006163 purine nucleotide metabolic process; GO:0006164 purine nucleotide biosynthetic process; GO:0006171 cAMP biosynthetic process; GO:0006182 cGMP biosynthetic process; GO:0006725 cellular aromatic compound metabolic process; GO:0006753 nucleoside phosphate metabolic process; GO:0006793 phosphorus metabolic process; GO:0006796 pho…	GO:0005622 intracellular; GO:0005623 cell; GO:0005737 cytoplasm; GO:0005829 cytosol; GO:0005886 plasma membrane; GO:0005887 integral component of plasma membrane; GO:0008074 guanylate cyclase complex, soluble; GO:0016020 membrane; GO:0016021 integral component of membrane; GO:0030425 dendrite; GO:0031224 intrinsic component of membrane; GO:0031226 intrinsic component of plasma membrane; GO:003299…	GO:0000287 magnesium ion binding; GO:0003824 catalytic activity; GO:0004016 adenylate cyclase activity; GO:0004383 guanylate cyclase activity; GO:0005488 binding; GO:0005515 protein binding; GO:0008179 adenylate cyclase binding; GO:0009975 cyclase activity; GO:0016829 lyase activity; GO:0016849 phosphorus-oxygen lyase activity; GO:0019899 enzyme binding; GO:0030145 manganese ion binding; GO:00316…	PF00211	Adenylate and Guanylate cyclase catalytic domain	P	KOG3619	Adenylate/guanylate cyclase
NCLIV_008660-t26_1-p1	3080	S	0.149	1e-05	Down	putative adenylate and guanylate cyclase catalytic domain-containing protein GN=NCLIV_008660	--	0.995777	1.99e-75	191.35	3	TSNQAIGSAASGVGPALS(0.996)GS(0.003)S(0.001)LDGSGNHVEPR	2.1209		0.241096	1.14109	1.61782	plasma membrane	K14802	DRS2, ATP8A; phospholipid-transporting ATPase [EC:7.6.2.1]		GO:0006139 nucleobase-containing compound metabolic process; GO:0006163 purine nucleotide metabolic process; GO:0006164 purine nucleotide biosynthetic process; GO:0006171 cAMP biosynthetic process; GO:0006182 cGMP biosynthetic process; GO:0006725 cellular aromatic compound metabolic process; GO:0006753 nucleoside phosphate metabolic process; GO:0006793 phosphorus metabolic process; GO:0006796 pho…	GO:0005622 intracellular; GO:0005623 cell; GO:0005737 cytoplasm; GO:0005829 cytosol; GO:0005886 plasma membrane; GO:0005887 integral component of plasma membrane; GO:0008074 guanylate cyclase complex, soluble; GO:0016020 membrane; GO:0016021 integral component of membrane; GO:0030425 dendrite; GO:0031224 intrinsic component of membrane; GO:0031226 intrinsic component of plasma membrane; GO:003299…	GO:0000287 magnesium ion binding; GO:0003824 catalytic activity; GO:0004016 adenylate cyclase activity; GO:0004383 guanylate cyclase activity; GO:0005488 binding; GO:0005515 protein binding; GO:0008179 adenylate cyclase binding; GO:0009975 cyclase activity; GO:0016829 lyase activity; GO:0016849 phosphorus-oxygen lyase activity; GO:0019899 enzyme binding; GO:0030145 manganese ion binding; GO:00316…	PF00211	Adenylate and Guanylate cyclase catalytic domain	P	KOG3619	Adenylate/guanylate cyclase
NCLIV_008680-t26_1-p1	593	S	1e-05	1e-05	Down	CRAL/TRIO domain-containing protein(predict) GN=NCLIV_008680	--	0.999581	0.00115184	77.698	2	AVDS(1)QAPNSEGAADAK	-2.5971			0.816871	1.18313	cytoplasm							PF00650	CRAL/TRIO domain	I	KOG1471	Phosphatidylinositol transfer protein SEC14 and related proteins
NCLIV_008680-t26_1-p1	578	S	0.079	1e-05	Down	CRAL/TRIO domain-containing protein(predict) GN=NCLIV_008680	--	0.855479	1.89e-48	143.47	2	EGEGDGQAPGETGPLPEAAEAPGLVGGS(0.145)IS(0.855)R	-0.52607		0.144981	1.0215	1.83352	cytoplasm							PF00650	CRAL/TRIO domain	I	KOG1471	Phosphatidylinositol transfer protein SEC14 and related proteins
NCLIV_008710-t26_1-p1	13	S	0.496	0.0969421	Down	putative patatin-like phospholipase domain-containing protein GN=NCLIV_008710	--	1	1.36e-05	87.251	2	AASFCPEIRPPS(1)QR	0.66242	0.430105	0.914848	0.930264	1.72478	nucleus	K16343	PLA2G6, IPLA2; calcium-independent phospholipase A2 [EC:3.1.1.4]	map00564 Glycerophospholipid metabolism; map00565 Ether lipid metabolism; map00590 Arachidonic acid metabolism; map00591 Linoleic acid metabolism; map00592 alpha-Linolenic acid metabolism; map01100 Metabolic pathways; map04014 Ras signaling pathway; map04270 Vascular smooth muscle contraction; map04666 Fc gamma R-mediated phagocytosis; map04750 Inflammatory mediator regulation of TRP channels						I	KOG0513	Ca2+-independent phospholipase A2
NCLIV_008770-t26_1-p1	254	S	0.193	1e-05	Down	putative WD-40 repeat-containing protein GN=NCLIV_008770	--	0.999845	4.56e-05	90.156	2	MQSLAS(1)VHGLR	-1.9414		0.330401	0.959773	1.70983	nucleus	K15443	TRM82, WDR4; tRNA (guanine-N(7)-)-methyltransferase subunit TRM82
NCLIV_008800-t26_1-p1	268	S	1e-05	1e-05	Down	ANK_REP_REGION domain-containing protein(predict) GN=NCLIV_008800	--	1	2.29e-25	129.66	2	ALEDTYQPVPQAAGEDGDAAS(1)EAGK	-2.4518			1.24601	0.75399	nucleus	K22696	EEF2KMT; protein-lysine N-methyltransferase EEF2KMT [EC:2.1.1.-]
NCLIV_008810-t26_1-p1	118	S	0.21	0.0740779	Down	Mediator complex subunit MED11(predict) GN=NCLIV_008810	--	1	6.79e-22	157.98	2	LKS(1)VDAQAVELR	-1.2679	0.286087	0.412032	1.4341	1.86778	cytoplasm
NCLIV_008860-t26_1-p1	10	S	0.459	1e-05	Down	UDP-galactose transporter, related(predict) GN=NCLIV_008860	--	0.99644	2.06e-15	128.11	2	PSGSAAVDS(0.996)GAT(0.004)PALTR	-1.1546	0.452405		0.985431	1.56216	plasma membrane	K15275	SLC35B1; solute carrier family 35 (UDP-galactose transporter), member B1							P	KOG1580	UDP-galactose transporter related protein
NCLIV_008880-t26_1-p1	14	S	0.353	0.0961505	Down	putative ubiquitin GN=NCLIV_008880	--	1	2.49e-18	173.63	3	KQS(1)FNFEPDNTVLHVK	-0.034925	0.68892	0.332833	2.09507	0.883176	extracellular	K12163	ANUBL1; AN1-type zinc finger and ubiquitin domain-containing protein 1		GO:0006464 cellular protein modification process; GO:0006508 proteolysis; GO:0006511 ubiquitin-dependent protein catabolic process; GO:0006807 nitrogen compound metabolic process; GO:0006873 cellular ion homeostasis; GO:0006875 cellular metal ion homeostasis; GO:0006879 cellular iron ion homeostasis; GO:0008152 metabolic process; GO:0009056 catabolic process; GO:0009057 macromolecule catabolic pr…	GO:0005622 intracellular; GO:0005623 cell; GO:0005634 nucleus; GO:0005654 nucleoplasm; GO:0005737 cytoplasm; GO:0005829 cytosol; GO:0031974 membrane-enclosed lumen; GO:0031981 nuclear lumen; GO:0043226 organelle; GO:0043227 membrane-bounded organelle; GO:0043229 intracellular organelle; GO:0043231 intracellular membrane-bounded organelle; GO:0043233 organelle lumen; GO:0070013 intracellular organ…	GO:0005488 binding; GO:0005515 protein binding; GO:0019899 enzyme binding; GO:0031625 ubiquitin protein ligase binding; GO:0044389 ubiquitin-like protein ligase binding;	PF00240	Ubiquitin family	O	KOG0001	Ubiquitin and ubiquitin-like proteins
NCLIV_009140-t26_1-p1	272	S	0.028	1e-05	Down	TerD domain-containing protein(predict) GN=NCLIV_009140	--	0.999993	1.15e-33	176	2	ALSVAS(1)EISDSLR	-2.6054	0.0638134		2.29608	0.640105	cytoplasm
NCLIV_009140-t26_1-p1	294	S	0.375	1e-05	Down	TerD domain-containing protein(predict) GN=NCLIV_009140	--	0.886837	4.21e-16	157.67	2	LFGDS(0.001)VADS(0.887)LT(0.112)R	0.083123		0.53131	1.05052	1.41817	cytoplasm
NCLIV_009140-t26_1-p1	32	S	1e-05	1e-05	Down	TerD domain-containing protein(predict) GN=NCLIV_009140	--	0.994526	6.6e-45	140.4	2	LGTTGYGTYVGNEDDEQLT(0.002)T(0.004)MGS(0.995)VGPK	0.76313			1.56952	0.430479	cytoplasm
NCLIV_009140-t26_1-p1	313	S	1e-05	1e-05	Down	TerD domain-containing protein(predict) GN=NCLIV_009140	--	0.997972	1.38e-33	218.79	2	QS(0.002)IS(0.998)SQDSLLDSAK	1.9681			1.0964	0.9036	cytoplasm
NCLIV_009140-t26_1-p1	317	S	1e-05	1e-05	Down	TerD domain-containing protein(predict) GN=NCLIV_009140	--	0.992348	0.000256796	99.909	2	QS(0.007)IS(0.241)S(0.758)QDS(0.992)LLDS(0.001)AK	0.23428			0.666652	1.33335	cytoplasm
NCLIV_009210-t26_1-p1	2820	S	0.381	1e-05	Down	MI domain-containing protein(predict) GN=NCLIV_009210	--	0.862994	3.98e-16	141.09	2	GS(0.453)S(0.547)AGLVGAPPALS(0.863)PS(0.069)AS(0.069)QR	-0.58511	0.576216		1.51282	0.910965	nucleus	K03260	EIF4G; translation initiation factor 4G	map03013 RNA transport; map05416 Viral myocarditis	GO:0006412 translation; GO:0006417 regulation of translation; GO:0006446 regulation of translational initiation; GO:0006518 peptide metabolic process; GO:0006807 nitrogen compound metabolic process; GO:0008152 metabolic process; GO:0009058 biosynthetic process; GO:0009059 macromolecule biosynthetic process; GO:0009889 regulation of biosynthetic process; GO:0009987 cellular process; GO:0010467 gen…	GO:0005622 intracellular; GO:0005623 cell; GO:0005737 cytoplasm; GO:0005829 cytosol; GO:0016281 eukaryotic translation initiation factor 4F complex; GO:0032991 protein-containing complex;	GO:0000339 RNA cap binding; GO:0003676 nucleic acid binding; GO:0003723 RNA binding; GO:0005488 binding; GO:0008135 translation factor activity, RNA binding; GO:0097159 organic cyclic compound binding; GO:1901363 heterocyclic compound binding;			J	KOG0401	Translation initiation factor 4F, ribosome/mRNA-bridging subunit (eIF-4G)
NCLIV_009210-t26_1-p1	2982	S	0.464	1e-05	Down	MI domain-containing protein(predict) GN=NCLIV_009210	--	0.97101	4.62e-48	189.25	2	GAGT(0.029)S(0.971)GEWPHLAGGENFDR	0.67208		0.597359	1.11598	1.28666	nucleus	K03260	EIF4G; translation initiation factor 4G	map03013 RNA transport; map05416 Viral myocarditis	GO:0006412 translation; GO:0006417 regulation of translation; GO:0006446 regulation of translational initiation; GO:0006518 peptide metabolic process; GO:0006807 nitrogen compound metabolic process; GO:0008152 metabolic process; GO:0009058 biosynthetic process; GO:0009059 macromolecule biosynthetic process; GO:0009889 regulation of biosynthetic process; GO:0009987 cellular process; GO:0010467 gen…	GO:0005622 intracellular; GO:0005623 cell; GO:0005737 cytoplasm; GO:0005829 cytosol; GO:0016281 eukaryotic translation initiation factor 4F complex; GO:0032991 protein-containing complex;	GO:0000339 RNA cap binding; GO:0003676 nucleic acid binding; GO:0003723 RNA binding; GO:0005488 binding; GO:0008135 translation factor activity, RNA binding; GO:0097159 organic cyclic compound binding; GO:1901363 heterocyclic compound binding;			J	KOG0401	Translation initiation factor 4F, ribosome/mRNA-bridging subunit (eIF-4G)
NCLIV_009210-t26_1-p1	3556	S	1e-05	1e-05	Down	MI domain-containing protein(predict) GN=NCLIV_009210	--	1	1.24e-10	63.197	3	GS(1)GGPGLMNVGAEAPEAPPPEPCEPPELK	-0.78194			1.46124	0.538758	nucleus	K03260	EIF4G; translation initiation factor 4G	map03013 RNA transport; map05416 Viral myocarditis	GO:0006412 translation; GO:0006417 regulation of translation; GO:0006446 regulation of translational initiation; GO:0006518 peptide metabolic process; GO:0006807 nitrogen compound metabolic process; GO:0008152 metabolic process; GO:0009058 biosynthetic process; GO:0009059 macromolecule biosynthetic process; GO:0009889 regulation of biosynthetic process; GO:0009987 cellular process; GO:0010467 gen…	GO:0005622 intracellular; GO:0005623 cell; GO:0005737 cytoplasm; GO:0005829 cytosol; GO:0016281 eukaryotic translation initiation factor 4F complex; GO:0032991 protein-containing complex;	GO:0000339 RNA cap binding; GO:0003676 nucleic acid binding; GO:0003723 RNA binding; GO:0005488 binding; GO:0008135 translation factor activity, RNA binding; GO:0097159 organic cyclic compound binding; GO:1901363 heterocyclic compound binding;			J	KOG0401	Translation initiation factor 4F, ribosome/mRNA-bridging subunit (eIF-4G)
NCLIV_009210-t26_1-p1	3011	S	0.299	1e-05	Down	MI domain-containing protein(predict) GN=NCLIV_009210	--	0.931338	6.45e-14	191.95	2	SGST(0.002)CS(0.931)S(0.067)GGWR	-1.1348	0.354724		1.18793	1.45735	nucleus	K03260	EIF4G; translation initiation factor 4G	map03013 RNA transport; map05416 Viral myocarditis	GO:0006412 translation; GO:0006417 regulation of translation; GO:0006446 regulation of translational initiation; GO:0006518 peptide metabolic process; GO:0006807 nitrogen compound metabolic process; GO:0008152 metabolic process; GO:0009058 biosynthetic process; GO:0009059 macromolecule biosynthetic process; GO:0009889 regulation of biosynthetic process; GO:0009987 cellular process; GO:0010467 gen…	GO:0005622 intracellular; GO:0005623 cell; GO:0005737 cytoplasm; GO:0005829 cytosol; GO:0016281 eukaryotic translation initiation factor 4F complex; GO:0032991 protein-containing complex;	GO:0000339 RNA cap binding; GO:0003676 nucleic acid binding; GO:0003723 RNA binding; GO:0005488 binding; GO:0008135 translation factor activity, RNA binding; GO:0097159 organic cyclic compound binding; GO:1901363 heterocyclic compound binding;			J	KOG0401	Translation initiation factor 4F, ribosome/mRNA-bridging subunit (eIF-4G)
NCLIV_009210-t26_1-p1	1352	S	0.075	1e-05	Down	MI domain-containing protein(predict) GN=NCLIV_009210	--	1	1.03e-34	132.41	3	SLHGNPPGVPAS(1)PVNNAQNQAPK	0.40966	0.138206		1.8423	1.01949	nucleus	K03260	EIF4G; translation initiation factor 4G	map03013 RNA transport; map05416 Viral myocarditis	GO:0006412 translation; GO:0006417 regulation of translation; GO:0006446 regulation of translational initiation; GO:0006518 peptide metabolic process; GO:0006807 nitrogen compound metabolic process; GO:0008152 metabolic process; GO:0009058 biosynthetic process; GO:0009059 macromolecule biosynthetic process; GO:0009889 regulation of biosynthetic process; GO:0009987 cellular process; GO:0010467 gen…	GO:0005622 intracellular; GO:0005623 cell; GO:0005737 cytoplasm; GO:0005829 cytosol; GO:0016281 eukaryotic translation initiation factor 4F complex; GO:0032991 protein-containing complex;	GO:0000339 RNA cap binding; GO:0003676 nucleic acid binding; GO:0003723 RNA binding; GO:0005488 binding; GO:0008135 translation factor activity, RNA binding; GO:0097159 organic cyclic compound binding; GO:1901363 heterocyclic compound binding;			J	KOG0401	Translation initiation factor 4F, ribosome/mRNA-bridging subunit (eIF-4G)
NCLIV_009220-t26_1-p1	1042	S	0.125	1e-05	Down	Trimethylguanosine synthase(predict) GN=NCLIV_009220	--	0.980646	4.12e-17	105.04	3	DKT(0.018)PQNDS(0.981)PVAS(0.001)SDASLLPAYDR	0.1394	0.15616		1.25218	1.59166	nucleus	K14292	TGS1; trimethylguanosine synthase [EC:2.1.1.-]	map03013 RNA transport						H	KOG2730	Methylase
NCLIV_009220-t26_1-p1	364	S	1e-05	1e-05	Down	Trimethylguanosine synthase(predict) GN=NCLIV_009220	--	0.902798	6.74e-07	100.27	2	GDS(0.005)S(0.013)S(0.079)GGS(0.903)GGELDASGSSDR	0.85285			0.991768	1.00823	nucleus	K14292	TGS1; trimethylguanosine synthase [EC:2.1.1.-]	map03013 RNA transport						H	KOG2730	Methylase
NCLIV_009220-t26_1-p1	338	S	0.401	0.086297	Down	Trimethylguanosine synthase(predict) GN=NCLIV_009220	--	1	8.27e-05	85.742	2	QSEAPDGS(1)PAAR	2.1515	0.519841	0.627297	1.3788	1.47406	nucleus	K14292	TGS1; trimethylguanosine synthase [EC:2.1.1.-]	map03013 RNA transport						H	KOG2730	Methylase
NCLIV_009220-t26_1-p1	102	S	1e-05	1e-05	Down	Trimethylguanosine synthase(predict) GN=NCLIV_009220	--	0.983874	2.6e-12	146.37	2	SFS(0.984)S(0.016)STSSPPSPR	1.8968			0.997338	1.00266	nucleus	K14292	TGS1; trimethylguanosine synthase [EC:2.1.1.-]	map03013 RNA transport						H	KOG2730	Methylase
NCLIV_009270-t26_1-p1	473	S	0.132	1e-05	Down	conserved hypothetical protein GN=NCLIV_009270	--	0.950623	2.46e-18	151.18	2	LS(0.049)S(0.951)AGSPSPAAHADAPR	-1.7795	0.264733		2.00647	0.728795	nucleus
NCLIV_009410-t26_1-p1	842	S	0.228	1e-05	Down	Vacuolar transporter chaperone 3, related(predict) GN=NCLIV_009410	--	0.999936	0.00302223	79.311	2	GLSLDS(1)HAR	0.77503	0.33632		1.47325	1.19043	plasma membrane							PF09359	VTC domain	U	KOG1161	Protein involved in vacuolar polyphosphate accumulation, contains SPX domain
NCLIV_009410-t26_1-p1	945	S	1e-05	1e-05	Down	Vacuolar transporter chaperone 3, related(predict) GN=NCLIV_009410	--	0.953192	0.000965743	73.891	2	HPAEAS(0.01)S(0.037)KPS(0.953)R	-0.26118			1.17614	0.82386	plasma membrane							PF09359	VTC domain	U	KOG1161	Protein involved in vacuolar polyphosphate accumulation, contains SPX domain
NCLIV_009410-t26_1-p1	924	S	0.456	0.0450189	Down	Vacuolar transporter chaperone 3, related(predict) GN=NCLIV_009410	--	0.99943	7.38e-21	143.44	3	SVEEGEGAVHS(0.999)VHS(0.001)AQLVEGFR	0.10554	0.712825	0.54211	1.5171	1.22796	plasma membrane							PF09359	VTC domain	U	KOG1161	Protein involved in vacuolar polyphosphate accumulation, contains SPX domain
NCLIV_009410-t26_1-p1	1019	S	0.488	1e-05	Down	Vacuolar transporter chaperone 3, related(predict) GN=NCLIV_009410	--	1	5.91e-10	143.86	2	VLAS(1)QEEGFGVSEAHGR	-2.8081	0.605379		1.24142	1.1532	plasma membrane							PF09359	VTC domain	U	KOG1161	Protein involved in vacuolar polyphosphate accumulation, contains SPX domain
NCLIV_009440-t26_1-p1	575	S	0.217	0.0716882	Down	unspecified product GN=NCLIV_009440	--	1	0.00523405	110.52	2	LKS(1)HPESR	0.91507	0.264346	0.439863	1.15852	2.13727	plasma membrane	K14726	SLC9A10_11; solute carrier family 9 (sodium/hydrogen exchanger), member 10/11							P	KOG1965	Sodium/hydrogen exchanger protein
NCLIV_009610-t26_1-p1	551	S	0.229	1e-05	Down	vps16-like protein, related GN=NCLIV_009610	--	0.99574	1.08e-35	231.21	3	IHHS(0.004)VS(0.996)LTDEELSAVVCR	-0.80703		0.358329	1.07851	1.56316	plasma membrane	K20180	VPS16; vacuolar protein sorting-associated protein 16							U	KOG2280	Vacuolar assembly/sorting protein VPS16
NCLIV_009640-t26_1-p1	33	S	0.412	1e-05	Down	putative choline kinase GN=NCLIV_009640	--	0.8659	4.91e-05	117.8	2	VEDGLS(0.134)S(0.866)GKEDGLR	-0.25365	0.548249		1.33027	1.12148	nucleus	K14156	CHK; choline/ethanolamine kinase [EC:2.7.1.32 2.7.1.82]	map00564 Glycerophospholipid metabolism; map01100 Metabolic pathways; map05231 Choline metabolism in cancer						G	KOG2686	Choline kinase
NCLIV_009700-t26_1-p1	122	S	0.258	1e-05	Down	elongation factor 1-alpha, related GN=NCLIV_009700	--	0.868465	6.19e-27	168.29	2	APTTAAPSSPVVAQQPAAS(0.128)S(0.868)EAGMS(0.004)K	-1.0872	0.363976		1.41083	1.22519	cytoplasm	K03267	ERF3, GSPT; peptide chain release factor subunit 3	map03015 mRNA surveillance pathway	GO:0002181 cytoplasmic translation; GO:0002184 cytoplasmic translational termination; GO:0006412 translation; GO:0006415 translational termination; GO:0006518 peptide metabolic process; GO:0006807 nitrogen compound metabolic process; GO:0008152 metabolic process; GO:0009058 biosynthetic process; GO:0009059 macromolecule biosynthetic process; GO:0009987 cellular process; GO:0010467 gene expression…	GO:0005622 intracellular; GO:0005623 cell; GO:0005737 cytoplasm; GO:0018444 translation release factor complex; GO:0032991 protein-containing complex;	GO:0000166 nucleotide binding; GO:0000287 magnesium ion binding; GO:0001882 nucleoside binding; GO:0001883 purine nucleoside binding; GO:0003824 catalytic activity; GO:0003924 GTPase activity; GO:0005085 guanyl-nucleotide exchange factor activity; GO:0005488 binding; GO:0005515 protein binding; GO:0005525 GTP binding; GO:0008022 protein C-terminus binding; GO:0016462 pyrophosphatase activity; GO:…	PF00009; PF03143	Elongation factor Tu GTP binding domain; Elongation factor Tu C-terminal domain	J	KOG0459	Polypeptide release factor 3
NCLIV_009720-t26_1-p1	2168	S	1e-05	1e-05	Down	AP-5 complex subunit beta-1(predict) GN=NCLIV_009720	--	1	0.00072938	83.214	2	QLGGS(1)GFLVHR	-1.5038			0.600922	1.39908	plasma membrane
NCLIV_009780-t26_1-p1	107	S	1e-05	1e-05	Down	beta-lactamase domain protein (Precursor) GN=NCLIV_009780	--	0.905317	5.46e-11	74.665	3	NGES(0.905)DS(0.095)EVPETQAVSEEAPSALNPLAHVDPR	0.16502			0.32393	1.67607	plasma membrane	K13985	NAPEPLD; N-acyl-phosphatidylethanolamine-hydrolysing phospholipase D [EC:3.1.4.54]	map04723 Retrograde endocannabinoid signaling				PF12706	Beta-lactamase superfamily domain	S	KOG3798	Predicted Zn-dependent hydrolase (beta-lactamase superfamily)
NCLIV_009790-t26_1-p1	6	S	0.326	0.0520569	Down	putative Rab 11b GN=NCLIV_009790	--	1	1.54e-08	160.07	2	AAGGS(1)EDYDHLYK	2.7604	0.460063	0.520169	1.36159	1.65818	cytoplasm,nucleus	K07904	RAB11A; Ras-related protein Rab-11A	map04144 Endocytosis; map04961 Endocrine and other factor-regulated calcium reabsorption; map04962 Vasopressin-regulated water reabsorption; map04972 Pancreatic secretion; map05164 Influenza A				PF08477; PF00071	Miro-like protein; Ras family	U	KOG0087	GTPase Rab11/YPT3, small G protein superfamily
NCLIV_009790-t26_1-p1	125	S	0.302	1e-05	Down	putative Rab 11b GN=NCLIV_009790	--	0.924505	0.00749352	78.816	2	SIT(0.075)S(0.925)AHYR	-0.3765	0.553516		1.83511	0.611371	cytoplasm,nucleus	K07904	RAB11A; Ras-related protein Rab-11A	map04144 Endocytosis; map04961 Endocrine and other factor-regulated calcium reabsorption; map04962 Vasopressin-regulated water reabsorption; map04972 Pancreatic secretion; map05164 Influenza A				PF08477; PF00071	Miro-like protein; Ras family	U	KOG0087	GTPase Rab11/YPT3, small G protein superfamily
NCLIV_009800-t26_1-p1	118	S	0.479	0.0442864	Down	Putative transmembrane protein(predict) GN=NCLIV_009800	--	1	1.32e-09	170.95	2	AES(1)GAASWTR	-0.86349	0.401592	0.90321	0.865951	1.82925	mitochondria
NCLIV_010010-t26_1-p1	49	S	0.454	1e-05	Down	het-R, related GN=NCLIV_010010	--	0.895852	1.93e-11	86.766	3	HLETSGVCPVTS(0.001)QS(0.039)LS(0.896)EDDLS(0.064)DVK	1.6582		0.77923	0.504805	1.71597	cytoplasm,nucleus	K10599	PRPF19, PRP19; pre-mRNA-processing factor 19 [EC:2.3.2.27]	map03040 Spliceosome; map04120 Ubiquitin mediated proteolysis	GO:0000209 protein polyubiquitination; GO:0000349 generation of catalytic spliceosome for first transesterification step; GO:0000375 RNA splicing, via transesterification reactions; GO:0000377 RNA splicing, via transesterification reactions with bulged adenosine as nucleophile; GO:0000393 spliceosomal conformational changes to generate catalytic conformation; GO:0000398 mRNA splicing, via spliceo…	GO:0000974 Prp19 complex; GO:0005622 intracellular; GO:0005623 cell; GO:0005634 nucleus; GO:0005681 spliceosomal complex; GO:0005684 U2-type spliceosomal complex; GO:0005737 cytoplasm; GO:0005829 cytosol; GO:0032991 protein-containing complex; GO:0043226 organelle; GO:0043227 membrane-bounded organelle; GO:0043229 intracellular organelle; GO:0043231 intracellular membrane-bounded organelle; GO:00…	GO:0003824 catalytic activity; GO:0004842 ubiquitin-protein transferase activity; GO:0005488 binding; GO:0005515 protein binding; GO:0016740 transferase activity; GO:0019787 ubiquitin-like protein transferase activity; GO:0042802 identical protein binding; GO:0061630 ubiquitin protein ligase activity; GO:0061659 ubiquitin-like protein ligase activity; GO:0140096 catalytic activity, acting on a pr…	PF08606	Prp19/Pso4-like	S	KOG0289	mRNA splicing factor
NCLIV_010150-t26_1-p1	632	S	0.48	1e-05	Down	putative RNA recognition motif-containing protein GN=NCLIV_010150	--	0.999275	5.3e-70	128.04	3	GRS(0.999)PDRAEES(0.001)FQTGVACLDQAIDGDGECPDGTASGDAR	0.24382	0.641855		1.33836	1.01979	nucleus	K13126	PABPC; polyadenylate-binding protein	map03013 RNA transport; map03015 mRNA surveillance pathway; map03018 RNA degradation				PF00076	RNA recognition motif. (a.k.a. RRM, RBD, or RNP domain)	A	KOG0146	RNA-binding protein ETR-3 (RRM superfamily)
NCLIV_010150-t26_1-p1	479	S	1e-05	1e-05	Down	putative RNA recognition motif-containing protein GN=NCLIV_010150	--	0.999994	0.000478127	88.42	2	SGLPSAALQS(1)R	-1.325			0.895872	1.10413	nucleus	K13126	PABPC; polyadenylate-binding protein	map03013 RNA transport; map03015 mRNA surveillance pathway; map03018 RNA degradation				PF00076	RNA recognition motif. (a.k.a. RRM, RBD, or RNP domain)	A	KOG0146	RNA-binding protein ETR-3 (RRM superfamily)
NCLIV_010150-t26_1-p1	336	S	0.451	1e-05	Down	putative RNA recognition motif-containing protein GN=NCLIV_010150	--	0.898112	2.67e-10	120.73	3	T(0.102)RS(0.898)GEEGRDEHGDPLPETR	0.0046499		0.585751	1.11681	1.29744	nucleus	K13126	PABPC; polyadenylate-binding protein	map03013 RNA transport; map03015 mRNA surveillance pathway; map03018 RNA degradation				PF00076	RNA recognition motif. (a.k.a. RRM, RBD, or RNP domain)	A	KOG0146	RNA-binding protein ETR-3 (RRM superfamily)
NCLIV_010150-t26_1-p1	329	S	1e-05	1e-05	Down	putative RNA recognition motif-containing protein GN=NCLIV_010150	--	1	9.96e-12	134.13	2	VPVVHAVQGAS(1)GAVK	-1.0261			1.06921	0.93079	nucleus	K13126	PABPC; polyadenylate-binding protein	map03013 RNA transport; map03015 mRNA surveillance pathway; map03018 RNA degradation				PF00076	RNA recognition motif. (a.k.a. RRM, RBD, or RNP domain)	A	KOG0146	RNA-binding protein ETR-3 (RRM superfamily)
NCLIV_010230-t26_1-p1	58	S	0.285	1e-05	Down	Transporter, major facilitator family protein(predict) GN=NCLIV_010230	--	0.935309	1.71e-38	144.7	3	GAS(0.038)IDVAPFQAS(0.441)S(0.553)QVS(0.935)RPAT(0.032)AADADALNDK	-1.8001	0.330834		1.16238	1.50679	plasma membrane
NCLIV_010230-t26_1-p1	18	S	0.177	1e-05	Down	Transporter, major facilitator family protein(predict) GN=NCLIV_010230	--	0.900911	3.22e-19	148.11	2	NEGS(0.901)T(0.099)VTSAGPSVELQAIDSASPAGNSR	-1.199		0.34471	0.704627	1.95066	plasma membrane
NCLIV_010260-t26_1-p1	140	S	1e-05	1e-05	Down	Protein kinase domain-containing protein(predict) GN=NCLIV_010260	--	0.8012	0.00163948	90.156	2	GVS(0.199)S(0.801)QHSVCAK	-1.0197			1.45782	0.542181	cytoplasm									S	KOG1243	Protein kinase
NCLIV_010260-t26_1-p1	143	S	1e-05	1e-05	Down	Protein kinase domain-containing protein(predict) GN=NCLIV_010260	--	0.999984	7.35e-05	76.196	2	GVSSQHS(1)VCAK	1.2504			0.848925	1.15107	cytoplasm									S	KOG1243	Protein kinase
NCLIV_010390-t26_1-p1	214	S	1e-05	1e-05	Down	novel protein (Zgc:77804), related GN=NCLIV_010390	--	0.994492	8.91e-12	121.93	2	TGAAS(0.994)T(0.005)QAGSDAATMNSTR	0.80984			0.750663	1.24934	nucleus	K12837	U2AF2; splicing factor U2AF 65 kDa subunit	map03040 Spliceosome	GO:0000375 RNA splicing, via transesterification reactions; GO:0000377 RNA splicing, via transesterification reactions with bulged adenosine as nucleophile; GO:0000398 mRNA splicing, via spliceosome; GO:0006139 nucleobase-containing compound metabolic process; GO:0006396 RNA processing; GO:0006397 mRNA processing; GO:0006403 RNA localization; GO:0006405 RNA export from nucleus; GO:0006406 mRNA ex…	GO:0000243 commitment complex; GO:0005622 intracellular; GO:0005623 cell; GO:0005634 nucleus; GO:0005654 nucleoplasm; GO:0005681 spliceosomal complex; GO:0005684 U2-type spliceosomal complex; GO:0016604 nuclear body; GO:0016607 nuclear speck; GO:0031974 membrane-enclosed lumen; GO:0031981 nuclear lumen; GO:0032991 protein-containing complex; GO:0043226 organelle; GO:0043227 membrane-bounded organ…	GO:0003676 nucleic acid binding; GO:0003723 RNA binding; GO:0003727 single-stranded RNA binding; GO:0005488 binding; GO:0005515 protein binding; GO:0008187 poly-pyrimidine tract binding; GO:0019899 enzyme binding; GO:0030628 pre-mRNA 3'-splice site binding; GO:0036002 pre-mRNA binding; GO:0097159 organic cyclic compound binding; GO:1901363 heterocyclic compound binding;			A	KOG0120	Splicing factor U2AF, large subunit (RRM superfamily)
NCLIV_010400-t26_1-p1	95	S	1e-05	1e-05	Down	Major facilitator superfamily domain-containing protein 5(predict) GN=NCLIV_010400	--	0.999997	1.15e-17	150.85	2	FPS(1)LSLPAGEGER	-2.1982			0.497403	1.5026	plasma membrane									G	KOG4332	Predicted sugar transporter
NCLIV_010500-t26_1-p1	301	S	1e-05	1e-05	Down	CBF/Mak21 family protein(predict) GN=NCLIV_010500	--	0.940928	8.08e-56	132.57	2	EDASSSDIDLPDDT(0.059)GS(0.941)DDELGVSVPR	0.24578			1.06931	0.930695	plasma membrane	K14771	NOC4, UTP19; U3 small nucleolar RNA-associated protein 19							J	KOG2154	Predicted nucleolar protein involved in ribosome biogenesis
NCLIV_010550-t26_1-p1	2799	S	1e-05	1e-05	Down	putative protein kinase (incomplete catalytic triad) GN=NCLIV_010550	--	1	0.000147358	90.376	2	GES(1)GVHGLGVSLK	0.95486			0.97718	1.02282	nucleus	K16196	EIF2AK4; eukaryotic translation initiation factor 2-alpha kinase 4 [EC:2.7.11.1]	map04140 Autophagy - animal; map04141 Protein processing in endoplasmic reticulum; map05160 Hepatitis C; map05162 Measles; map05168 Herpes simplex virus 1 infection				PF05773; PF00069	RWD domain; Protein kinase domain	J	KOG1035	eIF-2alpha kinase GCN2
NCLIV_010610-t26_1-p1	194	S	0.139	1e-05	Down	GDT1 family protein(predict) GN=NCLIV_010610	--	0.869625	0.000133436	86.952	2	AGPEEAGS(0.87)CS(0.13)VFCK	1.0854		0.251389	0.939899	1.80871	plasma membrane	K23541	TMEM165, GDT1; Ca2+/H+ antiporter, TMEM165/GDT1 family							S	KOG2881	Predicted membrane protein
NCLIV_010850-t26_1-p1	114	S	1e-05	1e-05	Down	mgc81714 protein, related GN=NCLIV_010850	--	0.999769	3.54e-05	111.38	2	TDGDGS(1)LSKPR	-3.3847			0.760783	1.23922	cytoplasm	K06158	ABCF3; ATP-binding cassette, subfamily F, member 3					PF00005; PF12848	ABC transporter; ABC transporter	EJ	KOG0062	ATPase component of ABC transporters with duplicated ATPase domains/Translation elongation factor EF-3b
NCLIV_010970-t26_1-p1	104	S	0.294	1e-05	Down	Vesicle transport protein(predict) GN=NCLIV_010970	--	1	7.89e-08	131.57	2	GS(1)MDNVAAALAQAGR	-4.5525	0.569307		1.93864	0.49205	plasma membrane									U	KOG2887	Membrane protein involved in ER to Golgi transport
NCLIV_010970-t26_1-p1	54	S	0.095	1e-05	Down	Vesicle transport protein(predict) GN=NCLIV_010970	--	0.98103	6.82e-18	144.16	2	TES(0.981)S(0.017)S(0.001)MQNLIFGK	-0.79712		0.169979	1.04109	1.78893	plasma membrane									U	KOG2887	Membrane protein involved in ER to Golgi transport
NCLIV_010970-t26_1-p1	56	S	0.341	0.0829451	Down	Vesicle transport protein(predict) GN=NCLIV_010970	--	0.972307	2.19e-18	160.52	2	TES(0.001)S(0.027)S(0.972)MQNLIFGK	-1.8958	0.309096	0.724227	0.961924	2.00475	plasma membrane									U	KOG2887	Membrane protein involved in ER to Golgi transport
NCLIV_011090-t26_1-p1	911	S	0.497	0.0811784	Down	putative cation-transporting ATPase GN=NCLIV_011090	--	0.999897	2.24e-12	111.27	2	GAS(1)LPSGEAENAPPVADGLR	1.9355	0.432841	0.909921	0.924234	1.733	plasma membrane	K14950	ATP13A1, SPF1; manganese-transporting P-type ATPase [EC:7.2.2.-]							P	KOG0209	P-type ATPase
NCLIV_011110-t26_1-p1	722	S	1e-05	1e-05	Down	putative DEAH-box RNA/DNA helicase GN=NCLIV_011110	--	0.900037	0.00017656	85.513	3	APSHALPS(0.1)DS(0.9)REAR	2.1985			0.883579	1.11642	plasma membrane	K13026	DHX57; ATP-dependent RNA helicase DHX57 [EC:3.6.4.13]					PF00270; PF04408	DEAD/DEAH box helicase; Helicase associated domain (HA2)	A	KOG0920	ATP-dependent RNA helicase A
NCLIV_011110-t26_1-p1	694	S	0.467	0.0302829	Down	putative DEAH-box RNA/DNA helicase GN=NCLIV_011110	--	0.876764	5.4e-33	163.34	2	LDSSTVWTGPTNS(0.123)S(0.877)LADVAGER	1.5088	0.345154	0.936649	0.755424	1.96277	plasma membrane	K13026	DHX57; ATP-dependent RNA helicase DHX57 [EC:3.6.4.13]					PF00270; PF04408	DEAD/DEAH box helicase; Helicase associated domain (HA2)	A	KOG0920	ATP-dependent RNA helicase A
NCLIV_011140-t26_1-p1	249	S	0.464	1e-05	Down	gl18351, related GN=NCLIV_011140	--	1	3.62e-12	169.21	2	SEVNS(1)GFFYSSAEER	0.27501	0.59272		1.27703	1.13025	cytoplasm	K09498	CCT6; T-complex protein 1 subunit zeta							O	KOG0359	Chaperonin complex component, TCP-1 zeta subunit (CCT6)
NCLIV_011160-t26_1-p1	1487	S	0.326	1e-05	Down	conserved hypothetical protein GN=NCLIV_011160	--	0.989602	5.82e-05	82.437	2	T(0.01)LS(0.99)GFTSPSALR	-1.4369	0.4042		1.23947	1.35633	nucleus
NCLIV_011290-t26_1-p1	831	S	0.294	1e-05	Down	conserved hypothetical protein GN=NCLIV_011290	--	0.99743	1.53e-23	181.84	3	GDAETEIS(0.002)S(0.997)DAESAPLSGGAQDTAQPTPVVAAK	-0.91944	0.520667		1.76961	0.709723	nucleus
NCLIV_011340-t26_1-p1	42	S	1e-05	1e-05	Down	os02g0511500 protein, related GN=NCLIV_011340	--	0.964373	1.1e-38	179.13	4	AKPS(0.036)QDGDS(0.964)EAGGASSSDPHAHLTAAELEER	-1.2231			0.903464	1.09654	cytoplasm	K11984	SART1, HAF, SNU66; U4/U6.U5 tri-snRNP-associated protein 1	map03040 Spliceosome						A	KOG2217	U4/U6.U5 snRNP associated protein
NCLIV_011390-t26_1-p1	1905	S	0.393	1e-05	Down	putative SAC3/GANP family protein GN=NCLIV_011390	--	1	0.00434359	70.806	2	RES(1)ECLAAR	0.95028		0.677275	0.599539	1.72319	cytoplasm,nucleus	K16734	SAC3D1, SHD1; SAC3 domain-containing protein 1							DU	KOG1860	Nuclear protein export factor
NCLIV_011400-t26_1-p1	406	S	0.379	1e-05	Down	putative ATP-dependent helicase GN=NCLIV_011400	--	0.999786	9.5e-06	121.69	2	TLS(1)VVGIGSSK	-2.1871	0.626489		1.65517	0.718338	nucleus	K14326	UPF1, RENT1; regulator of nonsense transcripts 1 [EC:3.6.4.-]	map03013 RNA transport; map03015 mRNA surveillance pathway				PF13086; PF13087	AAA domain; AAA domain	L	KOG1802	RNA helicase nonsense mRNA reducing factor (pNORF1)
NCLIV_011420-t26_1-p1	309	S	0.275	1e-05	Down	putative S1 RNA-binding domain containing protein GN=NCLIV_011420	--	0.91115	2.04e-25	113.98	3	YEMLEDDEPQRPGQSTVAQPAFATDANAVPIS(0.911)PT(0.089)AAAK	-0.15078	0.321763		1.17144	1.50679	mitochondria							PF00575; PF13917	S1 RNA binding domain; Zinc knuckle	A	KOG0922	DEAH-box RNA helicase
NCLIV_011500-t26_1-p1	131	S	0.41	0.00516765	Down	conserved hypothetical protein GN=NCLIV_011500	--	1	6.22e-05	136.06	2	LVHQLES(1)PR	-0.61573	0.545448	0.618595	1.33449	1.50147	mitochondria
NCLIV_011500-t26_1-p1	216	S	0.239	1e-05	Down	conserved hypothetical protein GN=NCLIV_011500	--	0.902344	9.7e-05	73.012	2	QS(0.098)S(0.902)AELHSLSSSSPSSDTR	-1.8216	0.396444		1.66037	0.943185	mitochondria
NCLIV_011500-t26_1-p1	151	S	0.415	1e-05	Down	conserved hypothetical protein GN=NCLIV_011500	--	0.999998	0.0100563	58.313	2	S(1)GEHLGVGTR	-1.5049		0.628107	0.856746	1.51515	mitochondria
NCLIV_011550-t26_1-p1	168	S	1e-05	1e-05	Down	novel protein (Zgc:77155), related GN=NCLIV_011550	--	0.999986	9.27e-08	107.84	3	NSEGDYRS(1)RDEEYSR	2.382			1.20817	0.791835	extracellular	K12896	SFRS7; splicing factor, arginine/serine-rich 7	map03040 Spliceosome; map05168 Herpes simplex virus 1 infection	GO:0000245 spliceosomal complex assembly; GO:0000375 RNA splicing, via transesterification reactions; GO:0000377 RNA splicing, via transesterification reactions with bulged adenosine as nucleophile; GO:0000380 alternative mRNA splicing, via spliceosome; GO:0000395 mRNA 5'-splice site recognition; GO:0000398 mRNA splicing, via spliceosome; GO:0006139 nucleobase-containing compound metabolic proces…	GO:0005622 intracellular; GO:0005623 cell; GO:0005634 nucleus; GO:0005654 nucleoplasm; GO:0005681 spliceosomal complex; GO:0016604 nuclear body; GO:0016607 nuclear speck; GO:0031974 membrane-enclosed lumen; GO:0031981 nuclear lumen; GO:0032991 protein-containing complex; GO:0043226 organelle; GO:0043227 membrane-bounded organelle; GO:0043229 intracellular organelle; GO:0043231 intracellular membr…	GO:0003676 nucleic acid binding; GO:0003723 RNA binding; GO:0003729 mRNA binding; GO:0005488 binding; GO:0005515 protein binding; GO:0019899 enzyme binding; GO:0044547 DNA topoisomerase binding; GO:0097159 organic cyclic compound binding; GO:1901363 heterocyclic compound binding;	PF00076	RNA recognition motif. (a.k.a. RRM, RBD, or RNP domain)	A	KOG0107	Alternative splicing factor SRp20/9G8 (RRM superfamily)
NCLIV_011590-t26_1-p1	312	S	0.243	1e-05	Down	ThiF domain-containing protein(predict) GN=NCLIV_011590	--	0.999998	8.75e-08	108.41	2	YDS(1)LPEDDDFAHFTK	0.74951		0.54729	0.201311	2.2514	cytoplasm,nucleus	K10684	UBLE1A, SAE1; ubiquitin-like 1-activating enzyme E1 A [EC:6.2.1.45]	map04120 Ubiquitin mediated proteolysis				PF00899	ThiF family	O	KOG2014	SMT3/SUMO-activating complex, AOS1/RAD31 component
NCLIV_011630-t26_1-p1	1292	S	0.326	1e-05	Down	Metal transporter CNNM2, related(predict) GN=NCLIV_011630	--	1	0.00120717	61.042	2	ALPFPGFGS(1)QK	0.33518		0.545072	0.785066	1.66986	plasma membrane	K16302	CNNM; metal transporter CNNM					PF01595; PF00571	Domain of unknown function DUF21; CBS domain	S	KOG2118	Predicted membrane protein, contains two CBS domains
NCLIV_011780-t26_1-p1	1944	S	0.278	1e-05	Down	conserved hypothetical protein GN=NCLIV_011780	--	1	9.61e-58	205.45	2	GGS(1)DEASASLASSCVR	-1.3532		0.465378	0.859054	1.67557	plasma membrane
NCLIV_011780-t26_1-p1	1929	S	0.348	1e-05	Down	conserved hypothetical protein GN=NCLIV_011780	--	0.974545	2.55e-10	110.93	3	GVASYHAGGS(0.025)KS(0.975)DCFVSLR	-0.017863	0.390647		1.12137	1.48798	plasma membrane
NCLIV_011780-t26_1-p1	2386	S	1e-05	1e-05	Down	conserved hypothetical protein GN=NCLIV_011780	--	1	0.00370447	101.45	2	RLS(1)NVLLR	0.46343			0.820049	1.17995	plasma membrane
NCLIV_011820-t26_1-p1	50	S	0.486	0.0917564	Down	agap011504-PA, related GN=NCLIV_011820	--	0.996883	3.34e-07	130.99	2	GMPAS(0.003)S(0.997)QGILR	-0.92408	1.06733	0.271243	2.06401	0.597424	mitochondria	K09481	SEC61B, SBH2; protein transport protein SEC61 subunit beta	map03060 Protein export; map04141 Protein processing in endoplasmic reticulum; map04145 Phagosome; map05110 Vibrio cholerae infection						U	KOG3457	Sec61 protein translocation complex, beta subunit
NCLIV_011820-t26_1-p1	38	S	0.492	0.0143721	Down	agap011504-PA, related GN=NCLIV_011820	--	0.999993	1.41e-71	265.23	2	VTSGGGASNS(1)AAQRPR	-0.91575	1.16671	0.158949	2.348	0.326342	mitochondria	K09481	SEC61B, SBH2; protein transport protein SEC61 subunit beta	map03060 Protein export; map04141 Protein processing in endoplasmic reticulum; map04145 Phagosome; map05110 Vibrio cholerae infection						U	KOG3457	Sec61 protein translocation complex, beta subunit
NCLIV_011820-t26_1-p1	12	S	1e-05	1e-05	Down	agap011504-PA, related GN=NCLIV_011820	--	0.999871	3.14e-07	97.59	3	VGTNAPSAQAS(1)CVQHVGGAR	-0.27118			1.67842	0.321583	mitochondria	K09481	SEC61B, SBH2; protein transport protein SEC61 subunit beta	map03060 Protein export; map04141 Protein processing in endoplasmic reticulum; map04145 Phagosome; map05110 Vibrio cholerae infection						U	KOG3457	Sec61 protein translocation complex, beta subunit
NCLIV_011850-t26_1-p1	8	S	1e-05	1e-05	Down	Myb-like domain-containing protein(predict) GN=NCLIV_011850	--	0.773984	0.00507942	47.27	2	S(0.001)LS(0.001)LPT(0.137)S(0.774)PS(0.087)AGGR	-0.072947			0.896001	1.104	nucleus
NCLIV_011870-t26_1-p1	536	S	1e-05	1e-05	Down	Alternative splicing type 3 and, putative(predict) GN=NCLIV_011870	--	0.999846	0.00259381	58.313	3	LSPEES(1)REEDKR	0.23792			0.651875	1.34812	nucleus									A	KOG0796	Spliceosome subunit
NCLIV_011900-t26_1-p1	50	S	0.221	0.0447941	Down	arginyl-tRNAsynthetase, related GN=NCLIV_011900	--	1	1.15e-10	155.34	2	QKS(1)KDELGVQSPK	-0.76394	0.426651	0.293857	1.99031	1.28918	cytoplasm	K01887	RARS, argS; arginyl-tRNA synthetase [EC:6.1.1.19]	map00970 Aminoacyl-tRNA biosynthesis				PF03485; PF05746	Arginyl tRNA synthetase N terminal domain; DALR anticodon binding domain	J	KOG4426	Arginyl-tRNA synthetase
NCLIV_011910-t26_1-p1	857	S	1e-05	1e-05	Down	testis cDNA clone: QtsA-11516, similar to human RIO kinase 3 (yeast) (RIOK3), transcript variant 1 GN=NCLIV_011910	--	0.999983	2.15e-15	120.73	2	ETELSEVDEAS(1)QEGEMEAGAR	2.9754			0.481073	1.51893	nucleus	K07178	RIOK1; RIO kinase 1 [EC:2.7.11.1]	map03008 Ribosome biogenesis in eukaryotes						DT	KOG2270	Serine/threonine protein kinase involved in cell cycle control
NCLIV_011910-t26_1-p1	811	S	1e-05	1e-05	Down	testis cDNA clone: QtsA-11516, similar to human RIO kinase 3 (yeast) (RIOK3), transcript variant 1 GN=NCLIV_011910	--	0.999483	2.99e-09	132.93	2	LLDSILS(0.001)QVS(0.999)R	-1.9827			0.935556	1.06444	nucleus	K07178	RIOK1; RIO kinase 1 [EC:2.7.11.1]	map03008 Ribosome biogenesis in eukaryotes						DT	KOG2270	Serine/threonine protein kinase involved in cell cycle control
NCLIV_011920-t26_1-p1	601	S	1e-05	1e-05	Down	Putative transmembrane protein(predict) GN=NCLIV_011920	--	0.846748	6.59e-06	103.23	2	SLSWS(0.027)S(0.847)AS(0.126)GHIAR	-0.6177			0.714861	1.28514	plasma membrane
NCLIV_011950-t26_1-p1	361	S	1e-05	1e-05	Down	ENTH domain-containing protein(predict) GN=NCLIV_011950	--	1	0.000983643	91.457	2	GGS(1)GFAGATLDSGR	-2.7817			0.854073	1.14593	nucleus							PF01417	ENTH domain
NCLIV_011960-t26_1-p1	219	S	1e-05	1e-05	Down	SAS-6_N domain-containing protein(predict) GN=NCLIV_011960	--	0.999988	9.94e-05	117.21	2	SPS(1)LLLHLQK	-0.22424			0.960853	1.03915	cytoplasm
NCLIV_011980-t26_1-p1	348	S	1e-05	1e-05	Down	calmodulin-like domain protein kinase isoenzyme gamma, related GN=NCLIV_011980	--	1	6.73e-30	223.03	2	LAQAALLYMGS(1)K	-1.8657			0.228691	1.77131	cytoplasm	K08794	CAMK1; calcium/calmodulin-dependent protein kinase I [EC:2.7.11.17]	map04020 Calcium signaling pathway; map04921 Oxytocin signaling pathway; map04925 Aldosterone synthesis and secretion; map05214 Glioma	GO:0000165 MAPK cascade; GO:0000187 activation of MAPK activity; GO:0001817 regulation of cytokine production; GO:0001932 regulation of protein phosphorylation; GO:0001934 positive regulation of protein phosphorylation; GO:0002218 activation of innate immune response; GO:0002221 pattern recognition receptor signaling pathway; GO:0002224 toll-like receptor signaling pathway; GO:0002237 response to…	GO:0005622 intracellular; GO:0005623 cell; GO:0005634 nucleus; GO:0005654 nucleoplasm; GO:0005737 cytoplasm; GO:0005813 centrosome; GO:0005815 microtubule organizing center; GO:0005829 cytosol; GO:0005856 cytoskeleton; GO:0015630 microtubule cytoskeleton; GO:0031974 membrane-enclosed lumen; GO:0031981 nuclear lumen; GO:0043226 organelle; GO:0043227 membrane-bounded organelle; GO:0043228 non-membr…	GO:0003824 catalytic activity; GO:0004672 protein kinase activity; GO:0004674 protein serine/threonine kinase activity; GO:0004683 calmodulin-dependent protein kinase activity; GO:0005488 binding; GO:0005515 protein binding; GO:0005516 calmodulin binding; GO:0009931 calcium-dependent protein serine/threonine kinase activity; GO:0010857 calcium-dependent protein kinase activity; GO:0016301 kinase …	PF00069; PF13499	Protein kinase domain; EF-hand domain pair	T	KOG0032	Ca2+/calmodulin-dependent protein kinase, EF-Hand protein superfamily
NCLIV_012010-t26_1-p1	221	S	1e-05	1e-05	Down	CARD domain-containing protein(predict) GN=NCLIV_012010	--	0.959692	0.000420668	69.641	2	VS(0.038)S(0.96)PT(0.003)ALQGLLK	-1.0835			1.03052	0.969485	endoplasmic reticulum
NCLIV_012100-t26_1-p1	356	S	0.077	1e-05	Down	vacuolar protein sorting-associated protein GN=NCLIV_012100	--	0.988051	7.81e-39	181.44	3	APS(0.988)RHDAS(0.012)GAALEQNSPGGASGPR	-0.0097969		0.139594	1.03733	1.82308	plasma membrane	K19525	VPS13A_C; vacuolar protein sorting-associated protein 13A/C							U	KOG1809	Vacuolar protein sorting-associated protein
NCLIV_012100-t26_1-p1	3951	S	0.327	1e-05	Down	vacuolar protein sorting-associated protein GN=NCLIV_012100	--	0.993596	8.16e-09	150.81	2	EKEGLQTS(0.006)PS(0.994)LR	-0.1741		0.556221	0.744429	1.69935	plasma membrane	K19525	VPS13A_C; vacuolar protein sorting-associated protein 13A/C							U	KOG1809	Vacuolar protein sorting-associated protein
NCLIV_012100-t26_1-p1	5821	S	1e-05	1e-05	Down	vacuolar protein sorting-associated protein GN=NCLIV_012100	--	0.999977	9.28e-16	98.942	2	VDS(1)GPATSSEALWGGNPGR	1.6854			0.521299	1.4787	plasma membrane	K19525	VPS13A_C; vacuolar protein sorting-associated protein 13A/C							U	KOG1809	Vacuolar protein sorting-associated protein
NCLIV_012100-t26_1-p1	6686	S	1e-05	1e-05	Down	vacuolar protein sorting-associated protein GN=NCLIV_012100	--	0.970296	0.00095343	58.338	2	LPS(0.001)S(0.019)AS(0.97)PGGS(0.009)R	-2.9161			0.447601	1.5524	plasma membrane	K19525	VPS13A_C; vacuolar protein sorting-associated protein 13A/C							U	KOG1809	Vacuolar protein sorting-associated protein
NCLIV_012100-t26_1-p1	8155	S	0.377	1e-05	Down	vacuolar protein sorting-associated protein GN=NCLIV_012100	--	1	1.03e-06	98.942	2	QVS(1)GNVLGSALAGDAGR	-1.7255		0.63478	0.679243	1.68598	plasma membrane	K19525	VPS13A_C; vacuolar protein sorting-associated protein 13A/C							U	KOG1809	Vacuolar protein sorting-associated protein
NCLIV_012100-t26_1-p1	1571	S	0.209	1e-05	Down	vacuolar protein sorting-associated protein GN=NCLIV_012100	--	0.985427	4.09e-48	189.3	3	S(0.015)AS(0.985)NPGFSSGQSSQSHAAALGNAPR	-2.3829	0.230901		1.10737	1.66172	plasma membrane	K19525	VPS13A_C; vacuolar protein sorting-associated protein 13A/C							U	KOG1809	Vacuolar protein sorting-associated protein
NCLIV_012100-t26_1-p1	6531	S	1e-05	1e-05	Down	vacuolar protein sorting-associated protein GN=NCLIV_012100	--	0.999997	3.31e-05	81.908	2	VGS(1)FPLASVDGFR	-1.139			1.01202	0.987981	plasma membrane	K19525	VPS13A_C; vacuolar protein sorting-associated protein 13A/C							U	KOG1809	Vacuolar protein sorting-associated protein
NCLIV_012150-t26_1-p1	116	S	0.26	1e-05	Down	putative CAM kinase, CDPK family GN=NCLIV_012150	--	0.989456	7.94e-11	93.626	3	T(0.01)DS(0.989)DAHATDGAEHDGVSVK	2.3255		0.410305	1.01346	1.57624	nucleus	K05869	CAMK4; calcium/calmodulin-dependent protein kinase IV [EC:2.7.11.17]	map04020 Calcium signaling pathway; map04024 cAMP signaling pathway; map04211 Longevity regulating pathway; map04371 Apelin signaling pathway; map04380 Osteoclast differentiation; map04720 Long-term potentiation; map04722 Neurotrophin signaling pathway; map04725 Cholinergic synapse; map04921 Oxytocin signaling pathway; map04925 Aldosterone synthesis and secretion; map05031 Amphetamine addiction; …	GO:0000165 MAPK cascade; GO:0000187 activation of MAPK activity; GO:0001817 regulation of cytokine production; GO:0001932 regulation of protein phosphorylation; GO:0001934 positive regulation of protein phosphorylation; GO:0002218 activation of innate immune response; GO:0002221 pattern recognition receptor signaling pathway; GO:0002224 toll-like receptor signaling pathway; GO:0002237 response to…	GO:0005622 intracellular; GO:0005623 cell; GO:0005634 nucleus; GO:0005654 nucleoplasm; GO:0005737 cytoplasm; GO:0005813 centrosome; GO:0005815 microtubule organizing center; GO:0005829 cytosol; GO:0005856 cytoskeleton; GO:0015630 microtubule cytoskeleton; GO:0031974 membrane-enclosed lumen; GO:0031981 nuclear lumen; GO:0043226 organelle; GO:0043227 membrane-bounded organelle; GO:0043228 non-membr…	GO:0003824 catalytic activity; GO:0004672 protein kinase activity; GO:0004674 protein serine/threonine kinase activity; GO:0004683 calmodulin-dependent protein kinase activity; GO:0005488 binding; GO:0005515 protein binding; GO:0005516 calmodulin binding; GO:0009931 calcium-dependent protein serine/threonine kinase activity; GO:0010857 calcium-dependent protein kinase activity; GO:0016301 kinase …	PF00069; PF13202; PF13833	Protein kinase domain; EF hand; EF-hand domain pair	T	KOG0032	Ca2+/calmodulin-dependent protein kinase, EF-Hand protein superfamily
NCLIV_012220-t26_1-p1	206	S	0.111	1e-05	Down	DIX domain-containing protein(predict) GN=NCLIV_012220	--	0.790609	3.28e-12	93.146	3	GSSPVSPETLPASASAY(0.001)NS(0.057)S(0.134)GS(0.791)GFAAGT(0.018)GR	0.26252	0.166741		1.50258	1.33068	nucleus
NCLIV_012290-t26_1-p1	261	S	0.312	0	Down	WD-40 repeat-containing protein(predict) GN=NCLIV_012290	--	0.999463	4.07e-06	102.26	2	SGSFGS(0.999)QSDAGFR	1.7678	0.446091	0.50535	1.42868	1.61988	nucleus	K22991	WDR45, WIPI4, WIPI3; WD repeat-containing protein 45							S	KOG2111	Uncharacterized conserved protein, contains WD40 repeats
NCLIV_012320-t26_1-p1	128	S	1e-05	1e-05	Down	t-SNARE coiled-coil homology domain-containing protein(predict) GN=NCLIV_012320	--	0.849251	2.32e-05	78.71	2	LSS(0.003)HS(0.054)S(0.849)S(0.093)CAVSNSLVLLR	2.9203			0.61887	1.38113	extracellular
NCLIV_012320-t26_1-p1	53	S	0.461	1e-05	Down	t-SNARE coiled-coil homology domain-containing protein(predict) GN=NCLIV_012320	--	0.941245	0.0220245	74.424	2	RFS(0.05)S(0.941)S(0.009)IR	-1.5835		0.673224	0.867722	1.45905	extracellular
NCLIV_012390-t26_1-p1	438	S	0.493	1e-05	Down	RMI1_N domain-containing protein(predict) GN=NCLIV_012390	--	0.844873	5.5e-85	219.76	3	DEGPTAST(0.001)S(0.004)VS(0.001)T(0.005)LQRPGS(0.845)S(0.125)EPAS(0.019)R	-2.2111		0.671116	0.968158	1.36073	nucleus	K10990	RMI1, BRAP75; RecQ-mediated genome instability protein 1	map03460 Fanconi anemia pathway				PF08585	Domain of unknown function (DUF1767)
NCLIV_012400-t26_1-p1	423	S	1e-05	1e-05	Down	Articulin family protein, related GN=NCLIV_012400	--	1	1.67e-11	135.89	2	GSSVAQMGAES(1)EPR	1.0263			1.39064	0.609361	mitochondria
NCLIV_012470-t26_1-p1	1058	S	1e-05	1e-05	Down	putative FAD-depdendent monooxygenase GN=NCLIV_012470	--	0.93324	2.42e-08	122.2	2	NFLSVLS(0.986)S(0.933)AGS(0.081)K	-0.072071			1.64216	0.357835	nucleus									CH	KOG3855	Monooxygenase involved in coenzyme Q (ubiquinone) biosynthesis
NCLIV_012600-t26_1-p1	38	S	0.488	1e-05	Down	UBX domain-containing protein 2B(predict) GN=NCLIV_012600	--	0.994628	2.89e-32	182.46	3	SGLAVES(0.011)PS(0.995)S(0.995)DDEHPVGDFAHAVR	-0.53929		0.888813	0.28852	1.82267	nucleus							PF08059; PF00789	SEP domain; UBX domain	Y	KOG2086	Protein tyrosine phosphatase SHP1/Cofactor for p97 ATPase-mediated vesicle membrane fusion
NCLIV_012610-t26_1-p1	144	S	1e-05	1e-05	Down	GCC2 and GCC3(predict) GN=NCLIV_012610	--	0.946644	6.34e-08	128.28	2	AQS(0.947)T(0.053)PAAAHAIEVR	-0.58037			0.655491	1.34451	nucleus
NCLIV_012610-t26_1-p1	447	S	0.302	1e-05	Down	GCC2 and GCC3(predict) GN=NCLIV_012610	--	0.999776	0.000734359	119.94	2	SDS(1)LAQTEK	1.3127		0.498177	0.850036	1.65179	nucleus
NCLIV_012640-t26_1-p1	185	S	0.397	1e-05	Down	RING-type domain-containing protein(predict) GN=NCLIV_012640	--	0.986495	0.000620967	122.51	2	HDIS(0.014)S(0.986)GEER	2.2153	0.355675		0.897016	1.74731	extracellular	K15693	RNF26; RING finger protein 26					PF13920	Zinc finger, C3HC4 type (RING finger)
NCLIV_012680-t26_1-p1	947	S	1e-05	1e-05	Down	Putative transmembrane protein(predict) GN=NCLIV_012680	--	0.984512	1.48e-05	102.1	2	ALS(0.985)PS(0.015)EGVSSAVGDTAR	1.0284			0.77602	1.22398	plasma membrane
NCLIV_012680-t26_1-p1	3653	S	1e-05	1e-05	Down	Putative transmembrane protein(predict) GN=NCLIV_012680	--	0.954286	9.87e-05	56.542	2	GAVCS(0.001)GET(0.003)AES(0.954)DDAS(0.042)LLAS(0.001)PK	1.0263			0.912475	1.08752	plasma membrane
NCLIV_012680-t26_1-p1	3031	S	1e-05	1e-05	Down	Putative transmembrane protein(predict) GN=NCLIV_012680	--	0.900246	0.00293392	65.173	2	PGS(0.9)S(0.099)PSPGFGLLR	-3.6425			1.33985	0.660147	plasma membrane
NCLIV_012680-t26_1-p1	4568	S	1e-05	1e-05	Down	Putative transmembrane protein(predict) GN=NCLIV_012680	--	0.921243	5.87e-06	100.21	2	T(0.079)ES(0.921)VNKPVGEAADVAVK	-0.95418			1.18299	0.817008	plasma membrane
NCLIV_012680-t26_1-p1	3557	S	1e-05	1e-05	Down	Putative transmembrane protein(predict) GN=NCLIV_012680	--	0.941599	5.56e-05	100.6	2	VCEATS(0.001)S(0.003)DS(0.054)AS(0.942)LDGGR	6.4118			1.24065	0.759355	plasma membrane
NCLIV_012770-t26_1-p1	2608	S	0.201	1e-05	Down	putative Tyrosine kinase-like (TKL) protein GN=NCLIV_012770	--	0.948325	2.47e-21	180.81	2	GGGPAEGTAGET(0.006)T(0.046)AS(0.948)DAGR	-0.31851		0.412885	0.533377	2.05374	nucleus	K17535	TNNI3K; serine/threonine-protein kinase TNNI3K [EC:2.7.11.1]					PF00069	Protein kinase domain	KLT	KOG1075	FOG: Reverse transcriptase
NCLIV_012770-t26_1-p1	1688	S	0.257	1e-05	Down	putative Tyrosine kinase-like (TKL) protein GN=NCLIV_012770	--	0.983847	4.29e-24	153.08	2	LPS(0.984)T(0.016)PQFVETPDRDR	0.87126	0.278696		1.08493	1.63638	nucleus	K17535	TNNI3K; serine/threonine-protein kinase TNNI3K [EC:2.7.11.1]					PF00069	Protein kinase domain	KLT	KOG1075	FOG: Reverse transcriptase
NCLIV_012800-t26_1-p1	24	S	1e-05	1e-05	Down	F14N23.23, related GN=NCLIV_012800	--	0.985488	0.055759	57.293	2	T(0.003)S(0.011)S(0.985)LDEIKK	-3.5727			0.761374	1.23863	nucleus	K09506	DNAJA5; DnaJ homolog subfamily A member 5					PF00226; PF12874	DnaJ domain; Zinc-finger of C2H2 type	O	KOG0717	Molecular chaperone (DnaJ superfamily)
NCLIV_012800-t26_1-p1	585	S	1e-05	1e-05	Down	F14N23.23, related GN=NCLIV_012800	--	0.761213	7.11e-05	84.071	2	VPSVY(0.001)APS(0.238)S(0.761)EDGGGAR	-1.4288			1.01442	0.98558	nucleus	K09506	DNAJA5; DnaJ homolog subfamily A member 5					PF00226; PF12874	DnaJ domain; Zinc-finger of C2H2 type	O	KOG0717	Molecular chaperone (DnaJ superfamily)
NCLIV_012810-t26_1-p1	24	S	0.4	1e-05	Down	Golgi apparatus membrane protein TVP38(predict) GN=NCLIV_012810	--	0.999935	3.14e-44	198.1	2	AFS(1)ETEDFPDSPVR	0.19286		0.78242	0.26215	1.95543	plasma membrane									S	KOG3140	Predicted membrane protein
NCLIV_012830-t26_1-p1	251	S	1e-05	1e-05	Down	putative MORN repeat-containing protein GN=NCLIV_012830	--	0.99943	1.01e-07	127.07	2	EGEGS(0.999)FT(0.001)WPEGSLYR	0.21817			0.780099	1.2199	mitochondria	K19755	RSPH1; radial spoke head protein 1							T	KOG0229	Phosphatidylinositol-4-phosphate 5-kinase
NCLIV_012830-t26_1-p1	412	S	1e-05	1e-05	Down	putative MORN repeat-containing protein GN=NCLIV_012830	--	0.911678	2.81e-61	124.87	3	PAGSSAS(0.006)LS(0.046)LHPS(0.912)GS(0.036)DALNAGAQGSQASGSGR	3.7118			1.55842	0.441576	mitochondria	K19755	RSPH1; radial spoke head protein 1							T	KOG0229	Phosphatidylinositol-4-phosphate 5-kinase
NCLIV_012830-t26_1-p1	414	S	1e-05	1e-05	Down	putative MORN repeat-containing protein GN=NCLIV_012830	--	0.935457	2.81e-61	120.23	2	PAGSSASLS(0.001)LHPS(0.063)GS(0.935)DALNAGAQGSQASGSGR	0.64065			0.89085	1.10915	mitochondria	K19755	RSPH1; radial spoke head protein 1							T	KOG0229	Phosphatidylinositol-4-phosphate 5-kinase
NCLIV_012860-t26_1-p1	121	S	1e-05	1e-05	Down	Leucyl-tRNA synthetase 2, related GN=NCLIV_012860	--	0.989645	0.0154224	58.045	2	KAEQES(0.99)DT(0.01)HAEK	-4.2983			1.37134	0.628663	nucleus	K01869	LARS, leuS; leucyl-tRNA synthetase [EC:6.1.1.4]	map00970 Aminoacyl-tRNA biosynthesis				PF08264	Anticodon-binding domain of tRNA	J	KOG0437	Leucyl-tRNA synthetase
NCLIV_012870-t26_1-p1	550	S	1e-05	1e-05	Down	putative EF hand domain-containing protein GN=NCLIV_012870	--	1	2.52e-06	86.729	2	PLS(1)VDFLSAANR	0.1088			1.21369	0.786308	nucleus	K08813	STK33; serine/threonine kinase 33 [EC:2.7.11.1]					PF07714; PF00069; PF13202	Protein tyrosine kinase; Protein kinase domain; EF hand	T	KOG4717	Serine/threonine protein kinase
NCLIV_012890-t26_1-p1	7121	S	0.497	1e-05	Down	Signal peptide, CUB and EGF-like domain-containing protein 3(predict) GN=NCLIV_012890	--	0.998372	3.55e-05	89.636	2	LGPGPST(0.001)DS(0.998)PYGNKR	1.7967		0.82684	0.511068	1.66209	plasma membrane									U	KOG1217	Fibrillins and related proteins containing Ca2+-binding EGF-like domains
NCLIV_012910-t26_1-p1	1901	S	1e-05	1e-05	Down	Novel protein (Zgc:63649), related GN=NCLIV_012910	--	1	0.0013679	99.276	2	GASQAFDS(1)R	-0.89811			1.1863	0.813699	plasma membrane	K10590	TRIP12; E3 ubiquitin-protein ligase TRIP12 [EC:2.3.2.26]	map04120 Ubiquitin mediated proteolysis				PF00632	HECT-domain (ubiquitin-transferase)	O	KOG0170	E3 ubiquitin protein ligase
NCLIV_012910-t26_1-p1	3494	S	1e-05	1e-05	Down	Novel protein (Zgc:63649), related GN=NCLIV_012910	--	0.84305	3.64e-07	108.27	3	KPECSPLTSS(0.005)GS(0.843)S(0.149)GS(0.003)MLPSR	0.88467			1.05511	0.944886	plasma membrane	K10590	TRIP12; E3 ubiquitin-protein ligase TRIP12 [EC:2.3.2.26]	map04120 Ubiquitin mediated proteolysis				PF00632	HECT-domain (ubiquitin-transferase)	O	KOG0170	E3 ubiquitin protein ligase
NCLIV_012910-t26_1-p1	1308	S	1e-05	1e-05	Down	Novel protein (Zgc:63649), related GN=NCLIV_012910	--	1	0.000170766	108.91	2	S(1)HQNIEPK	1.5905			1.5372	0.462798	plasma membrane	K10590	TRIP12; E3 ubiquitin-protein ligase TRIP12 [EC:2.3.2.26]	map04120 Ubiquitin mediated proteolysis				PF00632	HECT-domain (ubiquitin-transferase)	O	KOG0170	E3 ubiquitin protein ligase
NCLIV_012910-t26_1-p1	1892	S	1e-05	1e-05	Down	Novel protein (Zgc:63649), related GN=NCLIV_012910	--	0.954414	1.05e-13	68.07	3	SAALQGDDDISDEDDFLFS(0.046)QAARES(0.954)R	2.0592			1.49866	0.501341	plasma membrane	K10590	TRIP12; E3 ubiquitin-protein ligase TRIP12 [EC:2.3.2.26]	map04120 Ubiquitin mediated proteolysis				PF00632	HECT-domain (ubiquitin-transferase)	O	KOG0170	E3 ubiquitin protein ligase
NCLIV_012910-t26_1-p1	2764	S	1e-05	1e-05	Down	Novel protein (Zgc:63649), related GN=NCLIV_012910	--	0.98543	9.06e-45	161.99	2	SDSTPFET(0.014)VS(0.985)GGEGNDGNLDAVPSSR	1.3889			1.29903	0.70097	plasma membrane	K10590	TRIP12; E3 ubiquitin-protein ligase TRIP12 [EC:2.3.2.26]	map04120 Ubiquitin mediated proteolysis				PF00632	HECT-domain (ubiquitin-transferase)	O	KOG0170	E3 ubiquitin protein ligase
NCLIV_012910-t26_1-p1	2996	S	1e-05	1e-05	Down	Novel protein (Zgc:63649), related GN=NCLIV_012910	--	0.999994	1.52e-16	135.23	2	S(1)GEPAGSATPLFGDAALSDIFAR	-1.2916			1.32735	0.672651	plasma membrane	K10590	TRIP12; E3 ubiquitin-protein ligase TRIP12 [EC:2.3.2.26]	map04120 Ubiquitin mediated proteolysis				PF00632	HECT-domain (ubiquitin-transferase)	O	KOG0170	E3 ubiquitin protein ligase
NCLIV_012950-t26_1-p1	832	S	1e-05	1e-05	Down	putative ubiquitin family domain-containing protein GN=NCLIV_012950	--	0.881067	1.89e-13	89.247	2	ASAPS(0.016)VVS(0.881)LT(0.087)S(0.011)S(0.005)NAATAGSSSSSTEAR	-1.2489			0.664201	1.3358	nucleus							PF00240	Ubiquitin family	O	KOG0010	Ubiquitin-like protein
NCLIV_012950-t26_1-p1	898	S	1e-05	1e-05	Down	putative ubiquitin family domain-containing protein GN=NCLIV_012950	--	1	9.66e-05	78.75	2	SAQPGLIALAS(1)DR	-0.49832			0.8707	1.1293	nucleus							PF00240	Ubiquitin family	O	KOG0010	Ubiquitin-like protein
NCLIV_012970-t26_1-p1	335	S	1e-05	1e-05	Down	PI31_Prot_C domain-containing protein(predict) GN=NCLIV_012970	--	1	6.79e-10	88.115	2	GAPGS(1)FPMPPLPPGFVPGAR	-1.0794			1.04827	0.951733	cytoplasm,nucleus
NCLIV_012970-t26_1-p1	75	S	1e-05	1e-05	Down	PI31_Prot_C domain-containing protein(predict) GN=NCLIV_012970	--	0.803322	3.43e-08	97.733	2	T(0.006)ELS(0.186)YAGS(0.803)QGLCS(0.004)EVNTPSGDFVR	0.63888			0.925553	1.07445	cytoplasm,nucleus
NCLIV_012970-t26_1-p1	264	S	0.119	1e-05	Down	PI31_Prot_C domain-containing protein(predict) GN=NCLIV_012970	--	0.979414	6.83e-158	343.52	4	T(0.012)GS(0.979)ET(0.009)TSSRPPVSPTLPAEGPSVGAHDLRPPGLPDLTR	1.7504		0.144654	1.64047	1.21487	cytoplasm,nucleus
NCLIV_013150-t26_1-p1	89	S	0.238	1e-05	Down	Clathrin light chain(predict) GN=NCLIV_013150	--	1	6.76e-35	220.43	2	NSSQDDDS(1)FFAGEQR	1.9955		0.491784	0.439615	2.0686	nucleus
NCLIV_013170-t26_1-p1	1940	S	0.328	1e-05	Down	putative WD domain-containing protein GN=NCLIV_013170	--	0.994054	7.3e-13	120.52	2	AGS(0.005)LS(0.994)ET(0.001)LSPLSSEESAPR	1.5904		0.531065	0.847813	1.62112	nucleus	K08660	CNDP2; cytosolic nonspecific dipeptidase [EC:3.4.13.18]	map00330 Arginine and proline metabolism; map00340 Histidine metabolism; map00410 beta-Alanine metabolism; map01100 Metabolic pathways						EM	KOG2276	Metalloexopeptidases
NCLIV_013170-t26_1-p1	1486	S	1e-05	1e-05	Down	putative WD domain-containing protein GN=NCLIV_013170	--	0.999947	6.06e-05	63.79	2	NLSLLES(1)FAEMR	-1.1636			1.29918	0.700817	nucleus	K08660	CNDP2; cytosolic nonspecific dipeptidase [EC:3.4.13.18]	map00330 Arginine and proline metabolism; map00340 Histidine metabolism; map00410 beta-Alanine metabolism; map01100 Metabolic pathways						EM	KOG2276	Metalloexopeptidases
NCLIV_013170-t26_1-p1	2064	S	1e-05	1e-05	Down	putative WD domain-containing protein GN=NCLIV_013170	--	0.954182	0.000434706	65.173	2	PLLS(0.954)PS(0.044)MFS(0.002)FR	-1.2796			0.712214	1.28779	nucleus	K08660	CNDP2; cytosolic nonspecific dipeptidase [EC:3.4.13.18]	map00330 Arginine and proline metabolism; map00340 Histidine metabolism; map00410 beta-Alanine metabolism; map01100 Metabolic pathways						EM	KOG2276	Metalloexopeptidases
NCLIV_013170-t26_1-p1	2069	S	1e-05	1e-05	Down	putative WD domain-containing protein GN=NCLIV_013170	--	0.998499	1.44e-05	82.437	2	PLLSPS(0.001)MFS(0.998)FR	-3.081			1.3147	0.685298	nucleus	K08660	CNDP2; cytosolic nonspecific dipeptidase [EC:3.4.13.18]	map00330 Arginine and proline metabolism; map00340 Histidine metabolism; map00410 beta-Alanine metabolism; map01100 Metabolic pathways						EM	KOG2276	Metalloexopeptidases
NCLIV_013170-t26_1-p1	1289	S	0.388	0.0419702	Down	putative WD domain-containing protein GN=NCLIV_013170	--	0.9529	6.01e-36	144.46	2	SEGASGPLSFSPPSLLAPPELS(0.953)PLS(0.033)S(0.013)GR	0.30497	0.262366	0.840931	0.658138	2.23856	nucleus	K08660	CNDP2; cytosolic nonspecific dipeptidase [EC:3.4.13.18]	map00330 Arginine and proline metabolism; map00340 Histidine metabolism; map00410 beta-Alanine metabolism; map01100 Metabolic pathways						EM	KOG2276	Metalloexopeptidases
NCLIV_013170-t26_1-p1	1697	S	1e-05	1e-05	Down	putative WD domain-containing protein GN=NCLIV_013170	--	0.910995	2.38e-27	151.52	2	S(0.064)PS(0.911)T(0.025)ACLS(1)PPAS(0.886)PT(0.089)S(0.024)AAS(0.001)R	2.9641			0.139163	1.86084	nucleus	K08660	CNDP2; cytosolic nonspecific dipeptidase [EC:3.4.13.18]	map00330 Arginine and proline metabolism; map00340 Histidine metabolism; map00410 beta-Alanine metabolism; map01100 Metabolic pathways						EM	KOG2276	Metalloexopeptidases
NCLIV_013250-t26_1-p1	543	S	1e-05	1e-05	Down	GK19899, related GN=NCLIV_013250	--	1	0.0178389	76.572	2	HRAS(1)PPR	2.9465			1.23572	0.764279	nucleus
NCLIV_013660-t26_1-p1	971	S	1e-05	1e-05	Down	putative regulator of chromosome condensation GN=NCLIV_013660	--	0.994283	0.00148366	49.872	3	RLS(0.994)VRPGS(0.005)AAAATPR	0.051989			1.04115	0.958855	nucleus	K11493	RCC1; regulator of chromosome condensation		GO:0000082 G1/S transition of mitotic cell cycle; GO:0000226 microtubule cytoskeleton organization; GO:0000278 mitotic cell cycle; GO:0006996 organelle organization; GO:0007010 cytoskeleton organization; GO:0007017 microtubule-based process; GO:0007049 cell cycle; GO:0007051 spindle organization; GO:0007052 mitotic spindle organization; GO:0007059 chromosome segregation; GO:0007088 regulation of …	GO:0000228 nuclear chromosome; GO:0000785 chromatin; GO:0000790 nuclear chromatin; GO:0000793 condensed chromosome; GO:0000794 condensed nuclear chromosome; GO:0005622 intracellular; GO:0005623 cell; GO:0005634 nucleus; GO:0005635 nuclear envelope; GO:0005654 nucleoplasm; GO:0005694 chromosome; GO:0005737 cytoplasm; GO:0012505 endomembrane system; GO:0016020 membrane; GO:0031090 organelle membran…	GO:0003676 nucleic acid binding; GO:0003677 DNA binding; GO:0003682 chromatin binding; GO:0005085 guanyl-nucleotide exchange factor activity; GO:0005087 Ran guanyl-nucleotide exchange factor activity; GO:0005088 Ras guanyl-nucleotide exchange factor activity; GO:0005488 binding; GO:0005515 protein binding; GO:0008536 Ran GTPase binding; GO:0017016 Ras GTPase binding; GO:0019899 enzyme binding; GO…			DZ	KOG1426	FOG: RCC1 domain
NCLIV_013700-t26_1-p1	135	S	1e-05	1e-05	Down	putative CHCH domain-containing protein GN=NCLIV_013700	--	1	1.92e-13	118.64	2	AVGACQQLS(1)EELNQCIQR	1.6938			0.813402	1.1866	extracellular									S	KOG4090	Uncharacterized conserved protein
NCLIV_013700-t26_1-p1	149	S	0.176	1e-05	Down	putative CHCH domain-containing protein GN=NCLIV_013700	--	0.999989	2.03e-17	195.46	3	HSDLS(1)LCQHHFDALK	-0.38419	0.219587		1.24421	1.5362	extracellular									S	KOG4090	Uncharacterized conserved protein
NCLIV_013790-t26_1-p1	1102	S	1e-05	1e-05	Down	Dna polymerase phi subunit(predict) GN=NCLIV_013790	--	0.893007	9.7e-61	131.08	3	RAEDDDPDSDEADVSAFLS(0.1)GS(0.893)DEELEAPS(0.007)R	1.1608			1.13686	0.863144	cytoplasm									S	KOG1926	Predicted regulator of rRNA gene transcription (MYB-binding protein)
NCLIV_013800-t26_1-p1	295	S	1e-05	1e-05	Down	conserved hypothetical protein GN=NCLIV_013800	--	0.982632	4.94e-12	99.668	2	PTSPS(0.001)PAS(0.983)PS(0.016)HGR	0.52602			1.90662	0.093382	nucleus
NCLIV_013810-t26_1-p1	959	S	1e-05	1e-05	Down	Kinesin-related protein 6(predict) GN=NCLIV_013810	--	0.999047	5.77e-05	80.379	2	DASPFS(0.999)PVSSTGR	1.0143			1.12885	0.871147	nucleus	K10393	KIF2_24, MCAK; kinesin family member 2/24	map04361 Axon regeneration	GO:0000070 mitotic sister chromatid segregation; GO:0000226 microtubule cytoskeleton organization; GO:0000278 mitotic cell cycle; GO:0000280 nuclear division; GO:0000819 sister chromatid segregation; GO:0006928 movement of cell or subcellular component; GO:0006996 organelle organization; GO:0007010 cytoskeleton organization; GO:0007017 microtubule-based process; GO:0007018 microtubule-based movem…	GO:0000775 chromosome, centromeric region; GO:0000776 kinetochore; GO:0005622 intracellular; GO:0005623 cell; GO:0005694 chromosome; GO:0005856 cytoskeleton; GO:0005871 kinesin complex; GO:0005874 microtubule; GO:0005875 microtubule associated complex; GO:0015630 microtubule cytoskeleton; GO:0032991 protein-containing complex; GO:0035371 microtubule plus-end; GO:0043226 organelle; GO:0043228 non-…	GO:0003774 motor activity; GO:0003777 microtubule motor activity; GO:0003824 catalytic activity; GO:0005488 binding; GO:0005515 protein binding; GO:0008017 microtubule binding; GO:0008092 cytoskeletal protein binding; GO:0015631 tubulin binding; GO:0016462 pyrophosphatase activity; GO:0016787 hydrolase activity; GO:0016817 hydrolase activity, acting on acid anhydrides; GO:0016818 hydrolase activi…	PF00225	Kinesin motor domain	Z	KOG0246	Kinesin-like protein
NCLIV_013870-t26_1-p1	266	S	1e-05	1e-05	Down	putative pinin/SDK/memA/ domain-containing protein GN=NCLIV_013870	--	0.997165	0.00295895	63.212	2	VS(0.003)EDS(0.997)DEAR	1.1575			0.740003	1.26	cytoplasm
NCLIV_013910-t26_1-p1	54	S	0.117	0.0362619	Down	Pdcd4-prov protein, related GN=NCLIV_013910	--	0.999997	4.52e-16	162.52	2	TSCFS(1)GAAPPTK	1.5313	0.254031	0.167186	2.11134	1.46745	cytoplasm,nucleus	K16865	PDCD4; programmed cell death protein 4	map05205 Proteoglycans in cancer; map05206 MicroRNAs in cancer						T	KOG0403	Neoplastic transformation suppressor Pdcd4/MA-3, contains MA3 domain
NCLIV_013940-t26_1-p1	106	S	1e-05	1e-05	Down	Heat shock protein 17.4, related GN=NCLIV_013940	--	0.882571	0.0143537	50.834	2	PS(0.117)S(0.883)WFQR	-0.48112			0.719583	1.28042	nucleus									O	KOG0710	Molecular chaperone (small heat-shock protein Hsp26/Hsp42)
NCLIV_014060-t26_1-p1	622	S	0.238	1e-05	Down	putative lysophospholipase GN=NCLIV_014060	--	0.99883	9.17e-14	149.62	2	GSSPAGSPS(0.001)GQVQGS(0.999)R	-0.045653		0.370249	1.07577	1.55398	cytoplasm
NCLIV_014060-t26_1-p1	239	S	0.419	1e-05	Down	putative lysophospholipase GN=NCLIV_014060	--	0.99968	3.9e-55	166.81	2	SADAGVS(1)DQFSTTGTSQNSQAGNEAR	-2.0798		0.760357	0.424536	1.81511	cytoplasm
NCLIV_014060-t26_1-p1	243	S	1e-05	1e-05	Down	putative lysophospholipase GN=NCLIV_014060	--	0.988867	5.31e-66	224.15	2	SADAGVSDQFS(0.989)T(0.011)TGTSQNSQAGNEAR	-0.3936			0.61746	1.38254	cytoplasm
NCLIV_014060-t26_1-p1	251	S	0.159	1e-05	Down	putative lysophospholipase GN=NCLIV_014060	--	0.999843	8.17e-78	200.89	3	SADAGVSDQFSTTGTSQNS(1)QAGNEAR	0.078031		0.353003	0.420672	2.22633	cytoplasm
NCLIV_014160-t26_1-p1	123	S	0.159	1e-05	Down	Tudor domain-containing protein, related GN=NCLIV_014160	--	0.951262	1.59e-05	110.9	2	LT(0.039)HMAS(0.951)GS(0.008)S(0.001)VVGR	-0.62417		0.28874	0.893048	1.81821	nucleus							PF00567	Tudor domain	A	KOG3026	Splicing factor SPF30
NCLIV_014200-t26_1-p1	3199	S	1e-05	1e-05	Down	conserved hypothetical protein GN=NCLIV_014200	--	0.998227	1.26e-07	131.57	2	T(0.002)LS(0.998)GNSEEGPVPSLR	0.16699			0.860538	1.13946	plasma membrane
NCLIV_014270-t26_1-p1	560	S	0.373	1e-05	Down	Putative transmembrane protein(predict) GN=NCLIV_014270	--	0.930631	0.00549977	76.572	2	FS(0.064)S(0.931)S(0.005)GHVR	0.84398		0.566518	0.914937	1.51854	nucleus
NCLIV_014270-t26_1-p1	738	S	1e-05	1e-05	Down	Putative transmembrane protein(predict) GN=NCLIV_014270	--	1	4.84e-05	120.21	2	LFLSQQHS(1)DDGR	-1.9113			0.860459	1.13954	nucleus
NCLIV_014290-t26_1-p1	1024	S	1e-05	1e-05	Down	Non-specific serine/threonine protein kinase(predict) GN=NCLIV_014290	--	0.995485	5.13e-07	94.905	3	GNALANS(0.005)AGDES(0.995)KDEGLHR	0.96311			0.999359	1.00064	nucleus
NCLIV_014290-t26_1-p1	2643	S	1e-05	1e-05	Down	Non-specific serine/threonine protein kinase(predict) GN=NCLIV_014290	--	1	0.00247503	70.195	2	LVLAGQGAS(1)R	-2.5747			1.20403	0.795969	nucleus
NCLIV_014350-t26_1-p1	105	S	1e-05	1e-05	Down	Protein translation factor SUI1 homolog(predict) GN=NCLIV_014350	--	1	0.00114996	77.157	2	EAICS(1)VDQIR	-1.0729			0.972847	1.02715	cytoplasm	K03113	EIF1, SUI1; translation initiation factor 1	map03013 RNA transport	GO:0006412 translation; GO:0006413 translational initiation; GO:0006417 regulation of translation; GO:0006446 regulation of translational initiation; GO:0006518 peptide metabolic process; GO:0006807 nitrogen compound metabolic process; GO:0008152 metabolic process; GO:0009058 biosynthetic process; GO:0009059 macromolecule biosynthetic process; GO:0009889 regulation of biosynthetic process; GO:000…	GO:0005622 intracellular; GO:0005623 cell; GO:0005634 nucleus; GO:0005737 cytoplasm; GO:0043226 organelle; GO:0043227 membrane-bounded organelle; GO:0043229 intracellular organelle; GO:0043231 intracellular membrane-bounded organelle;	GO:0003676 nucleic acid binding; GO:0003723 RNA binding; GO:0003743 translation initiation factor activity; GO:0005488 binding; GO:0008135 translation factor activity, RNA binding; GO:0097159 organic cyclic compound binding; GO:1901363 heterocyclic compound binding;	PF01253	Translation initiation factor SUI1	J	KOG1770	Translation initiation factor 1 (eIF-1/SUI1)
NCLIV_014510-t26_1-p1	924	S	1e-05	1e-05	Down	unspecified product GN=NCLIV_014510	--	0.999998	3.92e-08	122.13	2	AQILGLSHLVQS(1)R	0.10385			0.955977	1.04402	nucleus							PF00847	AP2 domain
NCLIV_014510-t26_1-p1	730	S	1e-05	1e-05	Down	unspecified product GN=NCLIV_014510	--	0.986143	0.000111202	80.026	3	S(0.014)FS(0.986)REEKEDDAER	-0.36304			0.691004	1.309	nucleus							PF00847	AP2 domain
NCLIV_014690-t26_1-p1	149	S	1e-05	1e-05	Down	putative dihydrolipoamide acyltransferase GN=NCLIV_014690	--	0.950602	3.52e-05	53.782	3	AFGGS(0.951)PHGS(0.047)HES(0.002)LVQGR	-1.1526			1.37237	0.627626	nucleus	K00658	DLST, sucB; 2-oxoglutarate dehydrogenase E2 component (dihydrolipoamide succinyltransferase) [EC:2.3.1.61]	map00020 Citrate cycle (TCA cycle); map00310 Lysine degradation; map00380 Tryptophan metabolism; map01100 Metabolic pathways; map01200 Carbon metabolism				PF00364	Biotin-requiring enzyme	C	KOG0559	Dihydrolipoamide succinyltransferase (2-oxoglutarate dehydrogenase, E2 subunit)
NCLIV_014690-t26_1-p1	28	S	1e-05	1e-05	Down	putative dihydrolipoamide acyltransferase GN=NCLIV_014690	--	0.989165	0.000234736	63.883	2	VPS(0.003)LGDS(0.989)IT(0.008)EGGLLEWR	-1.808			0.863083	1.13692	nucleus	K00658	DLST, sucB; 2-oxoglutarate dehydrogenase E2 component (dihydrolipoamide succinyltransferase) [EC:2.3.1.61]	map00020 Citrate cycle (TCA cycle); map00310 Lysine degradation; map00380 Tryptophan metabolism; map01100 Metabolic pathways; map01200 Carbon metabolism				PF00364	Biotin-requiring enzyme	C	KOG0559	Dihydrolipoamide succinyltransferase (2-oxoglutarate dehydrogenase, E2 subunit)
NCLIV_014750-t26_1-p1	1064	S	0.341	0.049767	Down	Trimethylguanosine synthase(predict) GN=NCLIV_014750	--	1	7.71e-26	157.98	2	GEMCGDAAS(1)DCGEER	-1.0004	0.452037	0.561649	1.27875	1.70756	nucleus	K14292	TGS1; trimethylguanosine synthase [EC:2.1.1.-]	map03013 RNA transport						S	KOG2730	Methylase
NCLIV_014780-t26_1-p1	1125	S	0.265	1e-05	Down	Putative transmembrane protein(predict) GN=NCLIV_014780	--	0.999459	0.000689329	88.734	2	DSFS(0.999)GLGNTR	-0.92765		0.450238	0.848444	1.70132	plasma membrane
NCLIV_014780-t26_1-p1	1242	S	1e-05	1e-05	Down	Putative transmembrane protein(predict) GN=NCLIV_014780	--	0.999858	2.25e-18	159.44	2	GPSLQSLAS(1)RDK	-0.012957			0.953762	1.04624	plasma membrane
NCLIV_014780-t26_1-p1	1366	S	1e-05	1e-05	Down	Putative transmembrane protein(predict) GN=NCLIV_014780	--	0.977329	2.25e-10	88.714	2	S(0.023)LGS(0.977)EHPEESASAAAGQSASR	-4.0849			1.1458	0.854202	plasma membrane
NCLIV_014780-t26_1-p1	1382	S	1e-05	1e-05	Down	Putative transmembrane protein(predict) GN=NCLIV_014780	--	0.862641	1.63e-10	108.25	2	SLGSEHPEESASAAAGQS(0.137)AS(0.863)R	-1.3853			1.01989	0.98011	plasma membrane
NCLIV_014940-t26_1-p1	78	S	0.137	1e-05	Down	conserved hypothetical protein GN=NCLIV_014940	--	0.979095	6.9e-12	131.57	2	T(0.001)DS(0.001)T(0.019)NS(0.979)DQPLLMFSK	0.094024	0.203834		1.48818	1.30798	nucleus
NCLIV_014980-t26_1-p1	1183	S	1e-05	1e-05	Down	Centrosomal protein of 120 kDa(predict) GN=NCLIV_014980	--	0.950242	1.52e-05	147.02	2	EQTAS(0.05)GLS(0.95)PR	-0.79839			0.620413	1.37959	nucleus
NCLIV_015050-t26_1-p1	599	S	1e-05	1e-05	Down	Proteophosphoglycan ppg4, related GN=NCLIV_015050	--	0.999944	1.07e-05	104	2	VESHDS(1)LEDGAR	1.5414			1.07539	0.924607	nucleus
NCLIV_015190-t26_1-p1	767	S	0.193	1e-05	Down	Inward rectifier potassium channel 16(predict) GN=NCLIV_015190	--	0.91872	3.47e-07	92.15	3	EDATCAPVLAAHS(0.081)S(0.919)FAHLR	-0.096883		0.309631	1.08871	1.60166	plasma membrane							PF01007	Inward rectifier potassium channel
NCLIV_015220-t26_1-p1	350	S	0.249	1e-05	Down	PPPDE peptidase domain-containing protein 1(predict) GN=NCLIV_015220	--	0.996392	2.44e-25	184.37	2	S(0.003)LS(0.996)ASAAASGASAGER	-0.55102		0.314574	1.42452	1.2609	cytoplasm	K22763	DESI2, PPPDE1; deubiquitinase DESI2 [EC:3.4.19.12]					PF05903	PPPDE putative peptidase domain	S	KOG0324	Uncharacterized conserved protein
NCLIV_015250-t26_1-p1	240	S	1e-05	1e-05	Down	SacI homology domain-containing protein(predict) GN=NCLIV_015250	--	0.974175	2.27e-07	129.01	2	S(0.023)PS(0.974)ES(0.003)SSSSSPSLPPLR	-0.036859			0.601916	1.39808	nucleus	K22913	FIG4; phosphatidylinositol 3,5-bisphosphate 5-phosphatase [EC:3.1.3.-]	map00562 Inositol phosphate metabolism; map01100 Metabolic pathways						I	KOG1888	Putative phosphoinositide phosphatase
NCLIV_015440-t26_1-p1	736	S	0.063	1e-05	Down	Staphylococcal nuclease domain-containing protein 1(predict) GN=NCLIV_015440	--	0.979692	1.2e-12	135.23	2	YGAEGS(0.98)S(0.02)NLDDTYTPGGLPR	0.78197	0.0942089		1.48653	1.41926	cytoplasm	K15979	SND1; staphylococcal nuclease domain-containing protein 1	map05203 Viral carcinogenesis				PF00565; PF00567	Staphylococcal nuclease homologue; Tudor domain	K	KOG2039	Transcriptional coactivator p100
NCLIV_015500-t26_1-p1	18	S	1e-05	1e-05	Down	HXXEE motif protein(predict) GN=NCLIV_015500	--	0.999414	0.00817549	47.27	2	NGDS(0.001)PPS(0.999)FDVER	-5.9082			0.844638	1.15536	plasma membrane
NCLIV_015510-t26_1-p1	396	S	0.432	1e-05	Down	conserved hypothetical protein GN=NCLIV_015510	--	1	7.29e-05	123.99	2	HGS(1)ENFPNLR	-0.41659		0.663552	0.800926	1.53552	nucleus
NCLIV_015670-t26_1-p1	824	S	1e-05	1e-05	Down	Putative transmembrane protein(predict) GN=NCLIV_015670	--	0.88256	0.000290485	89.382	2	FFPLFAPT(0.117)GS(0.883)R	-1.4233			0.711354	1.28865	plasma membrane
NCLIV_015670-t26_1-p1	252	S	0.415	1e-05	Down	Putative transmembrane protein(predict) GN=NCLIV_015670	--	0.990882	0.00072719	88.42	2	SASQVS(0.991)QT(0.006)T(0.003)NR	-0.5391	0.551741		1.32866	1.1196	plasma membrane
NCLIV_015680-t26_1-p1	1571	S	1e-05	1e-05	Down	Endonuclease/exonuclease/phosphatase family protein, related GN=NCLIV_015680	--	0.997969	0.000284232	98.167	2	LS(0.002)PFS(0.998)QPASR	0.04253			0.801862	1.19814	plasma membrane	K20279	SYNJ; synaptojanin [EC:3.1.3.36]	map00562 Inositol phosphate metabolism; map01100 Metabolic pathways; map04070 Phosphatidylinositol signaling system	GO:0006629 lipid metabolic process; GO:0006644 phospholipid metabolic process; GO:0006650 glycerophospholipid metabolic process; GO:0006661 phosphatidylinositol biosynthetic process; GO:0006793 phosphorus metabolic process; GO:0006796 phosphate-containing compound metabolic process; GO:0007154 cell communication; GO:0007165 signal transduction; GO:0008152 metabolic process; GO:0008610 lipid biosy…		GO:0003824 catalytic activity; GO:0004439 phosphatidylinositol-4,5-bisphosphate 5-phosphatase activity; GO:0005488 binding; GO:0005509 calcium ion binding; GO:0016312 inositol bisphosphate phosphatase activity; GO:0016787 hydrolase activity; GO:0016788 hydrolase activity, acting on ester bonds; GO:0016791 phosphatase activity; GO:0030487 inositol-4,5-bisphosphate 5-phosphatase activity; GO:003448…			IU	KOG1889	Putative phosphoinositide phosphatase
NCLIV_015740-t26_1-p1	1568	S	1e-05	1e-05	Down	RNA polymerase I specific transcription initiation factor RRN3(predict) GN=NCLIV_015740	--	0.991829	1.01e-07	74.152	2	GGAAGT(0.008)ES(0.992)GEEDGDGGEK	-1.1724			1.25987	0.740132	nucleus
NCLIV_015790-t26_1-p1	613	S	1e-05	1e-05	Down	putative fatty acyl-CoA desaturase GN=NCLIV_015790	--	0.998975	0.00225366	73.502	2	T(0.001)LDS(0.999)DAEGGFGR	0.058986			1.04203	0.957971	plasma membrane	K00507	SCD, desC; stearoyl-CoA desaturase (Delta-9 desaturase) [EC:1.14.19.1]	map01040 Biosynthesis of unsaturated fatty acids; map01100 Metabolic pathways; map01212 Fatty acid metabolism; map03320 PPAR signaling pathway; map04152 AMPK signaling pathway; map04212 Longevity regulating pathway - worm						I	KOG1600	Fatty acid desaturase
NCLIV_015880-t26_1-p1	135	S	1e-05	1e-05	Down	40S ribosomal protein S7(predict) GN=NCLIV_015880	--	0.922078	3.07e-06	72.438	2	TLTAVQEGMLEDIVS(0.922)PT(0.078)EIVGK	-4.0632			1.25901	0.740986	nucleus	K02993	RP-S7e, RPS7; small subunit ribosomal protein S7e	map03010 Ribosome						J	KOG3320	40S ribosomal protein S7
NCLIV_015960-t26_1-p1	69	S	0.348	1e-05	Down	GF13052, related GN=NCLIV_015960	--	0.991859	2.27e-13	140.22	2	DDS(0.992)RPS(0.008)GGFDDLLGCPR	4.8468		0.670421	0.40517	1.92441	cytoplasm,nucleus
NCLIV_016040-t26_1-p1	1296	S	1e-05	1e-05	Down	conserved hypothetical protein GN=NCLIV_016040	--	0.999999	3.91e-16	126.32	2	EEIVSCADAAS(1)R	1.6858			1.12357	0.87643	mitochondria
NCLIV_016040-t26_1-p1	1211	S	0.123	1e-05	Down	conserved hypothetical protein GN=NCLIV_016040	--	0.996028	3.33e-07	88.203	2	FGS(0.996)GS(0.004)VDYDDGVGAVYAR	0.79354		0.249829	0.718571	2.0316	mitochondria
NCLIV_016040-t26_1-p1	1246	S	1e-05	1e-05	Down	conserved hypothetical protein GN=NCLIV_016040	--	0.972869	2.61e-05	121.23	2	RPSS(0.003)VFS(0.973)S(0.024)EESSTR	0.012364			0.849285	1.15072	mitochondria
NCLIV_016040-t26_1-p1	909	S	0.294	1e-05	Down	conserved hypothetical protein GN=NCLIV_016040	--	0.99998	4.03e-06	85.562	3	WDS(1)RGHVDPSEATPPR	-1.8697		0.521547	0.702203	1.77625	mitochondria
NCLIV_016050-t26_1-p1	1828	S	1e-05	1e-05	Down	RNA recognition motif protein(predict) GN=NCLIV_016050	--	1	5.14e-06	117.21	2	AFFFAFPS(1)AGGR	-0.083725			1.29769	0.702306	nucleus	K10643	CNOT4, NOT4, MOT2; CCR4-NOT transcription complex subunit 4 [EC:2.3.2.27]	map03018 RNA degradation	GO:0000075 cell cycle checkpoint; GO:0000077 DNA damage checkpoint; GO:0000278 mitotic cell cycle; GO:0000288 nuclear-transcribed mRNA catabolic process, deadenylation-dependent decay; GO:0000289 nuclear-transcribed mRNA poly(A) tail shortening; GO:0000956 nuclear-transcribed mRNA catabolic process; GO:0002682 regulation of immune system process; GO:0006139 nucleobase-containing compound metaboli…	GO:0005622 intracellular; GO:0005623 cell; GO:0005737 cytoplasm; GO:0005829 cytosol;	GO:0003824 catalytic activity; GO:0004842 ubiquitin-protein transferase activity; GO:0016740 transferase activity; GO:0019787 ubiquitin-like protein transferase activity; GO:0140096 catalytic activity, acting on a protein;			A	KOG2068	MOT2 transcription factor
NCLIV_016050-t26_1-p1	1715	S	1e-05	1e-05	Down	RNA recognition motif protein(predict) GN=NCLIV_016050	--	0.999922	5.23e-10	91.882	2	KAS(1)GAYDEQGADPTGFPPSLR	0.15675			0.688853	1.31115	nucleus	K10643	CNOT4, NOT4, MOT2; CCR4-NOT transcription complex subunit 4 [EC:2.3.2.27]	map03018 RNA degradation	GO:0000075 cell cycle checkpoint; GO:0000077 DNA damage checkpoint; GO:0000278 mitotic cell cycle; GO:0000288 nuclear-transcribed mRNA catabolic process, deadenylation-dependent decay; GO:0000289 nuclear-transcribed mRNA poly(A) tail shortening; GO:0000956 nuclear-transcribed mRNA catabolic process; GO:0002682 regulation of immune system process; GO:0006139 nucleobase-containing compound metaboli…	GO:0005622 intracellular; GO:0005623 cell; GO:0005737 cytoplasm; GO:0005829 cytosol;	GO:0003824 catalytic activity; GO:0004842 ubiquitin-protein transferase activity; GO:0016740 transferase activity; GO:0019787 ubiquitin-like protein transferase activity; GO:0140096 catalytic activity, acting on a protein;			A	KOG2068	MOT2 transcription factor
NCLIV_016050-t26_1-p1	2024	S	1e-05	1e-05	Down	RNA recognition motif protein(predict) GN=NCLIV_016050	--	0.999921	3.87e-05	76.23	3	RAS(1)EVHTEEREPEAR	-0.26912			0.948064	1.05194	nucleus	K10643	CNOT4, NOT4, MOT2; CCR4-NOT transcription complex subunit 4 [EC:2.3.2.27]	map03018 RNA degradation	GO:0000075 cell cycle checkpoint; GO:0000077 DNA damage checkpoint; GO:0000278 mitotic cell cycle; GO:0000288 nuclear-transcribed mRNA catabolic process, deadenylation-dependent decay; GO:0000289 nuclear-transcribed mRNA poly(A) tail shortening; GO:0000956 nuclear-transcribed mRNA catabolic process; GO:0002682 regulation of immune system process; GO:0006139 nucleobase-containing compound metaboli…	GO:0005622 intracellular; GO:0005623 cell; GO:0005737 cytoplasm; GO:0005829 cytosol;	GO:0003824 catalytic activity; GO:0004842 ubiquitin-protein transferase activity; GO:0016740 transferase activity; GO:0019787 ubiquitin-like protein transferase activity; GO:0140096 catalytic activity, acting on a protein;			A	KOG2068	MOT2 transcription factor
NCLIV_016050-t26_1-p1	2412	S	0.1	0.0211077	Down	RNA recognition motif protein(predict) GN=NCLIV_016050	--	0.99759	1.67e-34	197.85	2	RPAS(0.998)GGS(0.002)TYSSLSAAK	0.54971	0.222387	0.141588	2.24289	1.39314	nucleus	K10643	CNOT4, NOT4, MOT2; CCR4-NOT transcription complex subunit 4 [EC:2.3.2.27]	map03018 RNA degradation	GO:0000075 cell cycle checkpoint; GO:0000077 DNA damage checkpoint; GO:0000278 mitotic cell cycle; GO:0000288 nuclear-transcribed mRNA catabolic process, deadenylation-dependent decay; GO:0000289 nuclear-transcribed mRNA poly(A) tail shortening; GO:0000956 nuclear-transcribed mRNA catabolic process; GO:0002682 regulation of immune system process; GO:0006139 nucleobase-containing compound metaboli…	GO:0005622 intracellular; GO:0005623 cell; GO:0005737 cytoplasm; GO:0005829 cytosol;	GO:0003824 catalytic activity; GO:0004842 ubiquitin-protein transferase activity; GO:0016740 transferase activity; GO:0019787 ubiquitin-like protein transferase activity; GO:0140096 catalytic activity, acting on a protein;			A	KOG2068	MOT2 transcription factor
NCLIV_016050-t26_1-p1	682	S	1e-05	1e-05	Down	RNA recognition motif protein(predict) GN=NCLIV_016050	--	0.870157	7.66e-19	157.52	2	TFGFLS(0.015)PGS(0.87)VS(0.115)DER	-0.70444			0.776091	1.22391	nucleus	K10643	CNOT4, NOT4, MOT2; CCR4-NOT transcription complex subunit 4 [EC:2.3.2.27]	map03018 RNA degradation	GO:0000075 cell cycle checkpoint; GO:0000077 DNA damage checkpoint; GO:0000278 mitotic cell cycle; GO:0000288 nuclear-transcribed mRNA catabolic process, deadenylation-dependent decay; GO:0000289 nuclear-transcribed mRNA poly(A) tail shortening; GO:0000956 nuclear-transcribed mRNA catabolic process; GO:0002682 regulation of immune system process; GO:0006139 nucleobase-containing compound metaboli…	GO:0005622 intracellular; GO:0005623 cell; GO:0005737 cytoplasm; GO:0005829 cytosol;	GO:0003824 catalytic activity; GO:0004842 ubiquitin-protein transferase activity; GO:0016740 transferase activity; GO:0019787 ubiquitin-like protein transferase activity; GO:0140096 catalytic activity, acting on a protein;			A	KOG2068	MOT2 transcription factor
NCLIV_016080-t26_1-p1	1413	S	0.298	1e-05	Down	putative protein kinase (incomplete catalytic triad) GN=NCLIV_016080	--	0.999827	1.87e-07	82.747	2	VCS(1)VPLSGSSTAESAHAR	-1.5188	0.420928		1.41487	1.1642	plasma membrane	K20880	NEK11; NIMA (never in mitosis gene a)-related kinase 11 [EC:2.7.11.1]					PF00069	Protein kinase domain	T	KOG0582	Ste20-like serine/threonine protein kinase
NCLIV_016240-t26_1-p1	46	S	0.39	1e-05	Down	5'-Nucleotidase domain protein (Precursor) GN=NCLIV_016240	--	1	7.53e-163	332.29	2	EQS(1)MEQKENEDELER	-1.289		0.663821	0.633394	1.70279	nucleus	K01081	E3.1.3.5; 5'-nucleotidase [EC:3.1.3.5]	map00230 Purine metabolism; map00240 Pyrimidine metabolism; map00760 Nicotinate and nicotinamide metabolism; map01100 Metabolic pathways				PF00149; PF02872	Calcineurin-like phosphoesterase; 5'-nucleotidase, C-terminal domain	F	KOG4419	5' nucleotidase
NCLIV_016240-t26_1-p1	845	S	1e-05	1e-05	Down	5'-Nucleotidase domain protein (Precursor) GN=NCLIV_016240	--	0.977565	0.000316616	86.135	2	LTS(0.002)FT(0.02)S(0.978)MQQDDMIK	1.5245			0.931679	1.06832	nucleus	K01081	E3.1.3.5; 5'-nucleotidase [EC:3.1.3.5]	map00230 Purine metabolism; map00240 Pyrimidine metabolism; map00760 Nicotinate and nicotinamide metabolism; map01100 Metabolic pathways				PF00149; PF02872	Calcineurin-like phosphoesterase; 5'-nucleotidase, C-terminal domain	F	KOG4419	5' nucleotidase
NCLIV_016240-t26_1-p1	460	S	0.378	1e-05	Down	5'-Nucleotidase domain protein (Precursor) GN=NCLIV_016240	--	0.997618	1.08e-09	94.905	2	QLLQGS(0.998)PS(0.002)PSLASGAEISR	0.24185	0.574458		1.52123	0.904309	nucleus	K01081	E3.1.3.5; 5'-nucleotidase [EC:3.1.3.5]	map00230 Purine metabolism; map00240 Pyrimidine metabolism; map00760 Nicotinate and nicotinamide metabolism; map01100 Metabolic pathways				PF00149; PF02872	Calcineurin-like phosphoesterase; 5'-nucleotidase, C-terminal domain	F	KOG4419	5' nucleotidase
NCLIV_016240-t26_1-p1	206	S	1e-05	1e-05	Down	5'-Nucleotidase domain protein (Precursor) GN=NCLIV_016240	--	0.999991	0.000850726	85.081	2	TGQSAGLAS(1)LR	-2.168			0.98231	1.01769	nucleus	K01081	E3.1.3.5; 5'-nucleotidase [EC:3.1.3.5]	map00230 Purine metabolism; map00240 Pyrimidine metabolism; map00760 Nicotinate and nicotinamide metabolism; map01100 Metabolic pathways				PF00149; PF02872	Calcineurin-like phosphoesterase; 5'-nucleotidase, C-terminal domain	F	KOG4419	5' nucleotidase
NCLIV_016320-t26_1-p1	20	S	1e-05	1e-05	Down	Regulator of chromosome condensation (RCC1) repeat-containing protein(predict) GN=NCLIV_016320	--	1	0.00371013	46.206	2	GAGAPHLS(1)QAFR	-1.363			0.834831	1.16517	nucleus									DZ	KOG1426	FOG: RCC1 domain
NCLIV_016320-t26_1-p1	1893	S	0.285	0.0347351	Down	Regulator of chromosome condensation (RCC1) repeat-containing protein(predict) GN=NCLIV_016320	--	0.990426	0.000769656	96.27	2	NKPVGIS(0.99)PHGS(0.01)R	-1.6104	0.484341	0.403967	1.65765	1.45405	nucleus									DZ	KOG1426	FOG: RCC1 domain
NCLIV_016320-t26_1-p1	644	S	1e-05	1e-05	Down	Regulator of chromosome condensation (RCC1) repeat-containing protein(predict) GN=NCLIV_016320	--	0.999941	0.00469419	97.175	2	RLS(1)YPAER	-0.99705			1.15871	0.841285	nucleus									DZ	KOG1426	FOG: RCC1 domain
NCLIV_016420-t26_1-p1	630	S	1e-05	1e-05	Down	putative pescadillo family protein GN=NCLIV_016420	--	0.997922	5.34e-154	297.92	2	EAEANS(0.002)DS(0.998)DEGPDSSTDATASNK	-4.4519			1.05281	0.947189	mitochondria,nucleus	K14843	PES1, NOP7; pescadillo							A	KOG2481	Protein required for normal rRNA processing
NCLIV_016490-t26_1-p1	101	S	1e-05	1e-05	Down	Mucin-like domain-containing protein(predict) GN=NCLIV_016490	--	0.999884	4.28e-05	71.471	3	APS(1)GQNPVSAFFPSLHR	-0.062385			0.841336	1.15866	nucleus
NCLIV_016490-t26_1-p1	1446	S	1e-05	1e-05	Down	Mucin-like domain-containing protein(predict) GN=NCLIV_016490	--	0.837952	1.42e-05	77.229	3	DVDAET(0.014)T(0.105)HS(0.838)AEGET(0.043)QKDETR	1.1942			1.40274	0.597264	nucleus
NCLIV_016490-t26_1-p1	1231	S	0.416	0.0271964	Down	Mucin-like domain-containing protein(predict) GN=NCLIV_016490	--	1	2.8e-12	152.17	2	GDS(1)GGVPQQSEPHASR	1.1827	0.52203	0.650944	1.2324	1.59463	nucleus
NCLIV_016490-t26_1-p1	55	S	1e-05	1e-05	Down	Mucin-like domain-containing protein(predict) GN=NCLIV_016490	--	0.864303	0.000848567	118.91	2	LS(0.864)S(0.136)ETLGFR	-1.2746			0.870333	1.12967	nucleus
NCLIV_016490-t26_1-p1	1398	S	1e-05	1e-05	Down	Mucin-like domain-containing protein(predict) GN=NCLIV_016490	--	1	8.19e-07	112.73	2	RVGS(1)GES(1)LPGQK	-0.93217			0.312969	1.68703	nucleus
NCLIV_016490-t26_1-p1	304	S	1e-05	1e-05	Down	Mucin-like domain-containing protein(predict) GN=NCLIV_016490	--	0.841298	1.3e-11	140.78	2	SPDSQSVS(0.047)S(0.841)LS(0.111)GLAR	-0.238			0.854276	1.14572	nucleus
NCLIV_016520-t26_1-p1	330	S	0.401	0.0176336	Down	Macro domain-containing protein(predict) GN=NCLIV_016520	--	1	3.87e-17	188.88	2	RPTGPEDS(1)PCGSSTR	-2.3605	0.578093	0.566187	1.46036	1.39535	nucleus	K23518	MACROD, ymdB; O-acetyl-ADP-ribose deacetylase [EC:3.1.1.106]					PF01661	Macro domain	BK	KOG2633	Hismacro and SEC14 domain-containing proteins
NCLIV_016520-t26_1-p1	518	S	1e-05	1e-05	Down	Macro domain-containing protein(predict) GN=NCLIV_016520	--	0.99197	6.03e-08	71.438	2	T(0.008)VEIIS(0.992)GGVDENPAAAAVPVADAR	-3.6196			1.05143	0.948566	nucleus	K23518	MACROD, ymdB; O-acetyl-ADP-ribose deacetylase [EC:3.1.1.106]					PF01661	Macro domain	BK	KOG2633	Hismacro and SEC14 domain-containing proteins
NCLIV_016740-t26_1-p1	290	S	1e-05	1e-05	Down	Conserved oligomeric Golgi complex component 8 GN=NCLIV_016740	--	0.999959	1.17e-12	125.14	2	ELQGVPTQMPS(1)LR	-0.49874			0.911066	1.08893	cytoplasm	K20295	COG8; conserved oligomeric Golgi complex subunit 8							U	KOG2069	Golgi transport complex subunit
NCLIV_016860-t26_1-p1	433	S	1e-05	1e-05	Down	rRNA-processing protein EFG1(predict) GN=NCLIV_016860	--	0.985194	0.0028163	108.3	1	HTVFES(0.015)DS(0.985)E	-2.0011			1.49054	0.509456	nucleus									A	KOG4484	Uncharacterized conserved protein
NCLIV_016890-t26_1-p1	257	S	1e-05	1e-05	Down	Ubiquilin-1(predict) GN=NCLIV_016890	--	1	6.65e-07	118.91	2	EQNPELNHLLS(1)DPQIFR	-0.090909			0.576869	1.42313	nucleus	K04523	UBQLN, DSK2; ubiquilin	map04141 Protein processing in endoplasmic reticulum				PF00240; PF00627	Ubiquitin family; UBA/TS-N domain	O	KOG0010	Ubiquitin-like protein
NCLIV_016890-t26_1-p1	189	S	1e-05	1e-05	Down	Ubiquilin-1(predict) GN=NCLIV_016890	--	0.996208	0.00281797	105.36	2	GIS(0.996)S(0.004)NQIR	-0.24213			0.9624	1.0376	nucleus	K04523	UBQLN, DSK2; ubiquilin	map04141 Protein processing in endoplasmic reticulum				PF00240; PF00627	Ubiquitin family; UBA/TS-N domain	O	KOG0010	Ubiquitin-like protein
NCLIV_016900-t26_1-p1	273	S	1e-05	1e-05	Down	U2 snRNP-associated SURP motif-containing protein(predict) GN=NCLIV_016900	--	0.996185	9.99e-08	67.057	2	PVVAPS(0.004)PS(0.996)QLLAAGGEAMK	-0.47283			1.09973	0.900265	nucleus	K12842	SR140; U2-associated protein SR140	map03040 Spliceosome	GO:0000375 RNA splicing, via transesterification reactions; GO:0000377 RNA splicing, via transesterification reactions with bulged adenosine as nucleophile; GO:0000398 mRNA splicing, via spliceosome; GO:0006139 nucleobase-containing compound metabolic process; GO:0006396 RNA processing; GO:0006397 mRNA processing; GO:0006725 cellular aromatic compound metabolic process; GO:0006807 nitrogen compou…	GO:0005622 intracellular; GO:0005623 cell; GO:0005634 nucleus; GO:0005654 nucleoplasm; GO:0005681 spliceosomal complex; GO:0005685 U1 snRNP; GO:0030532 small nuclear ribonucleoprotein complex; GO:0031974 membrane-enclosed lumen; GO:0031981 nuclear lumen; GO:0032991 protein-containing complex; GO:0043226 organelle; GO:0043227 membrane-bounded organelle; GO:0043229 intracellular organelle; GO:00432…	GO:0003676 nucleic acid binding; GO:0003723 RNA binding; GO:0005488 binding; GO:0005515 protein binding; GO:0017069 snRNA binding; GO:0030619 U1 snRNA binding; GO:0035613 RNA stem-loop binding; GO:0035614 snRNA stem-loop binding; GO:0042802 identical protein binding; GO:0097159 organic cyclic compound binding; GO:1901363 heterocyclic compound binding;	PF00076; PF08312	RNA recognition motif. (a.k.a. RRM, RBD, or RNP domain); cwf21 domain	A	KOG0151	Predicted splicing regulator, contains RRM, SWAP and RPR domains
NCLIV_016970-t26_1-p1	23	S	0.23	0.0922313	Down	Putative transporter, major facilitator family domain containing protein(predict) GN=NCLIV_016970	--	1	6.44e-12	98.918	3	ASPESNAVNVAAAAQKPACPPS(1)RR	0.61805	0.292462	0.445555	1.1928	2.06918	plasma membrane
NCLIV_016990-t26_1-p1	11	S	1e-05	1e-05	Down	Cupin 4 family protein, related GN=NCLIV_016990	--	0.999831	4.88e-25	168.78	2	GGDS(1)GSPTFGSGTK	-0.13319			1.12445	0.875551	cytoplasm,nucleus	K16914	RIOX1, NO66; bifunctional lysine-specific demethylase and histidyl-hydroxylase NO66 [EC:1.14.11.- 1.14.11.27]							H	KOG3706	Uncharacterized conserved protein
NCLIV_017010-t26_1-p1	240	S	0.086	1e-05	Down	Lysophosphatidic acid acyltransferase, related GN=NCLIV_017010	--	0.999906	1.08e-108	275.84	3	ASPDFDAQNEQPLTHMAS(1)HR	-0.67586	0.22422		2.62004	0.155742	plasma membrane	K13509	AGPAT1_2; lysophosphatidate acyltransferase [EC:2.3.1.51]	map00561 Glycerolipid metabolism; map00564 Glycerophospholipid metabolism; map01100 Metabolic pathways; map04072 Phospholipase D signaling pathway; map04975 Fat digestion and absorption						I	KOG2848	1-acyl-sn-glycerol-3-phosphate acyltransferase
NCLIV_017040-t26_1-p1	69	S	1e-05	1e-05	Down	Phosphofructokinase, related GN=NCLIV_017040	--	0.994912	1.19e-57	250.26	2	KAS(0.995)S(0.005)VTANASEMPCAMR	-3.2375			1.01048	0.989521	cytoplasm							PF00365	Phosphofructokinase	G	KOG2440	Pyrophosphate-dependent phosphofructo-1-kinase
NCLIV_017040-t26_1-p1	113	S	1e-05	1e-05	Down	Phosphofructokinase, related GN=NCLIV_017040	--	0.991139	2.72e-25	179.98	2	DMS(0.003)S(0.991)S(0.005)SS(0.001)FPVHQR	0.42298			0.335248	1.66475	cytoplasm							PF00365	Phosphofructokinase	G	KOG2440	Pyrophosphate-dependent phosphofructo-1-kinase
NCLIV_017040-t26_1-p1	114	S	0.081	1e-05	Down	Phosphofructokinase, related GN=NCLIV_017040	--	0.925764	1.49e-54	229.4	2	DMS(0.001)S(0.072)S(0.926)S(0.002)SFPVHQR	1.8635		0.149186	1.0048	1.84602	cytoplasm							PF00365	Phosphofructokinase	G	KOG2440	Pyrophosphate-dependent phosphofructo-1-kinase
NCLIV_017040-t26_1-p1	1392	S	1e-05	1e-05	Down	Phosphofructokinase, related GN=NCLIV_017040	--	0.880263	3.26e-05	97.084	2	GADELNVS(0.12)VS(0.88)R	-3.1311			1.14385	0.85615	cytoplasm							PF00365	Phosphofructokinase	G	KOG2440	Pyrophosphate-dependent phosphofructo-1-kinase
NCLIV_017110-t26_1-p1	37	S	1e-05	1e-05	Down	collagen alpha-1(I) chain(predict) GN=NCLIV_017110	--	0.911151	9.55e-07	126.42	2	AAS(0.088)GS(0.911)QS(0.001)GEPSSNEPWR	1.4734			0.75619	1.24381	nucleus
NCLIV_017110-t26_1-p1	861	S	0.395	1e-05	Down	collagen alpha-1(I) chain(predict) GN=NCLIV_017110	--	0.995607	3.45e-92	224.89	3	GRET(0.998)S(0.996)EDEAMEDVS(0.006)LASDCPSPGGLR	3.6756		0.681237	0.59328	1.72548	nucleus
NCLIV_017110-t26_1-p1	1005	S	0.461	0.0828281	Down	collagen alpha-1(I) chain(predict) GN=NCLIV_017110	--	0.998419	0.00292005	66.664	2	GS(0.998)LET(0.002)EMAK	-1.2135	0.474652	0.797811	1.09273	1.63481	nucleus
NCLIV_017110-t26_1-p1	417	S	0.078	1e-05	Down	collagen alpha-1(I) chain(predict) GN=NCLIV_017110	--	0.999885	0.00468768	97.277	2	RPS(1)LSPR	0.15485		0.103923	1.55735	1.33872	nucleus
NCLIV_017110-t26_1-p1	2	S	1e-05	1e-05	Down	collagen alpha-1(I) chain(predict) GN=NCLIV_017110	--	0.933711	0.00276502	65.879	2	S(0.934)AS(0.066)GAHQQVR	0.60229			0.923516	1.07648	nucleus
NCLIV_017190-t26_1-p1	184	S	0.485	1e-05	Down	putative hemolysin GN=NCLIV_017190	--	0.984331	1.69e-06	104.76	2	LCSHS(0.016)S(0.984)DGAAEEGTLVVR	-2.6218		0.694466	0.873459	1.43207	plasma membrane									T	KOG0748	Predicted membrane proteins, contain hemolysin III domain
NCLIV_017250-t26_1-p1	267	S	0.483	0.0497756	Down	Peptidylprolyl isomerase (Cyclophilin)-like 2 GN=NCLIV_017250	--	1	1.38e-05	113.13	3	KLS(1)AHDLLDDPHLLR	-1.031	0.524999	0.782851	1.12671	1.56544	nucleus	K12737	SDCCAG10; peptidyl-prolyl cis-trans isomerase SDCCAG10 [EC:5.2.1.8]					PF00160	Cyclophilin type peptidyl-prolyl cis-trans isomerase/CLD	O	KOG0885	Peptidyl-prolyl cis-trans isomerase
NCLIV_017250-t26_1-p1	249	S	0.167	1e-05	Down	Peptidylprolyl isomerase (Cyclophilin)-like 2 GN=NCLIV_017250	--	1	6.13e-27	171.26	2	LLS(1)FGDEDGDTHASDTGK	1.3222		0.28766	0.993121	1.71922	nucleus	K12737	SDCCAG10; peptidyl-prolyl cis-trans isomerase SDCCAG10 [EC:5.2.1.8]					PF00160	Cyclophilin type peptidyl-prolyl cis-trans isomerase/CLD	O	KOG0885	Peptidyl-prolyl cis-trans isomerase
NCLIV_017400-t26_1-p1	95	S	1e-05	1e-05	Down	Zinc finger (CCCH type) protein, putative(predict) GN=NCLIV_017400	--	0.933049	0.000503603	78.157	2	ENS(0.001)GGS(0.933)ES(0.065)LLR	4.8861			0.610071	1.38993	nucleus
NCLIV_017460-t26_1-p1	68	S	0.33	1e-05	Down	putative NUDIX hydrolase domain-containing protein GN=NCLIV_017460	--	0.94519	3.83e-05	88.203	2	AFFLSAPS(0.055)S(0.945)AEAAGEQR	1.9744		0.443822	1.21117	1.34501	mitochondria							PF00293	NUDIX domain
NCLIV_0175-t26_2-p1	1168	S	1e-05	1e-05	Down	amine oxidase, flavin-containing domain-containing protein GN=NCLIV_0175	--	1	0.0248463	51.569	2	PGS(1)LPFCAALR	-1.4919			0.953775	1.04622	plasma membrane	K11450	KDM1A, AOF2, LSD1; [histone H3]-N6,N6-dimethyl-L-lysine4 FAD-dependent demethylase [EC:1.14.99.66]	map04714 Thermogenesis	GO:0001505 regulation of neurotransmitter levels; GO:0006576 cellular biogenic amine metabolic process; GO:0006584 catecholamine metabolic process; GO:0006725 cellular aromatic compound metabolic process; GO:0006807 nitrogen compound metabolic process; GO:0007154 cell communication; GO:0007165 signal transduction; GO:0007166 cell surface receptor signaling pathway; GO:0008152 metabolic process; G…	GO:0005622 intracellular; GO:0005623 cell; GO:0005737 cytoplasm; GO:0005739 mitochondrion; GO:0005740 mitochondrial envelope; GO:0005741 mitochondrial outer membrane; GO:0016020 membrane; GO:0019867 outer membrane; GO:0031090 organelle membrane; GO:0031966 mitochondrial membrane; GO:0031967 organelle envelope; GO:0031968 organelle outer membrane; GO:0031975 envelope; GO:0043226 organelle; GO:0043…	GO:0003824 catalytic activity; GO:0008131 primary amine oxidase activity; GO:0016491 oxidoreductase activity; GO:0016638 oxidoreductase activity, acting on the CH-NH2 group of donors; GO:0016641 oxidoreductase activity, acting on the CH-NH2 group of donors, oxygen as acceptor;	PF13450; PF01593	NAD(P)-binding Rossmann-like domain; Flavin containing amine oxidoreductase	Q	KOG0029	Amine oxidase
NCLIV_0176-t26_1-p1	721	S	1e-05	1e-05	Down	iron only hydrogenase large subunit, C-terminal domain-containing protein GN=NCLIV_0176	--	0.998903	0.000816357	112.68	2	EVGEETS(0.001)GHNS(0.999)RDR	-3.3147			1.08279	0.917208	nucleus							PF02906	Iron only hydrogenase large subunit, C-terminal domain	Y	KOG2439	Nuclear architecture related protein
NCLIV_017770-t26_1-p1	3327	S	0.485	1e-05	Down	Ig-like domain-containing protein(predict) GN=NCLIV_017770	--	1	1.46e-10	133.47	3	GAHLAGPS(1)GDLLEPSQR	-1.4683		0.816543	0.499985	1.68347	plasma membrane
NCLIV_017770-t26_1-p1	2247	S	1e-05	1e-05	Down	Ig-like domain-containing protein(predict) GN=NCLIV_017770	--	1	0.0193958	60	2	KAES(1)LGLGR	-2.3837			0.503271	1.49673	plasma membrane
NCLIV_017770-t26_1-p1	665	S	1e-05	1e-05	Down	Ig-like domain-containing protein(predict) GN=NCLIV_017770	--	0.996632	7.7e-05	96.183	2	LQS(0.997)ET(0.003)AVSPLSPPGPR	-3.6694			0.64492	1.35508	plasma membrane
NCLIV_017770-t26_1-p1	2550	S	1e-05	1e-05	Down	Ig-like domain-containing protein(predict) GN=NCLIV_017770	--	0.904352	0.000164809	70.522	3	RGQS(0.904)QS(0.096)QFVTQLAAGTGDGMHADPLVLSK	-1.1381			0.981017	1.01898	plasma membrane
NCLIV_017780-t26_1-p1	1122	S	0.12	1e-05	Down	putative Trichohyalin GN=NCLIV_017780	--	0.999815	1.51e-13	135.89	2	VQQLLAANS(1)GLVTELAEK	-0.013203		0.216928	0.970185	1.81289	nucleus
NCLIV_017830-t26_1-p1	870	S	1e-05	1e-05	Down	putative 5'-3' exonuclease GN=NCLIV_017830	--	0.977401	0.000389092	77.431	2	S(0.023)DDS(0.977)DGPSEAAHAK	0.16182			0.913348	1.08665	nucleus	K12618	XRN1, SEP1, KEM1; 5'-3' exoribonuclease 1 [EC:3.1.13.-]	map03008 Ribosome biogenesis in eukaryotes; map03018 RNA degradation						L	KOG2045	5'-3' exonuclease XRN1/KEM1/SEP1 involved in DNA strand exchange and mRNA turnover
NCLIV_017830-t26_1-p1	1794	S	0.387	1e-05	Down	putative 5'-3' exonuclease GN=NCLIV_017830	--	0.999476	1.31e-78	218.41	2	TAASAASLTGQGS(0.999)GGEIASAR	0.74825		0.455496	1.36617	1.17834	nucleus	K12618	XRN1, SEP1, KEM1; 5'-3' exoribonuclease 1 [EC:3.1.13.-]	map03008 Ribosome biogenesis in eukaryotes; map03018 RNA degradation						L	KOG2045	5'-3' exonuclease XRN1/KEM1/SEP1 involved in DNA strand exchange and mRNA turnover
NCLIV_017880-t26_1-p1	1764	S	0.061	1e-05	Down	BLM10_mid domain-containing protein(predict) GN=NCLIV_017880	--	0.989361	3.26e-34	201.65	2	S(0.004)CS(0.989)S(0.007)PVVSLGLEEAK	0.15067	0.122059		2.01734	0.8606	cytoplasm									S	KOG1851	Uncharacterized conserved protein
NCLIV_018000-t26_1-p1	492	S	1e-05	1e-05	Down	YALI0F09812p, related GN=NCLIV_018000	--	1	0.000408999	77.325	2	AS(1)LDCLGGPHGVSR	-0.093763			0.821754	1.17825	nucleus	K22762	DESI1, PPPDE2; desumoylating isopeptidase 1 [EC:3.4.-.-]					PF05903	PPPDE putative peptidase domain	S	KOG0324	Uncharacterized conserved protein
NCLIV_018050-t26_1-p1	328	S	1e-05	1e-05	Down	Putative transmembrane protein(predict) GN=NCLIV_018050	--	0.985679	3.75e-11	93.495	2	EMS(0.002)DES(0.986)EGS(0.013)DACEGGASPR	-2.205			1.12918	0.870822	plasma membrane
NCLIV_018070-t26_1-p1	750	S	1e-05	1e-05	Down	conserved hypothetical protein GN=NCLIV_018070	--	0.998159	1.23e-33	186.7	2	FEEEDSEES(0.002)EVS(0.998)CQR	0.24276			0.681365	1.31864	nucleus
NCLIV_018140-t26_1-p1	1207	S	1e-05	1e-05	Down	putative PX domain-containing protein GN=NCLIV_018140	--	0.956271	6.03e-06	101.64	2	AS(0.044)LS(0.956)ASSIPFR	-1.9431			1.28012	0.71988	nucleus							PF00787	PX domain
NCLIV_018140-t26_1-p1	160	S	1e-05	1e-05	Down	putative PX domain-containing protein GN=NCLIV_018140	--	0.938323	0.00290799	52.201	2	SS(0.001)PS(0.006)PVS(0.938)PS(0.043)AS(0.011)R	-0.35024			1.02533	0.974665	nucleus							PF00787	PX domain
NCLIV_018180-t26_1-p1	136	S	0.307	1e-05	Down	putative Ras family domain-containing protein GN=NCLIV_018180	--	1	2.04e-17	197.79	2	AAS(1)LLTQGAFQK	-1.0818		0.68078	0.104596	2.21462	nucleus	K07902	RAB8B; Ras-related protein Rab-8B	map04530 Tight junction				PF00071	Ras family	U	KOG0078	GTP-binding protein SEC4, small G protein superfamily, and related Ras family GTP-binding proteins
NCLIV_018190-t26_1-p1	908	S	1e-05	1e-05	Down	conserved hypothetical protein GN=NCLIV_018190	--	0.923967	2.96e-07	71.85	3	RPS(0.076)S(0.924)GGDREQGLEGEEER	2.1123			0.850017	1.14998	nucleus
NCLIV_018190-t26_1-p1	44	S	0.206	1e-05	Down	conserved hypothetical protein GN=NCLIV_018190	--	0.985591	3.9e-07	128.11	2	VSVSPASS(0.001)PGAS(0.014)LAS(0.986)PK	1.0808	0.423363		2.05219	0.524446	nucleus
NCLIV_018290-t26_1-p1	81	S	1e-05	1e-05	Down	Ribosomal protein S26E, related GN=NCLIV_018290	--	0.999902	2.73e-05	91.457	2	QCYCVSCAIHS(1)R	0.38036			0.932382	1.06762	mitochondria	K02976	RP-S26e, RPS26; small subunit ribosomal protein S26e	map03010 Ribosome						J	KOG1768	40s ribosomal protein S26
NCLIV_018330-t26_1-p1	341	S	1e-05	1e-05	Down	putative DNA methyltransferase GN=NCLIV_018330	--	0.890564	0.000398181	56.436	2	ADNAVPGLFS(0.002)PS(0.108)S(0.891)LPRPR	0.59528			0.671364	1.32864	mitochondria	K15336	TRDMT1, DNMT2; tRNA (cytosine38-C5)-methyltransferase [EC:2.1.1.204]					PF00145	C-5 cytosine-specific DNA methylase	K	KOG0919	C-5 cytosine-specific DNA methylase
NCLIV_018420-t26_1-p1	57	S	0.19	1e-05	Down	unspecified product GN=NCLIV_018420	--	0.871827	6.08e-176	339.78	4	S(0.128)VS(0.872)PHRPSDTTLQSGGANPRPPSAGTSEQPTVGVGGAR	-0.9059	0.343397		1.80948	0.847126	extracellular
NCLIV_018710-t26_1-p1	24	S	0.356	0.0934853	Down	Nucleosome assembly protein 1-like 1(predict) GN=NCLIV_018710	--	1	2.71e-26	165.2	2	DGAVAQPGADIELIS(1)NRLEAVK	-0.2537	0.424574	0.631102	1.27913	1.66519	cytoplasm	K11279	NAP1L1, NRP; nucleosome assembly protein 1-like 1		GO:0000003 reproduction; GO:0006323 DNA packaging; GO:0006325 chromatin organization; GO:0006333 chromatin assembly or disassembly; GO:0006334 nucleosome assembly; GO:0006337 nucleosome disassembly; GO:0006355 regulation of transcription, DNA-templated; GO:0006357 regulation of transcription by RNA polymerase II; GO:0006606 protein import into nucleus; GO:0006810 transport; GO:0006886 intracellul…	GO:0005622 intracellular; GO:0005623 cell; GO:0005634 nucleus; GO:0005737 cytoplasm; GO:0005933 cellular bud; GO:0005935 cellular bud neck; GO:0030427 site of polarized growth; GO:0043226 organelle; GO:0043227 membrane-bounded organelle; GO:0043229 intracellular organelle; GO:0043231 intracellular membrane-bounded organelle;	GO:0005488 binding; GO:0005515 protein binding; GO:0008047 enzyme activator activity; GO:0030234 enzyme regulator activity; GO:0030332 cyclin binding; GO:0042393 histone binding; GO:0042802 identical protein binding; GO:0098772 molecular function regulator;			BD	KOG1507	Nucleosome assembly protein NAP-1
NCLIV_018730-t26_1-p1	1728	S	1e-05	1e-05	Down	RNA polymerase Rpb1 C-terminal repeat-containing protein(predict) GN=NCLIV_018730	--	1	0.0378048	64.906	2	KGS(1)GLLLGR	-1.6978			0.92887	1.07113	cytoplasm
NCLIV_0188-t26_1-p1	706	S	1e-05	1e-05	Down	adaptin N terminal region domain-containing protein GN=NCLIV_0188	--	0.982015	8.03e-12	165.09	2	APS(0.982)T(0.018)AVVGAHAR	0.12832			1.02519	0.974812	cytoplasm	K12400	AP4E1; AP-4 complex subunit epsilon-1	map04142 Lysosome						U	KOG1062	Vesicle coat complex AP-1, gamma subunit
NCLIV_018940-t26_1-p1	466	S	1e-05	1e-05	Down	Cactin(predict) GN=NCLIV_018940	--	0.999044	7.75e-05	61.23	2	GPY(0.001)S(0.999)PPLWPFDEFR	-1.0151			1.1126	0.887396	nucleus				GO:0007346 regulation of mitotic cell cycle; GO:0009987 cellular process; GO:0010389 regulation of G2/M transition of mitotic cell cycle; GO:0010468 regulation of gene expression; GO:0010564 regulation of cell cycle process; GO:0010971 positive regulation of G2/M transition of mitotic cell cycle; GO:0016043 cellular component organization; GO:0019222 regulation of metabolic process; GO:0022607 ce…	GO:0005622 intracellular; GO:0005623 cell; GO:0005634 nucleus; GO:0043226 organelle; GO:0043227 membrane-bounded organelle; GO:0043229 intracellular organelle; GO:0043231 intracellular membrane-bounded organelle;		PF09732	Cactus-binding C-terminus of cactin protein	T	KOG2370	Cactin
NCLIV_019020-t26_1-p1	168	S	0.405	1e-05	Down	HTH La-type RNA-binding domain-containing protein(predict) GN=NCLIV_019020	--	1	2.46e-84	257.8	2	AASGVEGTEAAS(1)PLAASGSGSGPK	-0.35324	0.716945		1.76926	0.513797	nucleus
NCLIV_019020-t26_1-p1	175	S	1e-05	1e-05	Down	HTH La-type RNA-binding domain-containing protein(predict) GN=NCLIV_019020	--	0.823085	4.45e-100	286.88	2	AASGVEGTEAASPLAAS(0.008)GS(0.823)GS(0.169)GPK	0.38657			1.79682	0.203181	nucleus
NCLIV_019020-t26_1-p1	398	S	1e-05	1e-05	Down	HTH La-type RNA-binding domain-containing protein(predict) GN=NCLIV_019020	--	0.963703	0.00125471	70.806	2	DVPES(0.964)LS(0.036)EEALR	1.2645			1.1325	0.867495	nucleus
NCLIV_019020-t26_1-p1	1145	S	1e-05	1e-05	Down	HTH La-type RNA-binding domain-containing protein(predict) GN=NCLIV_019020	--	0.999992	2.14e-25	186.67	2	DVSSSADSAGHAGGS(1)K	-3.7714			0.697764	1.30224	nucleus
NCLIV_019020-t26_1-p1	124	S	1e-05	1e-05	Down	HTH La-type RNA-binding domain-containing protein(predict) GN=NCLIV_019020	--	0.850958	1.01e-11	97.681	2	QDLSGAQSPQAS(0.129)PS(0.851)LGAS(0.02)PAGAPGK	-0.78889			0.914622	1.08538	nucleus
NCLIV_019030-t26_1-p1	1934	S	0.169	1e-05	Down	putative viral A-type inclusion protein repeat family GN=NCLIV_019030	--	0.887142	1.77e-54	240.17	2	TKDQNDLETLS(0.113)S(0.887)LK	1.4383		0.369699	0.441761	2.18854	cytoplasm
NCLIV_019030-t26_1-p1	41	S	1e-05	1e-05	Down	putative viral A-type inclusion protein repeat family GN=NCLIV_019030	--	0.951928	2.15e-05	89.459	2	NTVVEPHGPS(0.014)DS(0.952)S(0.034)R	-0.36322			0.771544	1.22846	cytoplasm
NCLIV_019030-t26_1-p1	986	S	1e-05	1e-05	Down	putative viral A-type inclusion protein repeat family GN=NCLIV_019030	--	0.883881	0.000510423	64.064	2	S(0.884)PS(0.112)PT(0.004)PLLLSR	-2.2648			0.747844	1.25216	cytoplasm
NCLIV_019030-t26_1-p1	285	S	1e-05	1e-05	Down	putative viral A-type inclusion protein repeat family GN=NCLIV_019030	--	0.997749	0.000689329	72.846	2	SQLVS(0.998)PT(0.002)AFR	-2.3346			0.769645	1.23036	cytoplasm
NCLIV_019230-t26_1-p1	141	S	0.459	1e-05	Down	tRNA-specific adenosine deaminase 1(predict) GN=NCLIV_019230	--	0.972264	1.72e-25	126.04	2	SSFAPEDETCLS(0.004)S(0.024)AS(0.972)DAGEEK	0.78363		0.495435	1.42469	1.07987	nucleus	K15440	TAD1, ADAT1; tRNA-specific adenosine deaminase 1 [EC:3.5.4.34]							A	KOG2777	tRNA-specific adenosine deaminase 1
NCLIV_019230-t26_1-p1	161	S	1e-05	1e-05	Down	tRNA-specific adenosine deaminase 1(predict) GN=NCLIV_019230	--	0.870013	2.15e-09	105.94	2	TALVAVNHLQQLPS(0.87)CS(0.13)R	-0.35165			1.35932	0.640676	nucleus	K15440	TAD1, ADAT1; tRNA-specific adenosine deaminase 1 [EC:3.5.4.34]							A	KOG2777	tRNA-specific adenosine deaminase 1
NCLIV_019240-t26_1-p1	340	S	0.09	1e-05	Down	conserved hypothetical protein GN=NCLIV_019240	--	1	6.31e-128	231.19	3	S(1)ACCQVTDGASSSTSEGTDGSHPGSTSLATSEAR	-0.33211	0.179229		2.00107	0.819699	nucleus
NCLIV_019250-t26_1-p1	805	S	0.099	1e-05	Down	ATP-NAD/AcoX kinase, related GN=NCLIV_019250	--	0.972932	2.81e-12	153.26	2	EALAALS(0.021)S(0.973)FGEGAT(0.006)R	0.48956		0.159748	1.22409	1.61617	nucleus	K00858	ppnK, NADK; NAD+ kinase [EC:2.7.1.23]	map00760 Nicotinate and nicotinamide metabolism; map01100 Metabolic pathways	GO:0006139 nucleobase-containing compound metabolic process; GO:0006725 cellular aromatic compound metabolic process; GO:0006732 coenzyme metabolic process; GO:0006733 oxidoreduction coenzyme metabolic process; GO:0006739 NADP metabolic process; GO:0006741 NADP biosynthetic process; GO:0006753 nucleoside phosphate metabolic process; GO:0006793 phosphorus metabolic process; GO:0006796 phosphate-co…		GO:0000166 nucleotide binding; GO:0003824 catalytic activity; GO:0003951 NAD+ kinase activity; GO:0005488 binding; GO:0005524 ATP binding; GO:0008144 drug binding; GO:0016301 kinase activity; GO:0016740 transferase activity; GO:0016772 transferase activity, transferring phosphorus-containing groups; GO:0016773 phosphotransferase activity, alcohol group as acceptor; GO:0017076 purine nucleotide bi…			G	KOG2178	Predicted sugar kinase
NCLIV_019250-t26_1-p1	914	S	0.482	1e-05	Down	ATP-NAD/AcoX kinase, related GN=NCLIV_019250	--	0.999633	2e-05	82.437	2	HSDS(1)FPENLPR	-0.91086		0.713683	0.805151	1.48117	nucleus	K00858	ppnK, NADK; NAD+ kinase [EC:2.7.1.23]	map00760 Nicotinate and nicotinamide metabolism; map01100 Metabolic pathways	GO:0006139 nucleobase-containing compound metabolic process; GO:0006725 cellular aromatic compound metabolic process; GO:0006732 coenzyme metabolic process; GO:0006733 oxidoreduction coenzyme metabolic process; GO:0006739 NADP metabolic process; GO:0006741 NADP biosynthetic process; GO:0006753 nucleoside phosphate metabolic process; GO:0006793 phosphorus metabolic process; GO:0006796 phosphate-co…		GO:0000166 nucleotide binding; GO:0003824 catalytic activity; GO:0003951 NAD+ kinase activity; GO:0005488 binding; GO:0005524 ATP binding; GO:0008144 drug binding; GO:0016301 kinase activity; GO:0016740 transferase activity; GO:0016772 transferase activity, transferring phosphorus-containing groups; GO:0016773 phosphotransferase activity, alcohol group as acceptor; GO:0017076 purine nucleotide bi…			G	KOG2178	Predicted sugar kinase
NCLIV_019250-t26_1-p1	787	S	1e-05	1e-05	Down	ATP-NAD/AcoX kinase, related GN=NCLIV_019250	--	0.996027	0.00381023	65.173	2	HVS(0.996)PS(0.003)S(0.001)AASAVPR	-1.2109			0.997505	1.0025	nucleus	K00858	ppnK, NADK; NAD+ kinase [EC:2.7.1.23]	map00760 Nicotinate and nicotinamide metabolism; map01100 Metabolic pathways	GO:0006139 nucleobase-containing compound metabolic process; GO:0006725 cellular aromatic compound metabolic process; GO:0006732 coenzyme metabolic process; GO:0006733 oxidoreduction coenzyme metabolic process; GO:0006739 NADP metabolic process; GO:0006741 NADP biosynthetic process; GO:0006753 nucleoside phosphate metabolic process; GO:0006793 phosphorus metabolic process; GO:0006796 phosphate-co…		GO:0000166 nucleotide binding; GO:0003824 catalytic activity; GO:0003951 NAD+ kinase activity; GO:0005488 binding; GO:0005524 ATP binding; GO:0008144 drug binding; GO:0016301 kinase activity; GO:0016740 transferase activity; GO:0016772 transferase activity, transferring phosphorus-containing groups; GO:0016773 phosphotransferase activity, alcohol group as acceptor; GO:0017076 purine nucleotide bi…			G	KOG2178	Predicted sugar kinase
NCLIV_019250-t26_1-p1	182	S	1e-05	1e-05	Down	ATP-NAD/AcoX kinase, related GN=NCLIV_019250	--	0.882492	0.00901924	63.766	2	S(0.083)RS(0.882)T(0.034)VQIVQR	0.064696			0.699035	1.30097	nucleus	K00858	ppnK, NADK; NAD+ kinase [EC:2.7.1.23]	map00760 Nicotinate and nicotinamide metabolism; map01100 Metabolic pathways	GO:0006139 nucleobase-containing compound metabolic process; GO:0006725 cellular aromatic compound metabolic process; GO:0006732 coenzyme metabolic process; GO:0006733 oxidoreduction coenzyme metabolic process; GO:0006739 NADP metabolic process; GO:0006741 NADP biosynthetic process; GO:0006753 nucleoside phosphate metabolic process; GO:0006793 phosphorus metabolic process; GO:0006796 phosphate-co…		GO:0000166 nucleotide binding; GO:0003824 catalytic activity; GO:0003951 NAD+ kinase activity; GO:0005488 binding; GO:0005524 ATP binding; GO:0008144 drug binding; GO:0016301 kinase activity; GO:0016740 transferase activity; GO:0016772 transferase activity, transferring phosphorus-containing groups; GO:0016773 phosphotransferase activity, alcohol group as acceptor; GO:0017076 purine nucleotide bi…			G	KOG2178	Predicted sugar kinase
NCLIV_019250-t26_1-p1	1183	S	1e-05	1e-05	Down	ATP-NAD/AcoX kinase, related GN=NCLIV_019250	--	0.998634	0.0146587	48.822	2	VIS(0.999)Y(0.001)GEEEER	4.5093			0.975188	1.02481	nucleus	K00858	ppnK, NADK; NAD+ kinase [EC:2.7.1.23]	map00760 Nicotinate and nicotinamide metabolism; map01100 Metabolic pathways	GO:0006139 nucleobase-containing compound metabolic process; GO:0006725 cellular aromatic compound metabolic process; GO:0006732 coenzyme metabolic process; GO:0006733 oxidoreduction coenzyme metabolic process; GO:0006739 NADP metabolic process; GO:0006741 NADP biosynthetic process; GO:0006753 nucleoside phosphate metabolic process; GO:0006793 phosphorus metabolic process; GO:0006796 phosphate-co…		GO:0000166 nucleotide binding; GO:0003824 catalytic activity; GO:0003951 NAD+ kinase activity; GO:0005488 binding; GO:0005524 ATP binding; GO:0008144 drug binding; GO:0016301 kinase activity; GO:0016740 transferase activity; GO:0016772 transferase activity, transferring phosphorus-containing groups; GO:0016773 phosphotransferase activity, alcohol group as acceptor; GO:0017076 purine nucleotide bi…			G	KOG2178	Predicted sugar kinase
NCLIV_019400-t26_1-p1	1419	S	1e-05	1e-05	Down	N-acetylglucosaminyl transferase component domain containing protein GN=NCLIV_019400	--	0.999987	0.00230614	101.45	2	HSVGS(1)LQGK	-0.97838			0.503475	1.49653	plasma membrane	K03860	PIGQ, GPI1; phosphatidylinositol N-acetylglucosaminyltransferase subunit Q	map00563 Glycosylphosphatidylinositol (GPI)-anchor biosynthesis; map01100 Metabolic pathways						MO	KOG1183	N-acetylglucosaminyltransferase complex, subunit PIG-Q/GPI1, required for phosphatidylinositol biosynthesis
NCLIV_019460-t26_1-p1	138	S	1e-05	1e-05	Down	Cytosolic Fe-S cluster assembly factor NUBP1 homolog(predict) GN=NCLIV_019460	--	0.935902	0.000158169	98.895	2	ALCS(0.936)S(0.064)GAAAGAVAAQK	-1.6275			1.00702	0.992976	extracellular									Q	KOG3022	Predicted ATPase, nucleotide-binding
NCLIV_019520-t26_1-p1	14993	S	1e-05	1e-05	Down	MGC83258 protein, related GN=NCLIV_019520	--	0.985754	0.00026171	87.727	2	AEAPET(0.014)ERES(0.986)PR	1.2287			1.31241	0.687589		K10594	HERC1; E3 ubiquitin-protein ligase HERC1 [EC:2.3.2.26]	map04120 Ubiquitin mediated proteolysis				PF00632	HECT-domain (ubiquitin-transferase)	O	KOG1426	FOG: RCC1 domain
NCLIV_019520-t26_1-p1	8355	S	1e-05	1e-05	Down	MGC83258 protein, related GN=NCLIV_019520	--	0.953997	8.2e-07	98.167	2	AFVLGAS(0.046)ES(0.954)NVR	1.1081			0.647898	1.3521		K10594	HERC1; E3 ubiquitin-protein ligase HERC1 [EC:2.3.2.26]	map04120 Ubiquitin mediated proteolysis				PF00632	HECT-domain (ubiquitin-transferase)	O	KOG1426	FOG: RCC1 domain
NCLIV_019520-t26_1-p1	5281	S	1e-05	1e-05	Down	MGC83258 protein, related GN=NCLIV_019520	--	0.920124	4.17e-08	70.168	2	AS(0.001)QGS(0.004)AET(0.014)AS(0.92)LS(0.055)GEFS(0.004)S(0.002)DGSPSSGR	-0.74845			0.697182	1.30282		K10594	HERC1; E3 ubiquitin-protein ligase HERC1 [EC:2.3.2.26]	map04120 Ubiquitin mediated proteolysis				PF00632	HECT-domain (ubiquitin-transferase)	O	KOG1426	FOG: RCC1 domain
NCLIV_019520-t26_1-p1	12487	S	1e-05	1e-05	Down	MGC83258 protein, related GN=NCLIV_019520	--	1	0.0390986	59.645	2	RGS(1)FAGR	0.68665			0.687909	1.31209		K10594	HERC1; E3 ubiquitin-protein ligase HERC1 [EC:2.3.2.26]	map04120 Ubiquitin mediated proteolysis				PF00632	HECT-domain (ubiquitin-transferase)	O	KOG1426	FOG: RCC1 domain
NCLIV_019520-t26_1-p1	14672	S	1e-05	1e-05	Down	MGC83258 protein, related GN=NCLIV_019520	--	1	0.00038874	53.782	3	RHPLVGS(1)PVHEGDR	-0.23446			1.2332	0.766802		K10594	HERC1; E3 ubiquitin-protein ligase HERC1 [EC:2.3.2.26]	map04120 Ubiquitin mediated proteolysis				PF00632	HECT-domain (ubiquitin-transferase)	O	KOG1426	FOG: RCC1 domain
NCLIV_019520-t26_1-p1	9222	S	1e-05	1e-05	Down	MGC83258 protein, related GN=NCLIV_019520	--	0.863242	2.42e-06	96.453	2	S(0.068)S(0.068)S(0.863)CASSAASSGLPSLWR	1.8416			0.58637	1.41363		K10594	HERC1; E3 ubiquitin-protein ligase HERC1 [EC:2.3.2.26]	map04120 Ubiquitin mediated proteolysis				PF00632	HECT-domain (ubiquitin-transferase)	O	KOG1426	FOG: RCC1 domain
NCLIV_019520-t26_1-p1	961	S	1e-05	1e-05	Down	MGC83258 protein, related GN=NCLIV_019520	--	0.997445	0.00257663	75.012	2	T(0.003)AS(0.997)PLQIDSER	-3.3441			1.65911	0.34089		K10594	HERC1; E3 ubiquitin-protein ligase HERC1 [EC:2.3.2.26]	map04120 Ubiquitin mediated proteolysis				PF00632	HECT-domain (ubiquitin-transferase)	O	KOG1426	FOG: RCC1 domain
NCLIV_019590-t26_1-p1	438	S	1e-05	1e-05	Down	Selenophosphate synthase, related GN=NCLIV_019590	--	0.9998	9.31e-17	130.12	3	DATCGS(1)DGRGETESEAASCR	3.7812			0.827666	1.17233	cytoplasm	K01008	selD, SEPHS; selenide, water dikinase [EC:2.7.9.3]	map00450 Selenocompound metabolism; map01100 Metabolic pathways				PF07992; PF00586; PF02769	Pyridine nucleotide-disulphide oxidoreductase; AIR synthase related protein, N-terminal domain; AIR synthase related protein, C-terminal domain	T	KOG3939	Selenophosphate synthetase
NCLIV_019590-t26_1-p1	628	S	1e-05	1e-05	Down	Selenophosphate synthase, related GN=NCLIV_019590	--	0.948694	4.09e-08	58.044	3	KAPTPS(0.003)AS(0.013)PAS(0.029)PHADS(0.949)AHGDVT(0.006)R	0.30895			1.14403	0.855972	cytoplasm	K01008	selD, SEPHS; selenide, water dikinase [EC:2.7.9.3]	map00450 Selenocompound metabolism; map01100 Metabolic pathways				PF07992; PF00586; PF02769	Pyridine nucleotide-disulphide oxidoreductase; AIR synthase related protein, N-terminal domain; AIR synthase related protein, C-terminal domain	T	KOG3939	Selenophosphate synthetase
NCLIV_019590-t26_1-p1	638	S	0.375	1e-05	Down	Selenophosphate synthase, related GN=NCLIV_019590	--	0.91236	8.74e-18	162	2	S(0.044)S(0.044)S(0.912)AALVAPELAAGER	1.4563	0.549727		1.4673	0.982972	cytoplasm	K01008	selD, SEPHS; selenide, water dikinase [EC:2.7.9.3]	map00450 Selenocompound metabolism; map01100 Metabolic pathways				PF07992; PF00586; PF02769	Pyridine nucleotide-disulphide oxidoreductase; AIR synthase related protein, N-terminal domain; AIR synthase related protein, C-terminal domain	T	KOG3939	Selenophosphate synthetase
NCLIV_019610-t26_1-p1	1048	S	0.392	1e-05	Down	Proteasome-associated protein ECM29 homolog(predict) GN=NCLIV_019610	--	0.940289	5.97e-07	69.223	2	AS(0.94)PPS(0.057)S(0.003)LSGVPSPSSSSAVR	1.0675	0.69398		1.76818	0.53784	plasma membrane									S	KOG0915	Uncharacterized conserved protein
NCLIV_019670-t26_1-p1	21	S	0.238	1e-05	Down	putative calmodulin GN=NCLIV_019670	--	0.999999	5.45e-128	304.49	2	S(1)GS(1)EPEGGGSDATAEPSGVR	1.1522		0.445991	0.683187	1.87082	plasma membrane							PF13499	EF-hand domain pair
NCLIV_019740-t26_1-p1	139	S	0.152	1e-05	Down	putative 3',5'-cyclic phosphodiesterase GN=NCLIV_019740	--	0.926789	8.04e-66	136.54	3	KQTGGDLEAPASSMES(0.001)CGNCGS(0.927)GS(0.072)LR	0.2765		0.254184	1.07603	1.66978	plasma membrane	K13755	PDE1; calcium/calmodulin-dependent 3',5'-cyclic nucleotide phosphodiesterase [EC:3.1.4.17]	map00230 Purine metabolism; map01100 Metabolic pathways; map04020 Calcium signaling pathway; map04740 Olfactory transduction; map04742 Taste transduction; map04924 Renin secretion; map05032 Morphine addiction				PF00233	3'5'-cyclic nucleotide phosphodiesterase	T	KOG3688	Cyclic GMP phosphodiesterase
NCLIV_019780-t26_1-p1	740	S	0.421	1e-05	Down	putative KH domain containing protein GN=NCLIV_019780	--	0.988402	5.35e-12	105.57	2	FSGGQGGAGGGGS(0.988)EHLAT(0.012)R	-1.2185		0.496926	1.32146	1.18161	nucleus
NCLIV_019780-t26_1-p1	290	S	0.482	1e-05	Down	putative KH domain containing protein GN=NCLIV_019780	--	0.965304	3.33e-34	180.17	2	GS(0.965)LS(0.035)FDDLIAQVQK	-2.4535		0.853331	0.374886	1.77178	nucleus
NCLIV_019780-t26_1-p1	315	S	1e-05	1e-05	Down	putative KH domain containing protein GN=NCLIV_019780	--	0.777777	2.15e-17	157.34	2	LLQSNST(0.001)S(0.006)S(0.003)S(0.004)AS(0.139)S(0.778)AS(0.578)T(0.491)PR	2.1037			0.497852	1.50215	nucleus
NCLIV_019780-t26_1-p1	287	S	0.087	1e-05	Down	putative KH domain containing protein GN=NCLIV_019780	--	0.972175	0.000485923	133.98	2	LWNFS(0.028)S(0.972)R	-1.2462		0.170186	0.873319	1.95649	nucleus
NCLIV_019780-t26_1-p1	264	S	0.466	1e-05	Down	putative KH domain containing protein GN=NCLIV_019780	--	0.993901	6.2e-08	75.006	2	S(0.003)S(0.003)CLPGS(0.994)DCQEVDAEPYGEGQAER	3.0314		0.614172	1.06819	1.31763	nucleus
NCLIV_019840-t26_1-p1	150	S	0.361	1e-05	Down	conserved hypothetical protein GN=NCLIV_019840	--	1	1.57e-90	255.55	2	AGQNEEKS(1)GDDGETPALASK	-2.1604		0.425683	1.39438	1.17993	nucleus
NCLIV_019850-t26_1-p1	350	S	1e-05	1e-05	Down	conserved hypothetical protein GN=NCLIV_019850	--	0.999989	0.00193687	83.077	2	ADS(1)RDFATQLASVDR	-1.7259			0.839416	1.16058	nucleus
NCLIV_019850-t26_1-p1	532	S	0.176	1e-05	Down	conserved hypothetical protein GN=NCLIV_019850	--	1	6.73e-07	127.07	2	KVS(1)GLPATFAR	-0.2784		0.243825	1.36839	1.38778	nucleus
NCLIV_019860-t26_1-p1	4163	S	1e-05	1e-05	Down	ATG C terminal domain-containing protein(predict) GN=NCLIV_019860	--	0.912941	4.37e-08	138.33	2	AAAS(0.068)GS(0.913)S(0.018)TALAFQQR	-6.5483			0.277198	1.7228	plasma membrane
NCLIV_019860-t26_1-p1	2071	S	1e-05	1e-05	Down	ATG C terminal domain-containing protein(predict) GN=NCLIV_019860	--	0.999995	4.7e-05	84.309	3	ALQREDS(1)EKQCEATEIK	0.15746			0.981716	1.01828	plasma membrane
NCLIV_019860-t26_1-p1	5424	S	1e-05	1e-05	Down	ATG C terminal domain-containing protein(predict) GN=NCLIV_019860	--	0.90633	0.00215485	53.44	2	FREDSVCDS(0.003)VS(0.09)S(0.906)GAFK	5.0743			0.84113	1.15887	plasma membrane
NCLIV_019860-t26_1-p1	5355	S	1e-05	1e-05	Down	ATG C terminal domain-containing protein(predict) GN=NCLIV_019860	--	0.999297	0.0148561	69.276	2	RIPS(0.999)LS(0.001)LR	0.12115			0.387472	1.61253	plasma membrane
NCLIV_019860-t26_1-p1	4178	S	1e-05	1e-05	Down	ATG C terminal domain-containing protein(predict) GN=NCLIV_019860	--	0.964782	9.51e-06	55.354	3	SSS(0.021)LAS(0.965)APS(0.014)GHCGAHR	-1.6194			1.33803	0.661965	plasma membrane
NCLIV_019860-t26_1-p1	274	S	1e-05	1e-05	Down	ATG C terminal domain-containing protein(predict) GN=NCLIV_019860	--	0.999983	0.00456299	67.927	2	S(1)WDLSNEKPLDENR	2.6586			0.710234	1.28977	plasma membrane
NCLIV_020140-t26_1-p1	161	S	1e-05	1e-05	Down	Nascent polypeptide-associated complex subunit alpha-like protein 3(predict) GN=NCLIV_020140	--	0.995416	0.000186194	70.638	2	DVDLVMS(0.995)QVECS(0.005)R	-0.25698			1.00237	0.997633	cytoplasm	K03626	EGD2, NACA; nascent polypeptide-associated complex subunit alpha	map04928 Parathyroid hormone synthesis, secretion and action						K	KOG2239	Transcription factor containing NAC and TS-N domains
NCLIV_020190-t26_1-p1	621	S	1e-05	1e-05	Down	Os03g0343300 protein, related GN=NCLIV_020190	--	0.78626	7.67e-08	99.442	2	GGDSDAEASDAS(0.786)GT(0.213)R	-1.5591			1.06121	0.938789	nucleus									S	KOG2172	Uncharacterized conserved protein
NCLIV_020200-t26_1-p1	50	S	1e-05	1e-05	Down	putative integral membrane protein GN=NCLIV_020200	--	0.999957	2.7e-08	117.41	2	EVTVAS(1)AHPETK	4.7693			0.686833	1.31317	plasma membrane
NCLIV_020220-t26_1-p1	456	S	0.355	1e-05	Down	putative elongation factor 2 GN=NCLIV_020220	--	0.814338	1.62e-18	155.61	2	S(0.814)GT(0.186)LTTLDTAHNIADMK	1.733	0.504645		1.41983	1.07553	cytoplasm	K03234	EEF2; elongation factor 2	map04152 AMPK signaling pathway; map04921 Oxytocin signaling pathway	GO:0006412 translation; GO:0006414 translational elongation; GO:0006417 regulation of translation; GO:0006448 regulation of translational elongation; GO:0006518 peptide metabolic process; GO:0006807 nitrogen compound metabolic process; GO:0008152 metabolic process; GO:0009058 biosynthetic process; GO:0009059 macromolecule biosynthetic process; GO:0009889 regulation of biosynthetic process; GO:000…	GO:0005622 intracellular; GO:0005623 cell; GO:0005737 cytoplasm; GO:0005829 cytosol;	GO:0003676 nucleic acid binding; GO:0003723 RNA binding; GO:0003746 translation elongation factor activity; GO:0003824 catalytic activity; GO:0003924 GTPase activity; GO:0005488 binding; GO:0005515 protein binding; GO:0008135 translation factor activity, RNA binding; GO:0016462 pyrophosphatase activity; GO:0016787 hydrolase activity; GO:0016817 hydrolase activity, acting on acid anhydrides; GO:00…	PF00009; PF03144; PF03764; PF00679	Elongation factor Tu GTP binding domain; Elongation factor Tu domain 2; Elongation factor G, domain IV; Elongation factor G C-terminus	J	KOG0469	Elongation factor 2
NCLIV_020310-t26_1-p1	16	S	0.272	0.0494845	Down	putative fructose-1,6-bisphosphatase GN=NCLIV_020310	--	1	1.6e-33	198.09	2	IPLNS(1)KGS(1)ICIPDPPR	0.15304	0.450612	0.401544	1.71792	1.42993	cytoplasm	K03841	FBP, fbp; fructose-1,6-bisphosphatase I [EC:3.1.3.11]	map00010 Glycolysis / Gluconeogenesis; map00030 Pentose phosphate pathway; map00051 Fructose and mannose metabolism; map01100 Metabolic pathways; map01200 Carbon metabolism; map04152 AMPK signaling pathway; map04910 Insulin signaling pathway; map04922 Glucagon signaling pathway				PF00316	Fructose-1-6-bisphosphatase	G	KOG1458	Fructose-1,6-bisphosphatase
NCLIV_020360-t26_1-p1	2	S	0.297	1e-05	Down	40S ribosomal protein S12, related GN=NCLIV_020360	--	0.998796	2.07e-41	213.35	2	S(0.999)DVES(0.001)IADEVVAPVEEEEEVK	-0.32064	0.193143		0.650155	2.1567	extracellular	K02951	RP-S12e, RPS12; small subunit ribosomal protein S12e	map03010 Ribosome				PF01248	Ribosomal protein L7Ae/L30e/S12e/Gadd45 family	J	KOG3406	40S ribosomal protein S12
NCLIV_020380-t26_1-p1	113	S	1e-05	1e-05	Down	Putative serine-rich adhesin for platelets family protein(predict) GN=NCLIV_020380	--	0.873604	3.96e-05	91.457	3	DEHDGRCLS(0.874)T(0.126)EGR	0.80916			1.42495	0.575047	nucleus
NCLIV_020380-t26_1-p1	100	S	1e-05	1e-05	Down	Putative serine-rich adhesin for platelets family protein(predict) GN=NCLIV_020380	--	1	2.52e-08	171.14	2	EKS(1)GAGRDEHDGR	-3.1364			1.689	0.310999	nucleus
NCLIV_020380-t26_1-p1	121	S	1e-05	1e-05	Down	Putative serine-rich adhesin for platelets family protein(predict) GN=NCLIV_020380	--	0.999766	1.28e-08	127.69	3	QEAS(1)RDKEIEFSTDAGTTVASSETQSNAPIVEK	-0.34866			1.39631	0.603692	nucleus
NCLIV_020380-t26_1-p1	573	S	0.154	1e-05	Down	Putative serine-rich adhesin for platelets family protein(predict) GN=NCLIV_020380	--	1	1.06e-13	177.41	2	TVFESQPLQS(1)K	-2.0534		0.284444	0.87085	1.84471	nucleus
NCLIV_020380-t26_1-p1	581	S	1e-05	1e-05	Down	Putative serine-rich adhesin for platelets family protein(predict) GN=NCLIV_020380	--	0.999794	0.000423281	111.38	2	YDS(1)RPDSVSK	-3.1606			1.42734	0.572656	nucleus
NCLIV_020510-t26_1-p1	490	S	1e-05	1e-05	Down	Sporulation protein RMD1, related GN=NCLIV_020510	--	1	5.73e-05	91.993	2	GGGFS(1)FEANATR	-2			1.52797	0.472029	nucleus	K21456	GSS; glutathione synthase [EC:6.3.2.3]	map00270 Cysteine and methionine metabolism; map00480 Glutathione metabolism; map01100 Metabolic pathways; map04216 Ferroptosis						S	KOG2861	Uncharacterized conserved protein
NCLIV_020510-t26_1-p1	474	S	1e-05	1e-05	Down	Sporulation protein RMD1, related GN=NCLIV_020510	--	0.964228	8.56e-06	68.108	2	LS(0.034)S(0.964)FS(0.001)LSAWTR	-1.3206			0.711459	1.28854	nucleus	K21456	GSS; glutathione synthase [EC:6.3.2.3]	map00270 Cysteine and methionine metabolism; map00480 Glutathione metabolism; map01100 Metabolic pathways; map04216 Ferroptosis						S	KOG2861	Uncharacterized conserved protein
NCLIV_020530-t26_1-p1	916	S	1e-05	1e-05	Down	Sec7_N domain-containing protein(predict) GN=NCLIV_020530	--	0.968904	2.86e-08	95.677	2	AS(0.969)AS(0.027)S(0.004)LEGEDEHGEAR	-1.1636			1.13805	0.861954	plasma membrane							PF12783	Guanine nucleotide exchange factor in Golgi transport N-terminal
NCLIV_020530-t26_1-p1	2368	S	0.265	1e-05	Down	Sec7_N domain-containing protein(predict) GN=NCLIV_020530	--	0.995052	3.4e-09	96.492	2	GQGEETGDRQES(0.995)GPT(0.005)PVK	-3.3208	0.290829		1.09691	1.61226	plasma membrane							PF12783	Guanine nucleotide exchange factor in Golgi transport N-terminal
NCLIV_020530-t26_1-p1	126	S	1e-05	1e-05	Down	Sec7_N domain-containing protein(predict) GN=NCLIV_020530	--	1	1.58e-05	115.79	3	HHS(1)AQVLEQHER	0.32005			1.20698	0.793022	plasma membrane							PF12783	Guanine nucleotide exchange factor in Golgi transport N-terminal
NCLIV_020530-t26_1-p1	671	S	1e-05	1e-05	Down	Sec7_N domain-containing protein(predict) GN=NCLIV_020530	--	0.970693	5.15e-09	115.35	2	TDISS(0.029)S(0.971)FCSPGK	-1.2032			1.05465	0.94535	plasma membrane							PF12783	Guanine nucleotide exchange factor in Golgi transport N-terminal
NCLIV_020530-t26_1-p1	1537	S	1e-05	1e-05	Down	Sec7_N domain-containing protein(predict) GN=NCLIV_020530	--	0.999994	1.29e-05	138.33	2	TMPTAGS(1)EADDEERR	2.2503			0.719894	1.28011	plasma membrane							PF12783	Guanine nucleotide exchange factor in Golgi transport N-terminal
NCLIV_020550-t26_1-p1	87	S	0.077	1e-05	Down	putative glyoxalase GN=NCLIV_020550	--	0.999935	2.65e-24	202.82	2	S(1)RDADETGLETVELK	-1.5354	0.149925		1.93521	0.914868	mitochondria							PF00903	Glyoxalase/Bleomycin resistance protein/Dioxygenase superfamily
NCLIV_020570-t26_1-p1	406	S	1e-05	1e-05	Down	Putative transmembrane protein(predict) GN=NCLIV_020570	--	0.919839	2.11e-05	70.793	3	PGSASTHSAVAALS(0.08)S(0.92)QADPR	-0.16388			1.19084	0.809155	plasma membrane
NCLIV_020600-t26_1-p1	447	S	1e-05	1e-05	Down	Glycosyltransferase sugar-binding region containing DXD motif protein(predict) GN=NCLIV_020600	--	1	1.8e-08	113.93	2	AAS(1)GQAEVVGIETGSK	-5.3889			1.33492	0.665084	nucleus
NCLIV_020950-t26_1-p1	634	S	1e-05	1e-05	Down	putative CMGC kinase, Dyrk family GN=NCLIV_020950	--	0.999356	0.000449519	54.309	2	S(0.001)AYILS(0.999)FEGCR	-2.9938			1.24915	0.750848	cytoplasm	K18669	DYRK2_3_4; dual specificity tyrosine-phosphorylation-regulated kinase 2/3/4 [EC:2.7.12.1]		GO:0000245 spliceosomal complex assembly; GO:0000375 RNA splicing, via transesterification reactions; GO:0000377 RNA splicing, via transesterification reactions with bulged adenosine as nucleophile; GO:0000398 mRNA splicing, via spliceosome; GO:0006139 nucleobase-containing compound metabolic process; GO:0006376 mRNA splice site selection; GO:0006396 RNA processing; GO:0006397 mRNA processing; GO…	GO:0005622 intracellular; GO:0005623 cell; GO:0005634 nucleus; GO:0005737 cytoplasm; GO:0043226 organelle; GO:0043227 membrane-bounded organelle; GO:0043229 intracellular organelle; GO:0043231 intracellular membrane-bounded organelle;	GO:0003824 catalytic activity; GO:0004672 protein kinase activity; GO:0004674 protein serine/threonine kinase activity; GO:0016301 kinase activity; GO:0016740 transferase activity; GO:0016772 transferase activity, transferring phosphorus-containing groups; GO:0016773 phosphotransferase activity, alcohol group as acceptor; GO:0140096 catalytic activity, acting on a protein;	PF00069	Protein kinase domain	S	KOG0667	Dual-specificity tyrosine-phosphorylation regulated kinase
NCLIV_020970-t26_1-p1	961	S	0.386	0.0347607	Down	Eukaryotic translation initiation factor 2A(predict) GN=NCLIV_020970	--	0.999965	1.43e-33	164.22	2	TMS(1)DIGEALHIEER	-0.48235	0.50953	0.603342	1.28702	1.6001	nucleus	K15026	EIF2A; translation initiation factor 2A					PF02213	GYF domain	J	KOG2315	Predicted translation initiation factor related to eIF-3a
NCLIV_021010-t26_1-p1	573	S	1e-05	1e-05	Down	putative Wee kinase GN=NCLIV_021010	--	0.999995	5.7e-11	65.574	2	LGS(1)LHAFPDLCGETGPAGEAQR	0.44182			0.911129	1.08887	plasma membrane	K16196	EIF2AK4; eukaryotic translation initiation factor 2-alpha kinase 4 [EC:2.7.11.1]	map04140 Autophagy - animal; map04141 Protein processing in endoplasmic reticulum; map05160 Hepatitis C; map05162 Measles; map05168 Herpes simplex virus 1 infection	GO:0000186 activation of MAPKK activity; GO:0001817 regulation of cytokine production; GO:0001819 positive regulation of cytokine production; GO:0001932 regulation of protein phosphorylation; GO:0001934 positive regulation of protein phosphorylation; GO:0002682 regulation of immune system process; GO:0006355 regulation of transcription, DNA-templated; GO:0006417 regulation of translation; GO:0006…	GO:0005622 intracellular; GO:0005623 cell; GO:0005634 nucleus; GO:0005737 cytoplasm; GO:0005829 cytosol; GO:0005840 ribosome; GO:0032991 protein-containing complex; GO:0043226 organelle; GO:0043227 membrane-bounded organelle; GO:0043228 non-membrane-bounded organelle; GO:0043229 intracellular organelle; GO:0043231 intracellular membrane-bounded organelle; GO:0043232 intracellular non-membrane-bou…	GO:0003676 nucleic acid binding; GO:0003723 RNA binding; GO:0003725 double-stranded RNA binding; GO:0003824 catalytic activity; GO:0004672 protein kinase activity; GO:0004674 protein serine/threonine kinase activity; GO:0004694 eukaryotic translation initiation factor 2alpha kinase activity; GO:0005488 binding; GO:0005515 protein binding; GO:0016301 kinase activity; GO:0016740 transferase activit…	PF00069	Protein kinase domain	J	KOG1035	eIF-2alpha kinase GCN2
NCLIV_021020-t26_1-p1	539	S	1e-05	1e-05	Down	Wee kinase, putative(predict) GN=NCLIV_021020	--	0.999996	6.37e-05	75.669	2	AGKS(1)PDGDGGDDAATENEWK	2.433			1.55773	0.442268	nucleus
NCLIV_021020-t26_1-p1	892	S	1e-05	1e-05	Down	Wee kinase, putative(predict) GN=NCLIV_021020	--	1	0.00186679	78.932	2	S(1)LGDAAAHK	1.7424			0.924345	1.07565	nucleus
NCLIV_021170-t26_1-p1	275	S	1e-05	1e-05	Down	putative TBC domain-containing protein GN=NCLIV_021170	--	0.790677	1.02e-22	65.942	4	PVEEGT(0.154)PS(0.791)REDT(0.056)EQEAAPHHFGR	0.39964			0.813874	1.18613	cytoplasm	K20242	EVI5; ecotropic viral integration site 5 protein							T	KOG2223	Uncharacterized conserved protein, contains TBC domain
NCLIV_021170-t26_1-p1	589	S	1e-05	1e-05	Down	putative TBC domain-containing protein GN=NCLIV_021170	--	0.884797	2.14e-06	59.689	3	T(0.001)FS(0.885)S(0.115)PQRPLAGGPGTAGR	0.83548			1.27656	0.723436	cytoplasm	K20242	EVI5; ecotropic viral integration site 5 protein							T	KOG2223	Uncharacterized conserved protein, contains TBC domain
NCLIV_021200-t26_1-p1	524	S	1e-05	1e-05	Down	conserved hypothetical protein GN=NCLIV_021200	--	0.800997	1.47e-11	127.62	2	DLGGAPIHCS(0.199)S(0.801)LFR	0.94092			0.684883	1.31512	nucleus
NCLIV_021200-t26_1-p1	898	S	1e-05	1e-05	Down	conserved hypothetical protein GN=NCLIV_021200	--	0.983607	0.00168165	51.128	2	VTVGS(0.014)IHS(0.984)DCVPQS(0.002)R	1.3401			0.949405	1.05059	nucleus
NCLIV_021220-t26_1-p1	387	S	0.25	1e-05	Down	conserved hypothetical protein GN=NCLIV_021220	--	0.89857	1.24e-26	162	2	S(0.001)PSS(0.003)S(0.096)S(0.899)APASPGFGGQR	0.28717	0.483625		1.93103	0.585349	nucleus
NCLIV_021220-t26_1-p1	391	S	1e-05	1e-05	Down	conserved hypothetical protein GN=NCLIV_021220	--	0.999973	9.11e-06	101.8	2	S(0.001)PS(0.001)S(0.003)S(0.098)S(0.898)APAS(1)PGFGGQR	0.45249			1.34745	0.652552	nucleus
NCLIV_021260-t26_1-p1	81	S	0.431	1e-05	Down	Kelch repeat-containing protein(predict) GN=NCLIV_021260	--	0.999986	5.75e-08	123.39	2	NAES(1)DAS(0.973)S(0.027)DEATEGVGPR	0.91196		0.805272	0.328403	1.86632	nucleus	K20285	RABEPK; Rab9 effector protein with kelch motifs		GO:0006355 regulation of transcription, DNA-templated; GO:0009653 anatomical structure morphogenesis; GO:0009889 regulation of biosynthetic process; GO:0010468 regulation of gene expression; GO:0010556 regulation of macromolecule biosynthetic process; GO:0019219 regulation of nucleobase-containing compound metabolic process; GO:0019222 regulation of metabolic process; GO:0031323 regulation of cel…	GO:0005622 intracellular; GO:0005623 cell; GO:0005737 cytoplasm; GO:0005794 Golgi apparatus; GO:0012505 endomembrane system; GO:0043226 organelle; GO:0043227 membrane-bounded organelle; GO:0043229 intracellular organelle; GO:0043231 intracellular membrane-bounded organelle;	GO:0003700 DNA-binding transcription factor activity; GO:0140110 transcription regulator activity;			S	KOG4693	Uncharacterized conserved protein, contains kelch repeat
NCLIV_021340-t26_1-p1	70	S	1e-05	1e-05	Down	unspecified product GN=NCLIV_021340	--	0.979535	0.000168762	111.98	2	DAGVGTT(0.02)VVS(0.98)PHLR	-0.6942			1.07901	0.920991	nucleus							PF00847	AP2 domain
NCLIV_021360-t26_1-p1	768	S	0.452	1e-05	Down	unspecified product GN=NCLIV_021360	--	0.998294	0.00543192	77.696	2	LRS(0.998)GS(0.002)LGETER	1.1435		0.638935	0.94731	1.41375	nucleus							PF00847	AP2 domain
NCLIV_021380-t26_1-p1	6944	S	1e-05	1e-05	Down	Chorein_N domain-containing protein(predict) GN=NCLIV_021380	--	0.888477	0.00484792	55.782	2	LPS(0.888)S(0.111)PLVSLER	-1.8891			0.572415	1.42759	plasma membrane	K19525	VPS13A_C; vacuolar protein sorting-associated protein 13A/C							U	KOG1809	Vacuolar protein sorting-associated protein
NCLIV_021440-t26_1-p1	644	S	1e-05	1e-05	Down	putative RNA binding protein GN=NCLIV_021440	--	0.890011	1.54e-21	118.07	2	FGGCPAGIEGDVFQYGT(0.11)AS(0.89)R	-0.22644			0.983233	1.01677	nucleus	K13207	CUGBP, BRUNOL, CELF; CUG-BP- and ETR3-like factor					PF00076	RNA recognition motif. (a.k.a. RRM, RBD, or RNP domain)	A	KOG0144	RNA-binding protein CUGBP1/BRUNO (RRM superfamily)
NCLIV_021500-t26_1-p1	1058	S	0.293	1e-05	Down	Central domain galactose oxidase(predict) GN=NCLIV_021500	--	0.998623	1.06e-06	122.16	2	VFRDDT(1)DEDS(0.001)DS(0.999)PR	-0.84296		0.468548	0.929956	1.6015	nucleus
NCLIV_021630-t26_1-p1	3658	S	1e-05	1e-05	Down	Large protein with a UBR1-like ring finger related treble clef, related GN=NCLIV_021630	--	1	0.00312536	71.066	2	APS(1)LGPLPR	-2.8629			0.979199	1.0208	plasma membrane	K11978	UBR3; E3 ubiquitin-protein ligase UBR3 [EC:2.3.2.27]							O	KOG1140	N-end rule pathway, recognition component UBR1
NCLIV_021630-t26_1-p1	4804	S	1e-05	1e-05	Down	Large protein with a UBR1-like ring finger related treble clef, related GN=NCLIV_021630	--	0.856967	7.56e-07	80.175	2	EDAALSAS(0.003)PGAS(0.14)LS(0.857)QER	-4.0405			1.12587	0.874134	plasma membrane	K11978	UBR3; E3 ubiquitin-protein ligase UBR3 [EC:2.3.2.27]							O	KOG1140	N-end rule pathway, recognition component UBR1
NCLIV_021630-t26_1-p1	2144	S	0.392	1e-05	Down	Large protein with a UBR1-like ring finger related treble clef, related GN=NCLIV_021630	--	0.971647	0.00118007	94.66	2	GTLFWS(0.028)AS(0.972)R	-2.2256		0.582114	0.931114	1.48677	plasma membrane	K11978	UBR3; E3 ubiquitin-protein ligase UBR3 [EC:2.3.2.27]							O	KOG1140	N-end rule pathway, recognition component UBR1
NCLIV_021630-t26_1-p1	4486	S	0.374	1e-05	Down	Large protein with a UBR1-like ring finger related treble clef, related GN=NCLIV_021630	--	1	0.000358539	74.524	3	S(1)LEEALHAHHGR	-1.511		0.677022	0.512128	1.81085	plasma membrane	K11978	UBR3; E3 ubiquitin-protein ligase UBR3 [EC:2.3.2.27]							O	KOG1140	N-end rule pathway, recognition component UBR1
NCLIV_021650-t26_1-p1	393	S	1e-05	1e-05	Down	Putative transmembrane protein(predict) GN=NCLIV_021650	--	0.999742	0.00195305	99.34	2	ALVSGHS(1)R	0.82647			1.15511	0.844887	plasma membrane									S	KOG2385	Uncharacterized conserved protein
NCLIV_021650-t26_1-p1	904	S	1e-05	1e-05	Down	Putative transmembrane protein(predict) GN=NCLIV_021650	--	0.999998	2.09e-06	82.562	2	KDEDEEDSLVVAVGS(1)VER	-1.9387			0.649864	1.35014	plasma membrane									S	KOG2385	Uncharacterized conserved protein
NCLIV_021720-t26_1-p1	594	S	1e-05	1e-05	Down	Putative transmembrane protein(predict) GN=NCLIV_021720	--	0.995585	4.71e-24	113.79	3	GAESQLSGQKPS(0.001)S(0.003)LQAFES(0.996)QQQS(0.001)DEATMEDSLLK	1.1676			0.668939	1.33106	plasma membrane
NCLIV_021760-t26_1-p1	131	S	1e-05	1e-05	Down	leucine rich repeat containing protein / ankyrin repeat containing protein GN=NCLIV_021760	--	0.888082	2.42e-07	120.75	2	AFLMSLPS(0.888)S(0.056)GS(0.056)RPPR	0.85441			0.743026	1.25697	plasma membrane									S	KOG4177	Ankyrin
NCLIV_021760-t26_1-p1	781	S	0.488	0.0782454	Down	leucine rich repeat containing protein / ankyrin repeat containing protein GN=NCLIV_021760	--	1	2.73e-06	109.47	2	FHFPEGNS(1)GEIR	0.14703	0.592599	0.712713	1.14958	1.5451	plasma membrane									S	KOG4177	Ankyrin
NCLIV_021760-t26_1-p1	4322	S	0.4	0.0159298	Down	leucine rich repeat containing protein / ankyrin repeat containing protein GN=NCLIV_021760	--	1	0.000477351	121.8	2	LQS(1)LELQR	-0.80428	0.61238	0.528835	1.54927	1.30952	plasma membrane									S	KOG4177	Ankyrin
NCLIV_021770-t26_1-p1	496	S	1e-05	1e-05	Down	replication factor-A C terminal domain-containing protein GN=NCLIV_021770	--	0.973315	3.68e-12	62.304	2	KRPDALMS(0.973)GDEGY(0.002)S(0.024)DENAPPNTYVEAA	-0.29712			0.926089	1.07391	cytoplasm	K07466	RFA1, RPA1, rpa; replication factor A1	map03030 DNA replication; map03420 Nucleotide excision repair; map03430 Mismatch repair; map03440 Homologous recombination; map03460 Fanconi anemia pathway	GO:0000082 G1/S transition of mitotic cell cycle; GO:0000278 mitotic cell cycle; GO:0000723 telomere maintenance; GO:0000724 double-strand break repair via homologous recombination; GO:0000725 recombinational repair; GO:0000731 DNA synthesis involved in DNA repair; GO:0006139 nucleobase-containing compound metabolic process; GO:0006259 DNA metabolic process; GO:0006260 DNA replication; GO:0006261…	GO:0000228 nuclear chromosome; GO:0005622 intracellular; GO:0005623 cell; GO:0005634 nucleus; GO:0005654 nucleoplasm; GO:0005657 replication fork; GO:0005662 DNA replication factor A complex; GO:0005694 chromosome; GO:0016604 nuclear body; GO:0016605 PML body; GO:0030894 replisome; GO:0031974 membrane-enclosed lumen; GO:0031981 nuclear lumen; GO:0032991 protein-containing complex; GO:0032993 prot…	GO:0003676 nucleic acid binding; GO:0003677 DNA binding; GO:0003684 damaged DNA binding; GO:0003697 single-stranded DNA binding; GO:0005488 binding; GO:0042162 telomeric DNA binding; GO:0043047 single-stranded telomeric DNA binding; GO:0043565 sequence-specific DNA binding; GO:0097159 organic cyclic compound binding; GO:0098505 G-rich strand telomeric DNA binding; GO:0098847 sequence-specific sin…	PF01336	OB-fold nucleic acid binding domain	L	KOG0851	Single-stranded DNA-binding replication protein A (RPA), large (70 kD) subunit and related ssDNA-binding proteins
NCLIV_022020-t26_1-p1	874	S	0.292	1e-05	Down	Zinc finger (CCCH type) protein, related GN=NCLIV_022020	--	0.999997	0.000380366	88.796	2	AGS(1)VHGASTPGSETR	-1.251		0.39504	1.2531	1.35186	nucleus							PF02214	K+ channel tetramerisation domain
NCLIV_022020-t26_1-p1	333	S	0.38	0.0818755	Down	Zinc finger (CCCH type) protein, related GN=NCLIV_022020	--	1	1.02e-05	67.607	3	RQS(1)PPLPDCGVEADPDR	-1.7209	0.676247	0.432371	1.68429	1.20709	nucleus							PF02214	K+ channel tetramerisation domain
NCLIV_022060-t26_1-p1	1394	S	1e-05	1e-05	Down	Diphthamide synthase(predict) GN=NCLIV_022060	--	0.984853	1.59e-08	115.29	2	LPSPS(0.001)S(0.006)LPS(0.985)NVFCS(0.008)R	1.7001			1.20107	0.798928	cytoplasm	K06927	DPH6; diphthine-ammonia ligase [EC:6.3.1.14]							J	KOG2316	Predicted ATPase (PP-loop superfamily)
NCLIV_022060-t26_1-p1	570	S	0.205	1e-05	Down	Diphthamide synthase(predict) GN=NCLIV_022060	--	0.993239	0.000105608	100.56	2	WS(0.007)S(0.993)QVGTSSFLEK	-0.83982		0.266417	1.43593	1.29765	cytoplasm	K06927	DPH6; diphthine-ammonia ligase [EC:6.3.1.14]							J	KOG2316	Predicted ATPase (PP-loop superfamily)
NCLIV_022240-t26_1-p1	1069	S	1e-05	1e-05	Down	ATPase, related GN=NCLIV_022240	--	0.942981	9.79e-13	155.75	2	TEHKVS(0.943)S(0.057)EPGVTGTPVK	-1.91			1.05597	0.944032	plasma membrane	K01537	ATP2C; P-type Ca2+ transporter type 2C [EC:7.2.2.10]					PF00690; PF00702	Cation transporter/ATPase, N-terminus; haloacid dehalogenase-like hydrolase	P	KOG0205	Plasma membrane H+-transporting ATPase
NCLIV_022250-t26_1-p1	170	S	0.439	1e-05	Down	Translation initiation factor eIF-2B subunit, putative(predict) GN=NCLIV_022250	--	1	1.08e-17	162	2	ALGSSVQCHS(1)HLR	-1.251	0.698714		1.59064	0.710648	cytoplasm,nucleus	K03680	EIF2B4; translation initiation factor eIF-2B subunit delta	map03013 RNA transport; map05168 Herpes simplex virus 1 infection						J	KOG1467	Translation initiation factor 2B, delta subunit (eIF-2Bdelta/GCD2)
NCLIV_022260-t26_1-p1	26	S	1e-05	1e-05	Down	Vacuolar import and degradation protein 27(predict) GN=NCLIV_022260	--	0.998913	0.0331245	58.916	2	T(0.001)TVGS(0.999)PR	-0.20721			1.04355	0.956452	cytoplasm							PF08553	VID27 cytoplasmic protein	U	KOG2395	Protein involved in vacuole import and degradation
NCLIV_022380-t26_1-p1	874	S	1e-05	1e-05	Down	NLI interacting factor-like phosphatase domain-containing protein GN=NCLIV_022380	--	0.996737	7.09e-46	199.16	3	RLDS(0.997)AAEDDT(0.003)ELAAEGFNPIASGCPAPR	-1.0183			0.196473	1.80353	nucleus	K17616	CTDSPL2; CTD small phosphatase-like protein 2 [EC:3.1.3.-]							K	KOG1605	TFIIF-interacting CTD phosphatase, including NLI-interacting factor (involved in RNA polymerase II regulation)
NCLIV_022440-t26_1-p1	181	S	0.404	1e-05	Down	unspecified product GN=NCLIV_022440	--	0.999992	0.0085123	57.042	2	KLS(1)PPQGASNLR	-6.5655	0.151403		0.374617	2.47398	nucleus	K17586	PHRF1; PHD and RING finger domain-containing protein 1					PF00628	PHD-finger
NCLIV_022470-t26_1-p1	198	S	1e-05	1e-05	Down	putative diacylglycerol kinase GN=NCLIV_022470	--	0.999405	3.33e-25	196.47	2	EAAGS(0.999)GS(0.001)GPEHGDQK	-0.30724			0.853825	1.14618	nucleus									T	KOG0782	Predicted diacylglycerol kinase
NCLIV_022470-t26_1-p1	47	S	1e-05	1e-05	Down	putative diacylglycerol kinase GN=NCLIV_022470	--	0.99591	1.25e-06	110.95	2	EAGS(0.967)GS(0.037)S(0.996)LGATAGSAAPTISR	0.83011			0.576854	1.42315	nucleus									T	KOG0782	Predicted diacylglycerol kinase
NCLIV_022470-t26_1-p1	69	S	0.415	1e-05	Down	putative diacylglycerol kinase GN=NCLIV_022470	--	0.938237	3.17e-20	91.131	2	GSLAPS(0.007)S(0.038)S(0.938)GAS(0.012)S(0.003)AS(0.001)FSTVLGR	0.33902		0.498554	1.29915	1.20229	nucleus									T	KOG0782	Predicted diacylglycerol kinase
NCLIV_022470-t26_1-p1	128	S	1e-05	1e-05	Down	putative diacylglycerol kinase GN=NCLIV_022470	--	0.756618	3.91e-17	122.97	2	SVSSSSSASSSSS(0.002)AS(0.12)S(0.757)AT(0.12)MGGGT(0.001)R	-4.3177			1.05886	0.941135	nucleus									T	KOG0782	Predicted diacylglycerol kinase
NCLIV_022520-t26_1-p1	679	S	0.4	1e-05	Down	CRAL-TRIO domain-containing protein(predict) GN=NCLIV_022520	--	1	1.26e-05	98.942	3	IACLEEIREEGAS(1)VHEK	-0.77773		0.539775	1.11095	1.34928	nucleus							PF00650	CRAL/TRIO domain	I	KOG1471	Phosphatidylinositol transfer protein SEC14 and related proteins
NCLIV_022520-t26_1-p1	1567	S	0.341	1e-05	Down	CRAL-TRIO domain-containing protein(predict) GN=NCLIV_022520	--	0.995548	1.29e-07	167.76	2	S(0.004)PS(0.996)S(0.001)LLHPR	-1.0401		0.276306	1.91426	0.809429	nucleus							PF00650	CRAL/TRIO domain	I	KOG1471	Phosphatidylinositol transfer protein SEC14 and related proteins
NCLIV_022570-t26_1-p1	199	S	1e-05	1e-05	Down	Methyltransferase-like protein 2-A(predict) GN=NCLIV_022570	--	0.999997	6.97e-14	159.84	2	GQAES(1)EDASTASPSTPSR	-1.3384			0.86263	1.13737	cytoplasm	K00599	METTL6; methyltransferase-like protein 6 [EC:2.1.1.-]					PF13489	Methyltransferase domain	S	KOG2361	Predicted methyltransferase
NCLIV_022720-t26_1-p1	320	S	1e-05	1e-05	Down	Putative transmembrane protein(predict) GN=NCLIV_022720	--	0.999983	0.00352961	55.604	2	GDS(1)GAETGNHAR	-1.6933			1.06841	0.93159	nucleus
NCLIV_022800-t26_1-p1	2161	S	0.395	1e-05	Down	conserved hypothetical protein GN=NCLIV_022800	--	0.994143	1.53e-08	136.7	3	HANS(0.994)LPT(0.005)S(0.001)QPEHSPSR	0.019917		0.606088	0.858687	1.53522	plasma membrane
NCLIV_022800-t26_1-p1	1956	S	0.172	1e-05	Down	conserved hypothetical protein GN=NCLIV_022800	--	0.932472	8.44e-12	140.48	3	PLPGALASSGTHVGELS(0.067)RPES(0.932)R	1.8542		0.364536	0.514585	2.12088	plasma membrane
NCLIV_022800-t26_1-p1	5301	S	0.406	0.0260925	Down	conserved hypothetical protein GN=NCLIV_022800	--	1	3.24e-05	98.328	3	RDS(1)HGLGLPSLAR	0.084616	0.319575	0.842485	0.801522	2.03642	plasma membrane
NCLIV_022800-t26_1-p1	1805	S	0.472	0.0719092	Down	conserved hypothetical protein GN=NCLIV_022800	--	0.984317	7.92e-10	119.26	2	S(0.005)FS(0.984)GS(0.01)SVASGHASSPAVR	-1.3741	0.323679	0.979486	0.723054	1.97378	plasma membrane
NCLIV_022960-t26_1-p1	208	S	0.47	1e-05	Down	GM13279, related GN=NCLIV_022960	--	0.999711	2.85e-09	149.58	2	PAS(1)ETGTGLLK	2.855		0.626267	1.04222	1.33151	nucleus	K13108	SNIP1; smad nuclear-interacting protein 1							T	KOG1882	Transcriptional regulator SNIP1, contains FHA domain
NCLIV_022990-t26_1-p1	155	S	0.498	1e-05	Down	conserved hypothetical protein GN=NCLIV_022990	--	0.885549	1.06e-06	88.137	3	EGVLSHPMAIHVS(0.886)PT(0.114)HR	-0.92063		0.881749	0.346474	1.77178	nucleus
NCLIV_0230-t26_1-p1	932	S	1e-05	1e-05	Down	eukaryotic translation initiation factor 3 subunit 10 GN=NCLIV_0230	--	0.812482	0.00302965	63.766	2	AAAPAS(0.015)GS(0.812)PS(0.173)GK	0.4647			1.34138	0.658617	cytoplasm	K03254	EIF3A; translation initiation factor 3 subunit A	map03013 RNA transport						J	KOG2072	Translation initiation factor 3, subunit a (eIF-3a)
NCLIV_0230-t26_1-p1	1022	S	0.259	1e-05	Down	eukaryotic translation initiation factor 3 subunit 10 GN=NCLIV_0230	--	0.999983	1.4e-07	139.94	2	IAAAALS(1)EHLTSDK	1.1348		0.370144	1.20333	1.42653	cytoplasm	K03254	EIF3A; translation initiation factor 3 subunit A	map03013 RNA transport						J	KOG2072	Translation initiation factor 3, subunit a (eIF-3a)
NCLIV_023100-t26_1-p1	120	S	0.396	1e-05	Down	Sin3-associated polypeptide SAP18(predict) GN=NCLIV_023100	--	0.91253	0.00482812	64.906	2	LGS(0.913)S(0.087)AMLPR	-1.183		0.675301	0.617653	1.70705	cytoplasm	K14324	SAP18; histone deacetylase complex subunit SAP18	map03013 RNA transport; map03015 mRNA surveillance pathway						K	KOG3391	Transcriptional co-repressor component
NCLIV_023160-t26_1-p1	242	S	0.421	1e-05	Down	Proteophosphoglycan 5, related GN=NCLIV_023160	--	0.999848	8.22e-09	79.508	2	T(0.018)S(0.167)S(0.209)S(0.607)KES(1)LPDDVCDGQAVR	2.6096		0.494949	1.32965	1.1754	nucleus
NCLIV_023270-t26_1-p1	261	S	1e-05	1e-05	Down	At2g44770/F16B22.26, related GN=NCLIV_023270	--	0.996869	0.00500221	41.188	2	KLGS(0.997)GGILS(0.001)LT(0.001)S(0.001)PR	-0.46818			0.576911	1.42309	nucleus	K23538	ELMOD; ELMO domain-containing protein							S	KOG2998	Uncharacterized conserved protein
NCLIV_023520-t26_1-p1	312	S	0.374	0.0359706	Down	PPM-type phosphatase domain-containing protein(predict) GN=NCLIV_023520	--	0.935984	2.74e-187	340.12	2	S(0.064)DS(0.936)GQAASAQLVPAPR	-0.71864	0.411789	0.670096	1.07489	1.84322	nucleus	K10147	PPM1D, WIP1; protein phosphatase 1D [EC:3.1.3.16]	map04115 p53 signaling pathway						T	KOG0698	Serine/threonine protein phosphatase
NCLIV_023520-t26_1-p1	218	S	1e-05	1e-05	Down	PPM-type phosphatase domain-containing protein(predict) GN=NCLIV_023520	--	0.811954	1.64e-05	135.89	2	SLHS(0.812)S(0.188)PPAS(1)VDGR	-1.1685			0.842124	1.15788	nucleus	K10147	PPM1D, WIP1; protein phosphatase 1D [EC:3.1.3.16]	map04115 p53 signaling pathway						T	KOG0698	Serine/threonine protein phosphatase
NCLIV_023660-t26_1-p1	118	S	1e-05	1e-05	Down	Phosphatidate cytidylyltransferase GN=NCLIV_023660	--	1	1.27e-06	99.668	2	SSPTEHLAAAS(1)R	-0.23695			0.958785	1.04121	plasma membrane	K00981	E2.7.7.41, CDS1, CDS2, cdsA; phosphatidate cytidylyltransferase [EC:2.7.7.41]	map00564 Glycerophospholipid metabolism; map01100 Metabolic pathways; map04070 Phosphatidylinositol signaling system						I	KOG1440	CDP-diacylglycerol synthase
NCLIV_023740-t26_1-p1	11	S	0.452	0.0375455	Down	ADF-H domain-containing protein(predict) GN=NCLIV_023740	--	0.990689	7.74e-12	164.79	2	PSPSDQEPES(0.991)PS(0.009)LAK	-0.15003	0.779564	0.45897	1.77227	0.989197	nucleus							PF00241	Cofilin/tropomyosin-type actin-binding protein
NCLIV_023830-t26_1-p1	360	S	0.278	1e-05	Down	unspecified product GN=NCLIV_023830	--	0.984463	0.0460971	44.82	2	WCS(0.984)FAS(0.016)R	-1.6955		0.462025	0.878871	1.6591	nucleus							PF00847	AP2 domain
NCLIV_023950-t26_1-p1	286	S	0.4	1e-05	Down	Pre-mRNA-splicing factor CWC26, related GN=NCLIV_023950	--	0.99999	2.28e-20	134.31	2	SEAETDDSLGVDARPDLS(1)PPR	1.2034		0.702697	0.538757	1.75855	nucleus	K13106	BUD13, CWC26; pre-mRNA-splicing factor CWC26							S	KOG2654	Uncharacterized conserved protein
NCLIV_023980-t26_1-p1	1971	S	0.157	1e-05	Down	Putative gryzun trafficking through protein (Fragment)(predict) GN=NCLIV_023980	--	0.999553	7.55e-35	173.63	2	AEPPHGSFES(1)LGGLVGR	0.24332		0.32606	0.594429	2.07951	extracellular
NCLIV_023980-t26_1-p1	1541	S	1e-05	1e-05	Down	Putative gryzun trafficking through protein (Fragment)(predict) GN=NCLIV_023980	--	0.941714	2.7e-07	95.001	2	ALVSS(0.002)AS(0.942)S(0.056)VASADLCGR	0.79758			1.45298	0.54702	extracellular
NCLIV_023980-t26_1-p1	1545	S	1e-05	1e-05	Down	Putative gryzun trafficking through protein (Fragment)(predict) GN=NCLIV_023980	--	1	6.36e-58	242.86	2	ALVSSASSVAS(1)ADLCGR	2.504			1.07376	0.926241	extracellular
NCLIV_023980-t26_1-p1	202	S	0.261	1e-05	Down	Putative gryzun trafficking through protein (Fragment)(predict) GN=NCLIV_023980	--	0.97766	4.22e-05	75.533	3	EAFADPAAAPALVS(0.978)PAS(0.022)HAGAR	0.6205		0.401242	1.06034	1.53842	extracellular
NCLIV_023980-t26_1-p1	2219	S	0.102	1e-05	Down	Putative gryzun trafficking through protein (Fragment)(predict) GN=NCLIV_023980	--	0.999267	1.11e-18	134.99	2	GGS(1)IPS(0.999)LAEGQEGPCLQPALGESSGGR	0.39735		0.18659	0.977503	1.83591	extracellular
NCLIV_023980-t26_1-p1	1350	S	1e-05	1e-05	Down	Putative gryzun trafficking through protein (Fragment)(predict) GN=NCLIV_023980	--	0.92775	2.79e-16	106.58	3	LET(0.045)GHS(0.928)GHS(0.027)GFASCAPNPLR	-2.0376			0.822315	1.17768	extracellular
NCLIV_024040-t26_1-p1	61	S	1e-05	1e-05	Down	Aminotransferase, related GN=NCLIV_024040	--	0.999992	4.54e-10	130.17	3	NAENPLPLSQNAALDKLS(1)R	-1.9914			1.0875	0.912504	cytoplasm	K00814	GPT, ALT; alanine transaminase [EC:2.6.1.2]	map00220 Arginine biosynthesis; map00250 Alanine, aspartate and glutamate metabolism; map01100 Metabolic pathways; map01200 Carbon metabolism; map01210 2-Oxocarboxylic acid metabolism; map01230 Biosynthesis of amino acids				PF00155	Aminotransferase class I and II	E	KOG0258	Alanine aminotransferase
NCLIV_024055-t26_1-p1	118	S	1e-05	1e-05	Down	SNRNP27 domain-containing protein(predict) GN=NCLIV_024055	--	0.965998	3.41e-07	78.779	3	GHAGGSSGYGHS(0.966)GS(0.02)S(0.009)S(0.004)YVHGR	2.8165			1.07119	0.928805	nucleus	K12846	SNRNP27; U4/U6.U5 tri-snRNP-associated protein 3	map03040 Spliceosome						S	KOG3263	Nucleic acid binding protein
NCLIV_024110-t26_1-p1	50	S	0.379	0.0559715	Down	Cathepsin J(predict) GN=NCLIV_024110	--	0.999977	1.08e-17	148.62	2	FNS(1)LTFVSMPELK	-2.4945	0.606719	0.487071	1.66857	1.23764	nucleus
NCLIV_024150-t26_1-p1	287	S	1e-05	1e-05	Down	RNase P subunit p30, related(predict) GN=NCLIV_024150	--	1	0.014805	57.62	2	QAS(1)LPNAVDDEAK	-1.2151			0.94569	1.05431	nucleus
NCLIV_024330-t26_1-p1	2636	S	0.474	0.0566879	Down	putative RNA-binding protein GN=NCLIV_024330	--	0.997005	6.22e-08	89.489	2	VAAAANFAPS(0.003)PLPGS(0.997)PR	-3.6621	0.791315	0.501583	1.60565	1.10145	plasma membrane
NCLIV_024360-t26_1-p1	636	S	0.442	0.024024	Down	Bromodomain-containing protein(predict) GN=NCLIV_024360	--	0.999988	5.45e-14	150.11	2	SDTVELAPSVES(1)AGAEAK	1.7288	0.814637	0.405965	1.87517	0.904227	nucleus	K21440	ANKRD50; ankyrin repeat domain-containing protein 50					PF00439	Bromodomain	B	KOG1245	Chromatin remodeling complex WSTF-ISWI, large subunit (contains heterochromatin localization, PHD and BROMO domains)
NCLIV_024370-t26_1-p1	367	S	1e-05	1e-05	Down	putative Trichohyalin GN=NCLIV_024370	--	0.99126	0.0317272	48.701	2	KAPS(0.991)PS(0.004)T(0.004)LR	-0.64808			1.0813	0.918701	nucleus
NCLIV_024420-t26_1-p1	71	S	0.232	1e-05	Down	Microtubule associated protein SPM1(predict) GN=NCLIV_024420	--	1	1.4e-17	181.08	2	YDS(1)AASVGQTIQR	-0.91191	0.087114		0.375622	2.53726	cytoplasm
NCLIV_024420-t26_1-p1	74	S	0.2	0.0815211	Down	Microtubule associated protein SPM1(predict) GN=NCLIV_024420	--	1	1.33e-43	237.89	2	YDSAAS(1)VGQTIQR	1.0729	0.137338	0.508399	0.650039	2.70422	cytoplasm
NCLIV_024430-t26_1-p1	1717	S	1e-05	1e-05	Down	putative gamma-tubulin complex component 2 GN=NCLIV_024430	--	0.996848	5.34e-12	106.58	2	S(0.003)FS(0.997)QGGEEEFVAACR	5.8099			0.510817	1.48918	nucleus	K16569	TUBGCP2, GCP2; gamma-tubulin complex component 2					PF04130	Spc97 / Spc98 family	Z	KOG2001	Gamma-tubulin complex, DGRIP84/SPC97 component
NCLIV_024510-t26_1-p1	824	S	1e-05	1e-05	Down	Ubiquitin carboxyl-terminal hydrolase, related GN=NCLIV_024510	--	0.990317	8.85e-23	102.91	4	LVSRPEANQPQDEEGS(0.99)PQGQS(0.01)LINHAVGFIR	-1.2048			1.04604	0.953956	nucleus	K11835	USP4_11, UBP12; ubiquitin carboxyl-terminal hydrolase 4/11 [EC:3.4.19.12]							O	KOG1870	Ubiquitin C-terminal hydrolase
NCLIV_024560-t26_1-p1	419	S	0.408	0.0797228	Down	WD_REPEATS_REGION domain-containing protein(predict) GN=NCLIV_024560	--	0.999995	1.8e-08	149.02	2	AFS(1)LGTLAGSAR	-3.2836	0.121116	1.07268	0.314505	2.4917	nucleus	K20241	WDR44, RAB11BP; WD repeat-containing protein 44							S	KOG0283	WD40 repeat-containing protein
NCLIV_024560-t26_1-p1	1393	S	1e-05	1e-05	Down	WD_REPEATS_REGION domain-containing protein(predict) GN=NCLIV_024560	--	0.882878	0.00051852	93.772	2	LSQLS(0.117)S(0.883)KDLR	-0.2584			1.03423	0.965768	nucleus	K20241	WDR44, RAB11BP; WD repeat-containing protein 44							S	KOG0283	WD40 repeat-containing protein
NCLIV_024580-t26_1-p1	424	S	1e-05	1e-05	Down	putative rRNA methylase GN=NCLIV_024580	--	0.999993	2.27e-05	60.14	3	GNS(1)GAVECHSSALHSER	1.259			1.10141	0.89859	nucleus
NCLIV_024580-t26_1-p1	342	S	1e-05	1e-05	Down	putative rRNA methylase GN=NCLIV_024580	--	1	1.01e-11	150.81	2	HS(1)GLDLSAYHSAPR	-0.5518			1.05418	0.945819	nucleus
NCLIV_0245-t26_1-p1	3	S	1e-05	1e-05	Down	NAD binding domain of 6-phosphogluconate dehydrogenase GN=NCLIV_0245	--	0.990382	0.000163725	61.745	2	MES(0.99)NS(0.009)S(0.001)AGHDGLQAAR	3.0344			1.04863	0.951367	cytoplasm	K00020	mmsB, HIBADH; 3-hydroxyisobutyrate dehydrogenase [EC:1.1.1.31]	map00280 Valine, leucine and isoleucine degradation; map01100 Metabolic pathways				PF03446	NAD binding domain of 6-phosphogluconate dehydrogenase	E	KOG0409	Predicted dehydrogenase
NCLIV_0245-t26_1-p1	6	S	0.467	1e-05	Down	NAD binding domain of 6-phosphogluconate dehydrogenase GN=NCLIV_0245	--	0.953368	3.48e-09	127.62	2	MESNS(0.046)S(0.953)AGHDGLQAAR	2.3954		0.416143	1.69326	0.890601	cytoplasm	K00020	mmsB, HIBADH; 3-hydroxyisobutyrate dehydrogenase [EC:1.1.1.31]	map00280 Valine, leucine and isoleucine degradation; map01100 Metabolic pathways				PF03446	NAD binding domain of 6-phosphogluconate dehydrogenase	E	KOG0409	Predicted dehydrogenase
NCLIV_024600-t26_1-p1	27	S	1e-05	1e-05	Down	TPR_REGION domain-containing protein(predict) GN=NCLIV_024600	--	0.999986	0.00060648	103.8	2	MDS(1)PSPR	-0.84039			0.809604	1.1904	cytoplasm,nucleus
NCLIV_024640-t26_1-p1	8	S	0.281	1e-05	Down	Rhomboid family protein, related GN=NCLIV_024640	--	0.999894	7.52e-06	119.43	2	TLS(1)DYASAPAR	-0.66269		0.565424	0.424723	2.00985	plasma membrane	K02857	RHBDL1_2_3; rhomboid-related protein 1/2/3 [EC:3.4.21.105]							T	KOG2289	Rhomboid family proteins
NCLIV_024680-t26_1-p1	159	S	0.434	1e-05	Down	MerC mercury resistance protein(predict) GN=NCLIV_024680	--	0.999767	1.56e-19	185.9	2	AIHSHDTPGS(1)R	4.3156		0.513496	1.304	1.18251	plasma membrane
NCLIV_024780-t26_1-p1	294	S	1e-05	1e-05	Down	putative citrate synthase GN=NCLIV_024780	--	0.999964	0.000112898	81.578	3	EKEPS(1)RAEQFDSR	0.13906			0.599269	1.40073	cytoskeleton							PF00285	Citrate synthase	H	KOG2617	Citrate synthase
NCLIV_024780-t26_1-p1	285	S	1e-05	1e-05	Down	putative citrate synthase GN=NCLIV_024780	--	0.999905	0.00415912	97.277	2	SFPS(1)IEER	0.42244			0.0872482	1.91275	cytoskeleton							PF00285	Citrate synthase	H	KOG2617	Citrate synthase
NCLIV_024840-t26_1-p1	463	S	1e-05	1e-05	Down	Protein kinase(predict) GN=NCLIV_024840	--	0.900292	0.0147446	50.09	2	AAS(0.1)VS(0.9)AANVK	-5.3582			1.07386	0.926135	nucleus	K03097	CSNK2A; casein kinase II subunit alpha [EC:2.7.11.1]	map03008 Ribosome biogenesis in eukaryotes; map04064 NF-kappa B signaling pathway; map04137 Mitophagy - animal; map04310 Wnt signaling pathway; map04520 Adherens junction; map05162 Measles; map05235 PD-L1 expression and PD-1 checkpoint pathway in cancer				PF00069	Protein kinase domain	DKT	KOG0668	Casein kinase II, alpha subunit
NCLIV_024840-t26_1-p1	176	S	0.459	1e-05	Down	Protein kinase(predict) GN=NCLIV_024840	--	0.978732	5.75e-66	229.46	2	T(0.003)DS(0.722)S(0.275)GVGSAAAQGLQPAASAS(0.021)GS(0.979)ADAR	-0.35558	0.653217		1.42389	0.922893	nucleus	K03097	CSNK2A; casein kinase II subunit alpha [EC:2.7.11.1]	map03008 Ribosome biogenesis in eukaryotes; map04064 NF-kappa B signaling pathway; map04137 Mitophagy - animal; map04310 Wnt signaling pathway; map04520 Adherens junction; map05162 Measles; map05235 PD-L1 expression and PD-1 checkpoint pathway in cancer				PF00069	Protein kinase domain	DKT	KOG0668	Casein kinase II, alpha subunit
NCLIV_024860-t26_1-p1	2	S	1e-05	1e-05	Down	Proteasome/cyclosome repeat family protein GN=NCLIV_024860	--	1	3.35e-08	118.26	2	S(1)AGVATQLLPSGK	-2.1447			1.60426	0.395736	plasma membrane	K03032	PSMD1, RPN2; 26S proteasome regulatory subunit N2	map03050 Proteasome; map05169 Epstein-Barr virus infection						O	KOG2062	26S proteasome regulatory complex, subunit RPN2/PSMD1
NCLIV_024920-t26_1-p1	1206	S	1e-05	1e-05	Down	Beige/BEACH domain-containing protein(predict) GN=NCLIV_024920	--	0.999999	5.49e-12	147.02	2	GAS(1)FPVSAHLQR	0.63349			1.38879	0.611214	nucleus	K18953	NSMAF, FAN; factor associated with neutral sphingomyelinase activation	map04071 Sphingolipid signaling pathway		GO:0005622 intracellular; GO:0005623 cell; GO:0005737 cytoplasm; GO:0005794 Golgi apparatus; GO:0005802 trans-Golgi network; GO:0005829 cytosol; GO:0005886 plasma membrane; GO:0012505 endomembrane system; GO:0016020 membrane; GO:0031984 organelle subcompartment; GO:0043226 organelle; GO:0043227 membrane-bounded organelle; GO:0043229 intracellular organelle; GO:0043231 intracellular membrane-bound…				TU	KOG1786	Lysosomal trafficking regulator LYST and related BEACH and WD40 repeat proteins
NCLIV_024920-t26_1-p1	1504	S	0.186	0.0228099	Down	Beige/BEACH domain-containing protein(predict) GN=NCLIV_024920	--	0.995157	1.43e-46	224.45	2	GTASGSPAFAGLS(0.995)PFS(0.004)S(0.001)R	0.11788	0.318858	0.308576	1.68868	1.68388	nucleus	K18953	NSMAF, FAN; factor associated with neutral sphingomyelinase activation	map04071 Sphingolipid signaling pathway		GO:0005622 intracellular; GO:0005623 cell; GO:0005737 cytoplasm; GO:0005794 Golgi apparatus; GO:0005802 trans-Golgi network; GO:0005829 cytosol; GO:0005886 plasma membrane; GO:0012505 endomembrane system; GO:0016020 membrane; GO:0031984 organelle subcompartment; GO:0043226 organelle; GO:0043227 membrane-bounded organelle; GO:0043229 intracellular organelle; GO:0043231 intracellular membrane-bound…				TU	KOG1786	Lysosomal trafficking regulator LYST and related BEACH and WD40 repeat proteins
NCLIV_024920-t26_1-p1	1849	S	0.451	1e-05	Down	Beige/BEACH domain-containing protein(predict) GN=NCLIV_024920	--	0.999921	0.000338209	77.696	3	KKS(1)PFEGYLGLYDLR	-1.9846		0.59253	1.09394	1.31353	nucleus	K18953	NSMAF, FAN; factor associated with neutral sphingomyelinase activation	map04071 Sphingolipid signaling pathway		GO:0005622 intracellular; GO:0005623 cell; GO:0005737 cytoplasm; GO:0005794 Golgi apparatus; GO:0005802 trans-Golgi network; GO:0005829 cytosol; GO:0005886 plasma membrane; GO:0012505 endomembrane system; GO:0016020 membrane; GO:0031984 organelle subcompartment; GO:0043226 organelle; GO:0043227 membrane-bounded organelle; GO:0043229 intracellular organelle; GO:0043231 intracellular membrane-bound…				TU	KOG1786	Lysosomal trafficking regulator LYST and related BEACH and WD40 repeat proteins
NCLIV_024920-t26_1-p1	1065	S	0.38	1e-05	Down	Beige/BEACH domain-containing protein(predict) GN=NCLIV_024920	--	0.99895	0.000369388	86.729	2	S(0.999)AAS(0.001)LSLPSSCSVR	-1.163	0.591152		1.55656	0.852283	nucleus	K18953	NSMAF, FAN; factor associated with neutral sphingomyelinase activation	map04071 Sphingolipid signaling pathway		GO:0005622 intracellular; GO:0005623 cell; GO:0005737 cytoplasm; GO:0005794 Golgi apparatus; GO:0005802 trans-Golgi network; GO:0005829 cytosol; GO:0005886 plasma membrane; GO:0012505 endomembrane system; GO:0016020 membrane; GO:0031984 organelle subcompartment; GO:0043226 organelle; GO:0043227 membrane-bounded organelle; GO:0043229 intracellular organelle; GO:0043231 intracellular membrane-bound…				TU	KOG1786	Lysosomal trafficking regulator LYST and related BEACH and WD40 repeat proteins
NCLIV_024920-t26_1-p1	1063	S	1e-05	1e-05	Down	Beige/BEACH domain-containing protein(predict) GN=NCLIV_024920	--	0.999996	1.59e-05	118.87	2	SGHAFAPLAYAS(1)R	0.23648			0.888126	1.11187	nucleus	K18953	NSMAF, FAN; factor associated with neutral sphingomyelinase activation	map04071 Sphingolipid signaling pathway		GO:0005622 intracellular; GO:0005623 cell; GO:0005737 cytoplasm; GO:0005794 Golgi apparatus; GO:0005802 trans-Golgi network; GO:0005829 cytosol; GO:0005886 plasma membrane; GO:0012505 endomembrane system; GO:0016020 membrane; GO:0031984 organelle subcompartment; GO:0043226 organelle; GO:0043227 membrane-bounded organelle; GO:0043229 intracellular organelle; GO:0043231 intracellular membrane-bound…				TU	KOG1786	Lysosomal trafficking regulator LYST and related BEACH and WD40 repeat proteins
NCLIV_024970-t26_1-p1	26	S	0.382	1e-05	Down	putative enterophilin-2L GN=NCLIV_024970	--	0.927269	4.71e-19	102.89	3	PLPESLKPQDATAVDPSLLY(0.026)DS(0.927)PS(0.047)NVR	-0.60393		0.664985	0.594604	1.74041	nucleus
NCLIV_025090-t26_1-p1	1504	S	1e-05	1e-05	Down	FHA domain-containing protein(predict) GN=NCLIV_025090	--	1	0.0652197	57.888	2	RGLS(1)PLR	-0.5459			1.03802	0.961978	nucleus
NCLIV_025150-t26_1-p1	1101	S	1e-05	1e-05	Down	putative TPR Domain containing protein GN=NCLIV_025150	--	0.960951	3.39e-05	67.057	2	S(0.012)LS(0.027)CGS(0.961)EGEPAESSALDSTR	1.6173			1.12134	0.878663	nucleus
NCLIV_025200-t26_1-p1	222	S	1e-05	1e-05	Down	Putative transmembrane protein(predict) GN=NCLIV_025200	--	0.999763	2.22e-05	101.52	2	TAWS(1)CEASETSEAWR	1.092			0.459746	1.54025	plasma membrane
NCLIV_025210-t26_1-p1	279	S	1e-05	1e-05	Down	WD domain, G-beta repeat-containing protein(predict) GN=NCLIV_025210	--	0.966528	1.06e-06	96.453	2	APHLSALS(0.967)DS(0.03)ALPS(0.003)LR	1.0533			1.34272	0.657281	nucleus	K10599	PRPF19, PRP19; pre-mRNA-processing factor 19 [EC:2.3.2.27]	map03040 Spliceosome; map04120 Ubiquitin mediated proteolysis						S	KOG0267	Microtubule severing protein katanin p80 subunit B (contains WD40 repeats)
NCLIV_025290-t26_1-p1	165	S	0.414	0.0307438	Down	conserved hypothetical protein GN=NCLIV_025290	--	1	8.17e-05	122.2	2	AAS(1)EEGLPLPAAAR	-1.3427	0.448928	0.718057	1.06129	1.77173	nucleus
NCLIV_025300-t26_1-p1	686	S	0.2	1e-05	Down	putative CAM kinase GN=NCLIV_025300	--	0.986605	2.3e-21	113.79	3	EVEMQDKEPVS(0.007)S(0.007)LS(0.987)APALISR	-1.6713		0.231752	1.61154	1.1567	nucleus	K08794	CAMK1; calcium/calmodulin-dependent protein kinase I [EC:2.7.11.17]	map04020 Calcium signaling pathway; map04921 Oxytocin signaling pathway; map04925 Aldosterone synthesis and secretion; map05214 Glioma				PF00069	Protein kinase domain	T	KOG0598	Ribosomal protein S6 kinase and related proteins
NCLIV_025340-t26_1-p1	256	S	0.437	0.0420704	Down	Alpha/beta hydrolase, putative(predict) GN=NCLIV_025340	--	0.823072	1.32e-05	78.75	2	S(0.001)PNT(0.002)LCS(0.823)S(0.259)AS(0.846)LS(0.069)AR	1.1043	0.801363	0.405879	1.89106	0.901703	cytoplasm,nucleus	K01076	ABHD17; abhydrolase domain-containing protein 17 [EC:3.1.2.22]							S	KOG1552	Predicted alpha/beta hydrolase
NCLIV_025370-t26_1-p1	1115	S	1e-05	1e-05	Down	putative PX domain-containing protein GN=NCLIV_025370	--	0.973909	0.00100037	78.75	2	VEGCTPEDDS(0.026)LS(0.974)PMR	1.2329			0.641596	1.3584	plasma membrane
NCLIV_025380-t26_1-p1	1401	S	1e-05	1e-05	Down	Dymeclin(predict) GN=NCLIV_025380	--	0.99917	0.00010009	97.084	2	QCS(0.001)LAS(0.999)PVSSR	0.63193			1.90168	0.0983162	plasma membrane									S	KOG2225	Proteins containing regions of low-complexity
NCLIV_025380-t26_1-p1	997	S	0.299	1e-05	Down	Dymeclin(predict) GN=NCLIV_025380	--	0.99606	5.11e-21	142.76	2	S(0.003)FS(0.996)PS(0.001)AFSGSVFDDVSLTR	2.1334	0.417626		1.39522	1.18715	plasma membrane									S	KOG2225	Proteins containing regions of low-complexity
NCLIV_025420-t26_1-p1	754	S	0.118	1e-05	Down	Os06g0724500 protein, related GN=NCLIV_025420	--	0.983862	5.86e-08	155.61	2	PFPGLLS(0.001)PS(0.984)PLNS(0.015)PR	-1.9896		0.309643	0.0627842	2.62757	nucleus	K11807	WDTC1, DCAF9; WD and tetratricopeptide repeats protein 1							S	KOG1334	WD40 repeat protein
NCLIV_025430-t26_1-p1	103	S	1e-05	1e-05	Down	putative lipase domain-containing protein GN=NCLIV_025430	--	0.999676	0.0022585	68.108	2	APS(1)VESASLPR	-1.6496			1.32951	0.670486	extracellular
NCLIV_025440-t26_1-p1	1289	S	0.11	1e-05	Down	TLD protein(predict) GN=NCLIV_025440	--	0.999067	1.31e-21	111.12	2	AGDIFCAGEPEQEEMT(0.001)RPQS(0.999)FGK	2.1178	0.161565		1.4657	1.37273	nucleus							PF07534	TLD	L	KOG2372	Oxidation resistance protein
NCLIV_025440-t26_1-p1	89	S	1e-05	1e-05	Down	TLD protein(predict) GN=NCLIV_025440	--	0.910841	0.000306367	79.795	2	LGAYLPS(0.089)ALS(0.911)R	-2.5207			0.582036	1.41796	nucleus							PF07534	TLD	L	KOG2372	Oxidation resistance protein
NCLIV_025440-t26_1-p1	1264	S	1e-05	1e-05	Down	TLD protein(predict) GN=NCLIV_025440	--	0.841957	3.4e-15	89.247	2	S(0.383)AS(0.617)DGWLGAAADS(0.059)GQS(0.842)PS(0.099)AER	3.9534			1.57282	0.427181	nucleus							PF07534	TLD	L	KOG2372	Oxidation resistance protein
NCLIV_025440-t26_1-p1	590	S	1e-05	1e-05	Down	TLD protein(predict) GN=NCLIV_025440	--	0.826946	3.86e-16	126.81	2	S(0.001)PLLWPS(0.835)AS(0.827)AS(0.177)GCS(0.158)LGET(0.003)AR	2.2654			0.896667	1.10333	nucleus							PF07534	TLD	L	KOG2372	Oxidation resistance protein
NCLIV_025440-t26_1-p1	595	S	1e-05	1e-05	Down	TLD protein(predict) GN=NCLIV_025440	--	0.972613	2.07e-21	155.56	2	SPLLWPSAS(0.001)AS(0.007)GCS(0.973)LGET(0.019)AR	0.69662			1.49703	0.502966	nucleus							PF07534	TLD	L	KOG2372	Oxidation resistance protein
NCLIV_025440-t26_1-p1	1192	S	1e-05	1e-05	Down	TLD protein(predict) GN=NCLIV_025440	--	0.961015	0.000797368	63.908	2	TAS(0.03)S(0.961)AS(0.009)IALPR	-1.1238			1.03811	0.961889	nucleus							PF07534	TLD	L	KOG2372	Oxidation resistance protein
NCLIV_025490-t26_1-p1	48	S	1e-05	1e-05	Down	Protein phosphatase methylesterase-1(predict) GN=NCLIV_025490	--	1	6.92e-05	129.01	2	VVLEEREEEEQGS(1)ER	-1.1202			1.04041	0.959589	nucleus	K13617	PPME1; protein phosphatase methylesterase 1 [EC:3.1.1.89]					PF12697	Alpha/beta hydrolase family	S	KOG2564	Predicted acetyltransferases and hydrolases with the alpha/beta hydrolase fold
NCLIV_0254-t26_1-p1	2798	S	1e-05	1e-05	Down	myb-like DNA-binding domain-containing protein / Zinc finger, ZZ type domain-containing protein GN=NCLIV_0254	--	0.967141	2.1e-05	75.024	3	ETTVSSGVGYPSLSAPGLEDGADES(0.967)QDES(0.033)EGR	0.28916			1.27567	0.724327	nucleus	K15127	TADA2B; transcriptional adapter 2-beta		GO:0006139 nucleobase-containing compound metabolic process; GO:0006325 chromatin organization; GO:0006338 chromatin remodeling; GO:0006351 transcription, DNA-templated; GO:0006355 regulation of transcription, DNA-templated; GO:0006357 regulation of transcription by RNA polymerase II; GO:0006366 transcription by RNA polymerase II; GO:0006464 cellular protein modification process; GO:0006473 prote…	GO:0000123 histone acetyltransferase complex; GO:0000125 PCAF complex; GO:0005622 intracellular; GO:0005623 cell; GO:0005634 nucleus; GO:0005654 nucleoplasm; GO:0031248 protein acetyltransferase complex; GO:0031974 membrane-enclosed lumen; GO:0031981 nuclear lumen; GO:0032991 protein-containing complex; GO:0043226 organelle; GO:0043227 membrane-bounded organelle; GO:0043229 intracellular organell…	GO:0000981 DNA-binding transcription factor activity, RNA polymerase II-specific; GO:0003682 chromatin binding; GO:0003700 DNA-binding transcription factor activity; GO:0003712 transcription coregulator activity; GO:0003713 transcription coactivator activity; GO:0005488 binding; GO:0140110 transcription regulator activity;	PF00569; PF00249	Zinc finger, ZZ type; Myb-like DNA-binding domain	K	KOG0457	Histone acetyltransferase complex SAGA/ADA, subunit ADA2
NCLIV_025500-t26_1-p1	672	S	1e-05	1e-05	Down	Cyclin-related protein, putative(predict) GN=NCLIV_025500	--	0.999826	0.000691649	93.162	2	S(1)GESVSGVESAR	-0.45699			1.3342	0.665799	nucleus									D	KOG3544	Collagens (type IV and type XIII), and related proteins
NCLIV_025760-t26_1-p1	268	S	0.218	1e-05	Down	GD24343, related GN=NCLIV_025760	--	0.999978	1.44e-19	124.59	2	MSAVVPQS(1)QEEGS(0.959)LT(0.041)ELEGGPR	1.6381		0.412378	0.692246	1.89538	plasma membrane	K14709	SLC39A1_2_3, ZIP1_2_3; solute carrier family 39 (zinc transporter), member 1/2/3							P	KOG1558	Fe2+/Zn2+ regulated transporter
NCLIV_025820-t26_1-p1	98	S	1e-05	1e-05	Down	Rab3 GTPase-activating protein catalytic subunit(predict) GN=NCLIV_025820	--	1	0.000160618	107.46	2	LDS(1)APLPSPISLFSR	-6.5236			1.51981	0.480192	nucleus
NCLIV_025990-t26_1-p1	479	S	1e-05	1e-05	Down	Hydrolase(predict) GN=NCLIV_025990	--	0.999949	7.07e-101	277.51	3	DGAGGAEGNAPHFSQMIESGIFS(1)R	-0.83869			1.40021	0.59979	cytoplasm	K01076	ABHD17; abhydrolase domain-containing protein 17 [EC:3.1.2.22]							S	KOG1552	Predicted alpha/beta hydrolase
NCLIV_026000-t26_1-p1	996	S	0.42	1e-05	Down	conserved hypothetical protein GN=NCLIV_026000	--	1	1.08e-11	167.64	2	AALEADENAGEGS(1)ER	-0.66787		0.619746	0.905454	1.4748	nucleus
NCLIV_026010-t26_1-p1	59	S	1e-05	1e-05	Down	Phosphatidylserine synthase 2 GN=NCLIV_026010	--	1	0.017366	52.837	2	AS(1)QAPEFFK	-1.5693			0.880061	1.11994	plasma membrane	K08729	PTDSS1; phosphatidylserine synthase 1 [EC:2.7.8.-]	map00564 Glycerophospholipid metabolism; map01100 Metabolic pathways						I	KOG2735	Phosphatidylserine synthase
NCLIV_026080-t26_1-p1	581	S	0.37	0.0400789	Down	Putative transmembrane protein(predict) GN=NCLIV_026080	--	0.999704	7.15e-14	187.51	2	AFS(1)SPLVASTR	-0.94494	0.521408	0.558482	1.36682	1.55329	plasma membrane
NCLIV_026090-t26_1-p1	192	S	1e-05	1e-05	Down	LOC100145185 protein, related GN=NCLIV_026090	--	0.94807	5.82e-05	75.012	2	APFAVHVCS(0.052)PS(0.948)R	-1.4375			0.974129	1.02587	nucleus	K08855	GAK; cyclin G-associated kinase [EC:2.7.11.1]							S	KOG0431	Auxilin-like protein and related proteins containing DnaJ domain
NCLIV_026090-t26_1-p1	318	S	0.415	1e-05	Down	LOC100145185 protein, related GN=NCLIV_026090	--	1	0.00595557	73.891	2	DDLVADRIS(1)R	-0.012686		0.563507	1.07985	1.35665	nucleus	K08855	GAK; cyclin G-associated kinase [EC:2.7.11.1]							S	KOG0431	Auxilin-like protein and related proteins containing DnaJ domain
NCLIV_026090-t26_1-p1	253	S	0.16	1e-05	Down	LOC100145185 protein, related GN=NCLIV_026090	--	0.999005	8.81e-14	98.181	4	RIDT(0.001)GHGGQGS(0.999)RDFADLWSGDSGGK	-1.179	0.220519		1.37598	1.4035	nucleus	K08855	GAK; cyclin G-associated kinase [EC:2.7.11.1]							S	KOG0431	Auxilin-like protein and related proteins containing DnaJ domain
NCLIV_026180-t26_1-p1	7	S	0.492	0.0661116	Down	26s proteasome subunit p55, putative(predict) GN=NCLIV_026180	--	0.994597	1.04e-20	156.24	2	AHNT(0.005)AS(0.995)AILK	-1.5815	1.10835	0.23679	2.15017	0.504696	plasma membrane	K03035	PSMD12, RPN5; 26S proteasome regulatory subunit N5	map03050 Proteasome; map05169 Epstein-Barr virus infection	GO:0000338 protein deneddylation; GO:0006464 cellular protein modification process; GO:0006508 proteolysis; GO:0006807 nitrogen compound metabolic process; GO:0008152 metabolic process; GO:0009987 cellular process; GO:0019538 protein metabolic process; GO:0036211 protein modification process; GO:0043170 macromolecule metabolic process; GO:0043412 macromolecule modification; GO:0044237 cellular me…	GO:0005622 intracellular; GO:0005623 cell; GO:0005634 nucleus; GO:0005654 nucleoplasm; GO:0005737 cytoplasm; GO:0005829 cytosol; GO:0008021 synaptic vesicle; GO:0008180 COP9 signalosome; GO:0012505 endomembrane system; GO:0016604 nuclear body; GO:0016607 nuclear speck; GO:0030054 cell junction; GO:0030133 transport vesicle; GO:0031410 cytoplasmic vesicle; GO:0031974 membrane-enclosed lumen; GO:00…		PF01399	PCI domain	O	KOG1498	26S proteasome regulatory complex, subunit RPN5/PSMD12
NCLIV_026420-t26_1-p1	123	S	0.121	1e-05	Down	putative autophagy protein APG9 GN=NCLIV_026420	--	0.999957	5.89e-05	96.453	2	YHS(1)GAAYGPSASGLAR	-5.0945		0.256973	0.621825	2.1212	plasma membrane									U	KOG2173	Integral membrane protein
NCLIV_026450-t26_1-p1	163	S	0.321	1e-05	Down	Methyltransferase(predict) GN=NCLIV_026450	--	0.999986	3.82e-39	145.73	3	SQSHVASEEAAAGPSDEDDEDMDS(1)CEENEGSK	-0.75551	0.549101		1.70901	0.741891	nucleus	K19306	BUD23; 18S rRNA (guanine1575-N7)-methyltransferase [EC:2.1.1.309]					PF08241	Methyltransferase domain	Q	KOG1541	Predicted protein carboxyl methylase
NCLIV_026460-t26_1-p1	397	S	1e-05	1e-05	Down	Pumilio-family RNA binding repeat-containing protein(predict) GN=NCLIV_026460	--	0.996537	4.74e-17	113.66	2	SSLT(0.001)AAS(0.002)LCS(0.997)DGPPGDSSVGSSSLR	0.056252			1.26055	0.739452	cytoplasm	K17943	PUM; pumilio RNA-binding family							J	KOG2049	Translational repressor MPT5/PUF4 and related RNA-binding proteins (Puf superfamily)
NCLIV_026460-t26_1-p1	10	S	1e-05	1e-05	Down	Pumilio-family RNA binding repeat-containing protein(predict) GN=NCLIV_026460	--	0.996339	1.73e-24	182.52	2	SLS(0.001)S(0.001)LEAYS(0.996)PVAGS(0.001)R	-1.4136			0.907918	1.09208	cytoplasm	K17943	PUM; pumilio RNA-binding family							J	KOG2049	Translational repressor MPT5/PUF4 and related RNA-binding proteins (Puf superfamily)
NCLIV_026490-t26_1-p1	204	S	0.45	1e-05	Down	Acetyltransferase, GNAT family protein, related GN=NCLIV_026490	--	0.999252	0.000160975	98.328	2	CPASFS(0.999)QDGGSSGVR	0.067819		0.593269	1.08713	1.3196	nucleus	K21121	NAA60; N-alpha-acetyltransferase 60 [EC:2.3.1.259]							H	KOG3138	Predicted N-acetyltransferase
NCLIV_026520-t26_1-p1	575	S	1e-05	1e-05	Down	conserved hypothetical protein GN=NCLIV_026520	--	0.872683	0.000206684	101.82	2	GS(0.873)S(0.127)AGGLLPR	0.068974			0.42271	1.57729	extracellular
NCLIV_026600-t26_1-p1	302	S	0.488	1e-05	Down	putative 46 kDa FK506-binding nuclear protein GN=NCLIV_026600	--	0.900492	0.00252908	64.983	2	ANAS(0.9)T(0.099)FDVSNGVCSLK	2.665	0.639273		1.31006	1.05067	nucleus
NCLIV_026600-t26_1-p1	102	S	0.086	1e-05	Down	putative 46 kDa FK506-binding nuclear protein GN=NCLIV_026600	--	0.999968	2.5e-70	165.24	4	NEVHLTGYFEPDAEGFDS(1)DEDEEDSESDMEENVVHHAK	1.3718	0.190921		2.21299	0.596092	nucleus
NCLIV_026600-t26_1-p1	109	S	0.033	1e-05	Down	putative 46 kDa FK506-binding nuclear protein GN=NCLIV_026600	--	0.881024	1.08e-219	358.46	4	NEVHLTGYFEPDAEGFDSDEDEEDS(0.881)ES(0.119)DMEENVVHHAK	0.53686	0.0688533		2.11597	0.815179	nucleus
NCLIV_026670-t26_1-p1	514	S	1e-05	1e-05	Down	conserved hypothetical protein GN=NCLIV_026670	--	1	0.0027156	68.49	2	HLNVGFS(1)R	-1.7498			1.62418	0.375825	plasma membrane
NCLIV_026670-t26_1-p1	1021	S	1e-05	1e-05	Down	conserved hypothetical protein GN=NCLIV_026670	--	1	0.000430993	86.135	2	NCAGS(1)GVEGVAR	2.1247			1.00758	0.992415	plasma membrane
NCLIV_026730-t26_1-p1	644	S	1e-05	1e-05	Down	putative zinc transporter ZIP domain-containing protein GN=NCLIV_026730	--	0.997755	8.42e-05	53.782	2	AAPFHS(0.998)FPS(0.001)S(0.001)CAASLR	0.55347			0.842355	1.15765	plasma membrane	K14709	SLC39A1_2_3, ZIP1_2_3; solute carrier family 39 (zinc transporter), member 1/2/3							P	KOG1558	Fe2+/Zn2+ regulated transporter
NCLIV_026730-t26_1-p1	962	S	1e-05	1e-05	Down	putative zinc transporter ZIP domain-containing protein GN=NCLIV_026730	--	1	2.73e-05	107.46	2	FCSPEMHADS(1)MPK	0.42474			0.551838	1.44816	plasma membrane	K14709	SLC39A1_2_3, ZIP1_2_3; solute carrier family 39 (zinc transporter), member 1/2/3							P	KOG1558	Fe2+/Zn2+ regulated transporter
NCLIV_026730-t26_1-p1	658	S	1e-05	1e-05	Down	putative zinc transporter ZIP domain-containing protein GN=NCLIV_026730	--	0.988578	0.00130945	66.953	2	GVAS(0.989)T(0.011)GCSFR	2.1687			0.816809	1.18319	plasma membrane	K14709	SLC39A1_2_3, ZIP1_2_3; solute carrier family 39 (zinc transporter), member 1/2/3							P	KOG1558	Fe2+/Zn2+ regulated transporter
NCLIV_026730-t26_1-p1	528	S	1e-05	1e-05	Down	putative zinc transporter ZIP domain-containing protein GN=NCLIV_026730	--	1	3.64e-08	133.93	2	HAALEAAGS(1)GFGPK	-0.056936			0.735791	1.26421	plasma membrane	K14709	SLC39A1_2_3, ZIP1_2_3; solute carrier family 39 (zinc transporter), member 1/2/3							P	KOG1558	Fe2+/Zn2+ regulated transporter
NCLIV_026730-t26_1-p1	918	S	0.25	1e-05	Down	putative zinc transporter ZIP domain-containing protein GN=NCLIV_026730	--	0.970149	0.000188395	62.304	3	HRPGDIFIS(0.97)QGS(0.021)FT(0.009)R	-0.60391		0.503095	0.485797	2.01111	plasma membrane	K14709	SLC39A1_2_3, ZIP1_2_3; solute carrier family 39 (zinc transporter), member 1/2/3							P	KOG1558	Fe2+/Zn2+ regulated transporter
NCLIV_026760-t26_1-p1	557	S	1e-05	1e-05	Down	CCR4-NOT transcription complex,subunit 7-like GN=NCLIV_026760	--	0.999662	0.000395847	45.587	2	LPLAGS(1)GGVLPLSGAR	-1.1048			0.896031	1.10397	nucleus	K12581	CNOT7_8, CAF1, POP2; CCR4-NOT transcription complex subunit 7/8	map03018 RNA degradation	GO:0000288 nuclear-transcribed mRNA catabolic process, deadenylation-dependent decay; GO:0000289 nuclear-transcribed mRNA poly(A) tail shortening; GO:0000291 nuclear-transcribed mRNA catabolic process, exonucleolytic; GO:0000956 nuclear-transcribed mRNA catabolic process; GO:0006139 nucleobase-containing compound metabolic process; GO:0006351 transcription, DNA-templated; GO:0006354 DNA-templated…	GO:0000932 P-body; GO:0005622 intracellular; GO:0005623 cell; GO:0005737 cytoplasm; GO:0030014 CCR4-NOT complex; GO:0030015 CCR4-NOT core complex; GO:0032991 protein-containing complex; GO:0035770 ribonucleoprotein granule; GO:0036464 cytoplasmic ribonucleoprotein granule; GO:0043226 organelle; GO:0043228 non-membrane-bounded organelle; GO:0043229 intracellular organelle; GO:0043232 intracellular…	GO:0000175 3'-5'-exoribonuclease activity; GO:0003824 catalytic activity; GO:0004518 nuclease activity; GO:0004527 exonuclease activity; GO:0004532 exoribonuclease activity; GO:0004540 ribonuclease activity; GO:0008408 3'-5' exonuclease activity; GO:0016787 hydrolase activity; GO:0016788 hydrolase activity, acting on ester bonds; GO:0016796 exonuclease activity, active with either ribo- or deoxyr…			A	KOG0304	mRNA deadenylase subunit
NCLIV_026780-t26_1-p1	844	S	1e-05	1e-05	Down	putative folate/methotrexate transporter GN=NCLIV_026780	--	0.999996	8.97e-05	67.887	2	GSEAVVS(1)GEVLR	-1.3712			1.1678	0.832202	plasma membrane
NCLIV_026850-t26_1-p1	2643	S	1e-05	1e-05	Down	Tetratricopeptide repeat-containing protein(predict) GN=NCLIV_026850	--	0.995918	1.37e-11	120.4	3	LDVQRPPS(0.996)GLS(0.004)CFPAASDESHR	0.95868			0.813859	1.18614	plasma membrane
NCLIV_026860-t26_1-p1	79	S	0.442	1e-05	Down	Mannose-6-phosphate isomerase(predict) GN=NCLIV_026860	--	0.994358	1.3e-17	190.87	3	RRPS(0.994)T(0.006)TSESACQR	3.1466	0.611189		1.38183	1.00699	nucleus	K01809	manA, MPI; mannose-6-phosphate isomerase [EC:5.3.1.8]	map00051 Fructose and mannose metabolism; map00520 Amino sugar and nucleotide sugar metabolism; map01100 Metabolic pathways						G	KOG2757	Mannose-6-phosphate isomerase
NCLIV_026880-t26_1-p1	54	S	1e-05	1e-05	Down	Putative transmembrane protein(predict) GN=NCLIV_026880	--	0.954577	0.00957307	59.645	2	S(0.003)IS(0.039)S(0.955)FLS(0.003)R	-1.0582			0.76699	1.23301	extracellular
NCLIV_0268-t26_1-p1	232	S	1e-05	1e-05	Down	Atypical MEK-related kinase (incomplete catalytic triad) GN=NCLIV_0268	--	0.989975	5.39e-45	182.09	2	SPSSTVEAT(0.01)PLS(0.99)PAER	-0.53238			1.42162	0.57838	nucleus							PF00069	Protein kinase domain
NCLIV_026930-t26_1-p1	235	S	1e-05	1e-05	Down	conserved hypothetical protein GN=NCLIV_026930	--	0.876247	0.000189598	77.347	2	PLGHPPS(0.876)T(0.105)GS(0.013)S(0.006)DQSAK	-1.0076			0.432556	1.56744	nucleus
NCLIV_026970-t26_1-p1	51	S	0.147	1e-05	Down	Putative transmembrane protein(predict) GN=NCLIV_026970	--	1	0.000222995	101.82	2	S(1)LPLPIPVAR	-1.1857	0.205601		1.39577	1.39863	plasma membrane
NCLIV_027010-t26_1-p1	949	S	0.447	0.0316379	Down	conserved hypothetical protein GN=NCLIV_027010	--	0.984168	1.45e-59	231.21	2	NS(0.984)DT(0.016)VGENLVSTYGTPCR	1.0201	0.669572	0.567318	1.46482	1.29829	nucleus
NCLIV_027010-t26_1-p1	81	S	1e-05	1e-05	Down	conserved hypothetical protein GN=NCLIV_027010	--	1	1.59e-09	95.345	2	VASSVEPEGS(1)QR	0.48208			1.20475	0.795251	nucleus
NCLIV_027020-t26_1-p1	133	S	1e-05	1e-05	Down	SAC domain-containing protein(predict) GN=NCLIV_027020	--	0.999999	4.94e-06	122.66	2	GLES(1)GDATASAPAR	-0.61513			0.331473	1.66853	cytoplasm	K22913	FIG4; phosphatidylinositol 3,5-bisphosphate 5-phosphatase [EC:3.1.3.-]	map00562 Inositol phosphate metabolism; map01100 Metabolic pathways						I	KOG1888	Putative phosphoinositide phosphatase
NCLIV_027030-t26_1-p1	1632	S	1e-05	1e-05	Down	SANT domain-containing protein(predict) GN=NCLIV_027030	--	0.990886	1.09e-07	129.53	2	SET(0.009)S(0.991)GEEDTEPTGDR	3.2538			0.729114	1.27089	nucleus
NCLIV_027130-t26_1-p1	8	S	0.25	1e-05	Down	putative orotate phosphoribosyltransferase GN=NCLIV_027130	--	0.870549	2.72e-10	161.23	2	SSASLS(0.042)S(0.871)S(0.553)AS(0.534)R	-0.5108	0.488511		1.95783	0.553658	mitochondria	K13421	UMPS; uridine monophosphate synthetase [EC:2.4.2.10 4.1.1.23]	map00240 Pyrimidine metabolism; map00983 Drug metabolism - other enzymes; map01100 Metabolic pathways				PF00156	Phosphoribosyl transferase domain	F	KOG1377	Uridine 5'- monophosphate synthase/orotate phosphoribosyltransferase
NCLIV_027220-t26_1-p1	202	S	1e-05	1e-05	Down	Carbon catabolite repressor protein, related GN=NCLIV_027220	--	0.836788	3.53e-08	86.798	2	AAGADNTAGAGT(0.001)AGS(0.837)EADGGS(0.162)AAK	-4.4004			0.928152	1.07185	nucleus	K12603	CNOT6, CCR4; CCR4-NOT transcription complex subunit 6 [EC:3.1.13.4]	map03018 RNA degradation				PF03372	Endonuclease/Exonuclease/phosphatase family	K	KOG0620	Glucose-repressible alcohol dehydrogenase transcriptional effector CCR4 and related proteins
NCLIV_027220-t26_1-p1	277	S	0.386	0.0530559	Down	Carbon catabolite repressor protein, related GN=NCLIV_027220	--	0.990846	1.53e-20	98.868	2	DLAS(0.991)PS(0.009)AATPGPSAAGGAELLR	0.42256	0.817988	0.310076	2.0385	0.833431	nucleus	K12603	CNOT6, CCR4; CCR4-NOT transcription complex subunit 6 [EC:3.1.13.4]	map03018 RNA degradation				PF03372	Endonuclease/Exonuclease/phosphatase family	K	KOG0620	Glucose-repressible alcohol dehydrogenase transcriptional effector CCR4 and related proteins
NCLIV_027230-t26_1-p1	475	S	0.146	1e-05	Down	Dihydropteroate synthase, related GN=NCLIV_027230	--	0.877147	6.25e-13	144.42	2	EAVAAGAAWVNDQT(0.123)GES(0.877)R	-0.0085741		0.226918	1.21502	1.55806	cytoplasm							PF01288; PF00809	7,8-dihydro-6-hydroxymethylpterin-pyrophosphokinase (HPPK); Pterin binding enzyme	H	KOG2544	Dihydropteroate synthase/7,8-dihydro-6-hydroxymethylpterin-pyrophosphokinase/Dihydroneopterin aldolase
NCLIV_027360-t26_1-p1	1289	S	0.114	1e-05	Down	AAA domain-containing protein(predict) GN=NCLIV_027360	--	0.954194	2.06e-08	127.62	2	SDSIS(0.024)S(0.954)GVS(0.022)PPGPSFR	0.81863		0.24367	0.613013	2.14332	cytoplasm,nucleus									A	KOG2412	Nuclear-export-signal (NES)-containing protein/polyadenylated-RNA export factor
NCLIV_027390-t26_1-p1	231	S	1e-05	1e-05	Down	Fe2OG dioxygenase domain-containing protein(predict) GN=NCLIV_027390	--	0.971903	3.4e-06	93.026	2	S(0.001)FS(0.972)S(0.027)PSSPALPTSR	-0.22082			1.26472	0.735282	nucleus	K10765	ALKBH1; alkylated DNA repair protein alkB homolog 1 [EC:1.14.11.51 4.2.99.18 1.14.11.-]					PF13532	2OG-Fe(II) oxygenase superfamily	A	KOG2731	DNA alkylation damage repair protein
NCLIV_027430-t26_1-p1	522	S	1e-05	1e-05	Down	putative acetyltransferase domain-containing protein GN=NCLIV_027430	--	0.999928	0.00334023	56.08	2	ASEDLRELEDRQAS(1)LMR	-4.8846			1.00119	0.99881	plasma membrane	K00670	NAA30, MAK3; N-alpha-acetyltransferase 30 [EC:2.3.1.256]							S	KOG3139	N-acetyltransferase
NCLIV_027600-t26_1-p1	172	S	1e-05	1e-05	Down	Putative transmembrane protein(predict) GN=NCLIV_027600	--	0.951215	2.43e-06	52.773	2	DHS(0.024)GGEGGGS(0.951)AVT(0.025)DEVAEESEIMTR	-0.93078			0.951882	1.04812	extracellular
NCLIV_027600-t26_1-p1	182	S	1e-05	1e-05	Down	Putative transmembrane protein(predict) GN=NCLIV_027600	--	1	1.2e-58	218.9	3	DHSGGEGGGSAVTDEVAEES(1)EIMTR	1.2016			1.27428	0.725716	extracellular
NCLIV_027770-t26_1-p1	521	S	0.353	1e-05	Down	Eukaryotic translation initiation factor 2A(predict) GN=NCLIV_027770	--	1	9.79e-12	132.63	2	S(1)GGFADATQGAGATK	-1.2689	0.57348		1.62598	0.800535	nucleus	K15026	EIF2A; translation initiation factor 2A							J	KOG2315	Predicted translation initiation factor related to eIF-3a
NCLIV_0277-t26_1-p1	20	S	1e-05	1e-05	Down	UDP-N-acetyl-D-galactosamine:polypeptide N-acetylgalactosaminyltransferase T2 GN=NCLIV_0277	--	0.999318	1.38e-12	130.17	2	PMSPPVPGAGDPAPS(0.001)PWPS(0.999)R	-0.57274			0.79944	1.20056	plasma membrane	K00710	GALNT; polypeptide N-acetylgalactosaminyltransferase [EC:2.4.1.41]	map00512 Mucin type O-glycan biosynthesis; map00514 Other types of O-glycan biosynthesis; map01100 Metabolic pathways				PF00652	Ricin-type beta-trefoil lectin domain	O	KOG3736	Polypeptide N-acetylgalactosaminyltransferase
NCLIV_028040-t26_1-p1	1319	S	0.483	1e-05	Down	BRCT domain-containing protein(predict) GN=NCLIV_028040	--	0.962966	0.000199712	81.373	2	DFPQTEEAT(0.037)QS(0.963)GEER	3.3191	0.725977		1.50229	0.771731	nucleus									S	KOG1808	AAA ATPase containing von Willebrand factor type A (vWA) domain
NCLIV_028040-t26_1-p1	1447	S	0.264	1e-05	Down	BRCT domain-containing protein(predict) GN=NCLIV_028040	--	1	2.86e-16	176	2	TDVEEGHGS(1)EGR	0.99299		0.204631	2.0209	0.774472	nucleus									S	KOG1808	AAA ATPase containing von Willebrand factor type A (vWA) domain
NCLIV_028050-t26_1-p1	78	S	1e-05	1e-05	Down	Inner membrane complex protein 24(predict) GN=NCLIV_028050	--	0.999916	0.000571365	102.55	2	RIPS(1)HES(1)NVASR	1.2916			0.499027	1.50097	nucleus
NCLIV_028050-t26_1-p1	82	S	1e-05	1e-05	Down	Inner membrane complex protein 24(predict) GN=NCLIV_028050	--	0.999348	0.00921206	54.309	3	RIPSHES(0.001)NVAS(0.999)R	-0.62863			0.811756	1.18824	nucleus
NCLIV_028050-t26_1-p1	49	S	0.263	1e-05	Down	Inner membrane complex protein 24(predict) GN=NCLIV_028050	--	1	9.89e-19	158.13	2	KLS(1)VGFADSFEPTHELK	1.4597	0.330017		1.2525	1.41748	nucleus
NCLIV_028050-t26_1-p1	36	S	1e-05	1e-05	Down	Inner membrane complex protein 24(predict) GN=NCLIV_028050	--	1	2.58e-07	115.01	3	RPS(1)LMVEGKPHS(1)R	-0.77621			0.318112	1.68189	nucleus
NCLIV_028050-t26_1-p1	88	S	0.194	1e-05	Down	Inner membrane complex protein 24(predict) GN=NCLIV_028050	--	0.999063	1.84e-16	163.09	2	TAS(0.001)IS(0.999)S(1)AGNPSR	-0.047778	0.348285		1.79956	0.852154	nucleus
NCLIV_028050-t26_1-p1	89	S	0.12	1e-05	Down	Inner membrane complex protein 24(predict) GN=NCLIV_028050	--	0.999647	7.63e-12	151.08	2	TAS(0.001)IS(0.999)S(1)AGNPSR	-0.047778		0.291349	0.271462	2.43719	nucleus
NCLIV_028160-t26_1-p1	2090	S	1e-05	1e-05	Down	Chromodomain helicase DNA binding protein CHD1/SWI2/SNF2(predict) GN=NCLIV_028160	--	0.982438	1.64e-16	132.57	2	GGGSSDSPADCVGGS(0.982)PQS(0.017)LS(0.001)GGR	1.5838			1.22026	0.779742	nucleus	K20091	CHD2; chromodomain-helicase-DNA-binding protein 2 [EC:3.6.4.12]		GO:0006325 chromatin organization; GO:0006355 regulation of transcription, DNA-templated; GO:0006357 regulation of transcription by RNA polymerase II; GO:0006996 organelle organization; GO:0008152 metabolic process; GO:0009889 regulation of biosynthetic process; GO:0009987 cellular process; GO:0010468 regulation of gene expression; GO:0010556 regulation of macromolecule biosynthetic process; GO:0…	GO:0001650 fibrillar center; GO:0005622 intracellular; GO:0005623 cell; GO:0005634 nucleus; GO:0005654 nucleoplasm; GO:0005730 nucleolus; GO:0005737 cytoplasm; GO:0031974 membrane-enclosed lumen; GO:0031981 nuclear lumen; GO:0043226 organelle; GO:0043227 membrane-bounded organelle; GO:0043228 non-membrane-bounded organelle; GO:0043229 intracellular organelle; GO:0043231 intracellular membrane-bou…	GO:0003678 DNA helicase activity; GO:0003824 catalytic activity; GO:0004386 helicase activity; GO:0005488 binding; GO:0005515 protein binding; GO:0008094 DNA-dependent ATPase activity; GO:0016462 pyrophosphatase activity; GO:0016787 hydrolase activity; GO:0016817 hydrolase activity, acting on acid anhydrides; GO:0016818 hydrolase activity, acting on acid anhydrides, in phosphorus-containing anhyd…	PF00385	Chromo (CHRromatin Organisation MOdifier) domain	K	KOG0384	Chromodomain-helicase DNA-binding protein
NCLIV_028160-t26_1-p1	1455	S	1e-05	1e-05	Down	Chromodomain helicase DNA binding protein CHD1/SWI2/SNF2(predict) GN=NCLIV_028160	--	0.872974	7.1e-09	129.44	2	SLEGGAGLGAGGLS(0.873)LT(0.127)R	0.6016			0.933298	1.0667	nucleus	K20091	CHD2; chromodomain-helicase-DNA-binding protein 2 [EC:3.6.4.12]		GO:0006325 chromatin organization; GO:0006355 regulation of transcription, DNA-templated; GO:0006357 regulation of transcription by RNA polymerase II; GO:0006996 organelle organization; GO:0008152 metabolic process; GO:0009889 regulation of biosynthetic process; GO:0009987 cellular process; GO:0010468 regulation of gene expression; GO:0010556 regulation of macromolecule biosynthetic process; GO:0…	GO:0001650 fibrillar center; GO:0005622 intracellular; GO:0005623 cell; GO:0005634 nucleus; GO:0005654 nucleoplasm; GO:0005730 nucleolus; GO:0005737 cytoplasm; GO:0031974 membrane-enclosed lumen; GO:0031981 nuclear lumen; GO:0043226 organelle; GO:0043227 membrane-bounded organelle; GO:0043228 non-membrane-bounded organelle; GO:0043229 intracellular organelle; GO:0043231 intracellular membrane-bou…	GO:0003678 DNA helicase activity; GO:0003824 catalytic activity; GO:0004386 helicase activity; GO:0005488 binding; GO:0005515 protein binding; GO:0008094 DNA-dependent ATPase activity; GO:0016462 pyrophosphatase activity; GO:0016787 hydrolase activity; GO:0016817 hydrolase activity, acting on acid anhydrides; GO:0016818 hydrolase activity, acting on acid anhydrides, in phosphorus-containing anhyd…	PF00385	Chromo (CHRromatin Organisation MOdifier) domain	K	KOG0384	Chromodomain-helicase DNA-binding protein
NCLIV_028200-t26_1-p1	400	S	1e-05	1e-05	Down	ELMO domain-containing protein(predict) GN=NCLIV_028200	--	1	0.000216047	121.86	2	MPS(1)DFHNFSK	-2.1411			0.659949	1.34005	nucleus									S	KOG2998	Uncharacterized conserved protein
NCLIV_028210-t26_1-p1	155	S	0.431	1e-05	Down	Loc397781 related(predict) GN=NCLIV_028210	--	0.999858	3.78e-05	70.249	2	AS(1)PQEQSATTGLLGTAEIK	2.2838	0.732287		1.70044	0.567275	nucleus
NCLIV_028240-t26_1-p1	198	S	1e-05	1e-05	Down	putative Ras family domain-containing protein GN=NCLIV_028240	--	0.999991	3.08e-05	86.729	2	IAS(1)QPTGAENR	-2.2104			1.279	0.721005	cytoplasm	K07874	RAB1A; Ras-related protein Rab-1A	map04140 Autophagy - animal; map05130 Pathogenic Escherichia coli infection; map05134 Legionellosis				PF00071	Ras family	U	KOG0084	GTPase Rab1/YPT1, small G protein superfamily, and related GTP-binding proteins
NCLIV_028260-t26_1-p1	191	S	1e-05	1e-05	Down	N-acetylglucosaminylphosphatidylinositol deacetylase(predict) GN=NCLIV_028260	--	0.998119	1.04e-05	102.26	2	EFLS(0.002)AAS(0.998)LFGIDK	-0.74039			0.954319	1.04568	mitochondria	K03434	PIGL; N-acetylglucosaminylphosphatidylinositol deacetylase [EC:3.5.1.89]	map00563 Glycosylphosphatidylinositol (GPI)-anchor biosynthesis; map01100 Metabolic pathways						M	KOG3332	N-acetylglucosaminyl phosphatidylinositol de-N-acetylase
NCLIV_028290-t26_1-p1	777	S	1e-05	1e-05	Down	TPR/MLP1/MLP2-like protein (Fragment)(predict) GN=NCLIV_028290	--	0.99912	0.00118028	56.473	2	AVS(0.001)AGS(0.999)GPCGDVR	-3.1478			1.0374	0.962604	nucleus
NCLIV_028290-t26_1-p1	522	S	1e-05	1e-05	Down	TPR/MLP1/MLP2-like protein (Fragment)(predict) GN=NCLIV_028290	--	0.999999	0.00991355	65.724	2	PSPDLPAHADS(1)VAR	-2.0469			1.1637	0.836299	nucleus
NCLIV_028350-t26_1-p1	120	S	0.349	1e-05	Down	putative CAM kinase GN=NCLIV_028350	--	0.986365	1.41e-06	73.012	2	AEGQGLVS(0.986)AET(0.014)LGDAQR	0.84064	0.445337		1.27511	1.27956	cytoplasm	K06641	CHEK2; serine/threonine-protein kinase CHEK2 [EC:2.7.11.1]	map04110 Cell cycle; map04115 p53 signaling pathway; map04218 Cellular senescence; map05166 Human T-cell leukemia virus 1 infection				PF00069	Protein kinase domain	T	KOG0032	Ca2+/calmodulin-dependent protein kinase, EF-Hand protein superfamily
NCLIV_028350-t26_1-p1	166	S	1e-05	1e-05	Down	putative CAM kinase GN=NCLIV_028350	--	0.937133	0.0258435	53.051	2	RES(0.937)T(0.063)NVFAVK	-2.765			1.33472	0.665275	cytoplasm	K06641	CHEK2; serine/threonine-protein kinase CHEK2 [EC:2.7.11.1]	map04110 Cell cycle; map04115 p53 signaling pathway; map04218 Cellular senescence; map05166 Human T-cell leukemia virus 1 infection				PF00069	Protein kinase domain	T	KOG0032	Ca2+/calmodulin-dependent protein kinase, EF-Hand protein superfamily
NCLIV_028350-t26_1-p1	935	S	0.338	1e-05	Down	putative CAM kinase GN=NCLIV_028350	--	1	3.08e-05	86.729	2	VEVVS(1)EDGEAR	0.54468		0.468958	1.14335	1.38769	cytoplasm	K06641	CHEK2; serine/threonine-protein kinase CHEK2 [EC:2.7.11.1]	map04110 Cell cycle; map04115 p53 signaling pathway; map04218 Cellular senescence; map05166 Human T-cell leukemia virus 1 infection				PF00069	Protein kinase domain	T	KOG0032	Ca2+/calmodulin-dependent protein kinase, EF-Hand protein superfamily
NCLIV_028350-t26_1-p1	1329	S	1e-05	1e-05	Down	putative CAM kinase GN=NCLIV_028350	--	0.865837	0.000294677	74.524	2	VTSFS(0.118)S(0.866)DS(0.015)DR	-0.29451			0.934537	1.06546	cytoplasm	K06641	CHEK2; serine/threonine-protein kinase CHEK2 [EC:2.7.11.1]	map04110 Cell cycle; map04115 p53 signaling pathway; map04218 Cellular senescence; map05166 Human T-cell leukemia virus 1 infection				PF00069	Protein kinase domain	T	KOG0032	Ca2+/calmodulin-dependent protein kinase, EF-Hand protein superfamily
NCLIV_028500-t26_1-p1	383	S	1e-05	1e-05	Down	GJ17676, related GN=NCLIV_028500	--	0.860957	7.98e-152	236.72	3	MTYLAESAPDGQCGHATLPANPS(0.122)S(0.861)RDFS(0.017)LK	0.11644			1.35413	0.645874	nucleus	K00547	mmuM, BHMT2; homocysteine S-methyltransferase [EC:2.1.1.10]	map00270 Cysteine and methionine metabolism; map01100 Metabolic pathways						E	KOG1579	Homocysteine S-methyltransferase
NCLIV_028640-t26_1-p1	474	S	0.349	1e-05	Down	putative zinc finger (CCCH type) protein GN=NCLIV_028640	--	0.998694	1.31e-05	132.01	2	VGNS(0.999)LS(0.001)ELIGTEK	-4.2743		0.711197	0.252987	2.03582	nucleus
NCLIV_028710-t26_1-p1	20	S	1e-05	1e-05	Down	Os07g0659500 protein, related GN=NCLIV_028710	--	0.910007	0.00109402	62.711	2	GS(0.09)S(0.91)QFLGSDCNLPR	0.86461			0.602542	1.39746	plasma membrane									BD	KOG0414	Chromosome condensation complex Condensin, subunit D2
NCLIV_028710-t26_1-p1	1680	S	1e-05	1e-05	Down	Os07g0659500 protein, related GN=NCLIV_028710	--	0.999876	0.00088301	75.969	2	HGDEDGAS(1)EDESGK	2.7474			0.861258	1.13874	plasma membrane									BD	KOG0414	Chromosome condensation complex Condensin, subunit D2
NCLIV_028750-t26_1-p1	28	S	0.097	0	Down	Myosin motor domain-containing protein(predict) GN=NCLIV_028750	--	1	0.00215205	94.66	2	KS(1)S(1)VVPFGR	-1.3851	0.227831	0.126281	2.33955	1.30634	cytoplasm,nucleus	K10356	MYO1; myosin I	map05130 Pathogenic Escherichia coli infection				PF00063	Myosin head (motor domain)	Z	KOG0160	Myosin class V heavy chain
NCLIV_028780-t26_1-p1	56	S	0.452	1e-05	Down	hypothetical protein GN=NCLIV_028780	--	0.982746	1.18e-08	128.46	2	AS(0.017)S(0.983)VHFQEGNDR	-3.3571	0.670531		1.48263	0.846839	plasma membrane
NCLIV_028820-t26_1-p1	532	S	0.328	0.0280684	Down	Kelch repeat-containing protein(predict) GN=NCLIV_028820	--	1	0.00377076	92.707	2	KLDS(1)IEVK	-0.80669	0.405396	0.584069	1.26361	1.74693	cytoplasm	K20285	RABEPK; Rab9 effector protein with kelch motifs							S	KOG4693	Uncharacterized conserved protein, contains kelch repeat
NCLIV_028950-t26_1-p1	2213	S	1e-05	1e-05	Down	DEAD/DEAH box helicase domain-containing protein(predict) GN=NCLIV_028950	--	1	6.92e-27	223.03	2	GPSCES(1)REEAK	5.3602			1.2151	0.784904	nucleus	K13026	DHX57; ATP-dependent RNA helicase DHX57 [EC:3.6.4.13]					PF00270; PF04408; PF07717; PF00076	DEAD/DEAH box helicase; Helicase associated domain (HA2); Oligonucleotide/oligosaccharide-binding (OB)-fold; RNA recognition motif. (a.k.a. RRM, RBD, or RNP domain)	A	KOG4207	Predicted splicing factor, SR protein superfamily
NCLIV_029045-t26_1-p1	110	S	1e-05	1e-05	Down	unspecified product GN=NCLIV_029045	--	0.989271	6.05e-07	98.889	2	KTNCPEAQPS(0.989)DAT(0.011)QSQGNK	-4.0853			0.738129	1.26187	nucleus	K03104	SRP14; signal recognition particle subunit SRP14	map03060 Protein export				PF02290	Signal recognition particle 14kD protein	U	KOG1761	Signal recognition particle, subunit Srp14
NCLIV_029090-t26_1-p1	105	S	1e-05	1e-05	Down	WS_DGAT_C domain-containing protein(predict) GN=NCLIV_029090	--	0.993795	2.44e-79	150.54	3	ADEDDSVLSDDGGS(0.006)DVDS(0.994)EDEFRQDVPSVSALPR	1.5358			1.06086	0.939136	extracellular
NCLIV_029170-t26_1-p1	336	S	1e-05	1e-05	Down	HEPN_Swt1 domain-containing protein(predict) GN=NCLIV_029170	--	0.999612	0.00475834	78.932	2	LASFQS(1)FR	-0.55421			1.31478	0.685222	nucleus
NCLIV_029540-t26_1-p1	347	S	1e-05	1e-05	Down	putative WD domain, G-beta repeat-containing protein GN=NCLIV_029540	--	1	0.000179234	77.431	3	GPHS(1)RDFDADAR	-2.5531			1.12685	0.873151	nucleus									S	KOG0772	Uncharacterized conserved protein, contains WD40 repeat
NCLIV_029540-t26_1-p1	184	S	0.328	1e-05	Down	putative WD domain, G-beta repeat-containing protein GN=NCLIV_029540	--	0.977617	1.67e-05	119.58	2	SCSET(0.022)S(0.978)EPAGVSSSR	-0.27748	0.449888		1.37154	1.17857	nucleus									S	KOG0772	Uncharacterized conserved protein, contains WD40 repeat
NCLIV_029660-t26_1-p1	1040	S	0.454	0.00779611	Down	Proteophosphoglycan 5, related GN=NCLIV_029660	--	1	0.00123649	86.243	2	LS(1)DAEVPSLR	-1.2269	0.212757	1.0314	0.466877	2.28896	nucleus
NCLIV_029660-t26_1-p1	681	S	1e-05	1e-05	Down	Proteophosphoglycan 5, related GN=NCLIV_029660	--	0.999863	9.3e-18	145.18	2	SVTLEIS(1)PQSSTGPAR	-1.5843			0.777597	1.2224	nucleus
NCLIV_029770-t26_1-p1	655	S	1e-05	1e-05	Down	tRNA splicing 2' phosphotransferase 1, related GN=NCLIV_029770	--	0.796947	3.07e-06	79.182	2	GSAALS(0.009)LCPFLS(0.797)T(0.193)PLPLT(0.001)DSR	2.5787			1.25582	0.744182	nucleus	K10669	TRPT1, TPT1; 2'-phosphotransferase [EC:2.7.1.160]							J	KOG2278	RNA:NAD 2'-phosphotransferase TPT1
NCLIV_029770-t26_1-p1	337	S	1e-05	1e-05	Down	tRNA splicing 2' phosphotransferase 1, related GN=NCLIV_029770	--	0.982512	5.23e-05	68.07	2	ILSGSTHQAS(0.003)VEPAGS(0.012)LEGY(0.003)S(0.983)R	-2.3664			1.19691	0.803094	nucleus	K10669	TRPT1, TPT1; 2'-phosphotransferase [EC:2.7.1.160]							J	KOG2278	RNA:NAD 2'-phosphotransferase TPT1
NCLIV_029870-t26_1-p1	649	S	1e-05	1e-05	Down	putative cAMP-specific 3',5'-cyclic phosphodiesterase GN=NCLIV_029870	--	1	0.00105276	95.138	2	LPQS(1)FGLVR	-2.3524			1.05885	0.941148	plasma membrane	K18436	PDE7; high affinity cAMP-specific 3',5'-cyclic phosphodiesterase 7 [EC:3.1.4.53]	map00230 Purine metabolism; map01100 Metabolic pathways; map05032 Morphine addiction				PF00233	3'5'-cyclic nucleotide phosphodiesterase	T	KOG3689	Cyclic nucleotide phosphodiesterase
NCLIV_029980-t26_1-p1	505	S	0.202	0.0663458	Down	putative glycerol-3-phosphate acyltransferase GN=NCLIV_029980	--	0.999999	1.87e-25	208.89	2	DSSAAS(1)LQGGAALATR	-0.90921	0.112015	0.543757	0.52735	2.81688	plasma membrane
NCLIV_029980-t26_1-p1	258	S	1e-05	1e-05	Down	putative glycerol-3-phosphate acyltransferase GN=NCLIV_029980	--	1	0.0508056	63.212	2	NLRS(1)ELIR	-1.2962			0.516925	1.48307	plasma membrane
NCLIV_030000-t26_1-p1	1289	S	1e-05	1e-05	Down	FYVE-type domain-containing protein(predict) GN=NCLIV_030000	--	0.999186	1.6e-15	156.41	2	FDS(0.999)EGS(0.001)PEGCPPFENAGER	1.1359			0.47242	1.52758	plasma membrane	K00921	PIKFYVE, FAB1; 1-phosphatidylinositol-3-phosphate 5-kinase [EC:2.7.1.150]	map00562 Inositol phosphate metabolism; map01100 Metabolic pathways; map04070 Phosphatidylinositol signaling system; map04145 Phagosome; map04810 Regulation of actin cytoskeleton				PF01363	FYVE zinc finger	T	KOG0230	Phosphatidylinositol-4-phosphate 5-kinase and related FYVE finger-containing proteins
NCLIV_030010-t26_1-p1	2093	S	1e-05	1e-05	Down	putative DEAD/DEAH box helicase GN=NCLIV_030010	--	0.999026	7.23e-11	105.57	4	EREEIEAVT(0.001)AGS(0.999)EAHYHCIGAR	-3.0267			1.00609	0.993906	nucleus	K13131	DDX20, GEMIN3; ATP-dependent RNA helicase DDX20 [EC:3.6.4.13]	map03013 RNA transport				PF00270	DEAD/DEAH box helicase	A	KOG4284	DEAD box protein
NCLIV_030020-t26_1-p1	442	S	1e-05	1e-05	Down	Non-specific serine/threonine protein kinase(predict) GN=NCLIV_030020	--	0.752703	2.35e-05	80.389	2	GSPEAT(0.013)AT(0.234)ES(0.753)REGDSLAR	-0.86615			0.898469	1.10153	nucleus	K04688	RPS6KB; ribosomal protein S6 kinase beta [EC:2.7.11.1]	map01521 EGFR tyrosine kinase inhibitor resistance; map01522 Endocrine resistance; map04012 ErbB signaling pathway; map04066 HIF-1 signaling pathway; map04140 Autophagy - animal; map04150 mTOR signaling pathway; map04151 PI3K-Akt signaling pathway; map04152 AMPK signaling pathway; map04211 Longevity regulating pathway; map04212 Longevity regulating pathway - worm; map04213 Longevity regulating pa…				PF00069	Protein kinase domain	T	KOG3592	Microtubule-associated proteins
NCLIV_030050-t26_1-p1	342	S	1e-05	1e-05	Down	unspecified product GN=NCLIV_030050	--	0.940066	0.00434867	58.313	2	LPS(0.94)S(0.06)FFEAAGR	-1.674			0.91792	1.08208	extracellular
NCLIV_030050-t26_1-p1	858	S	1e-05	1e-05	Down	unspecified product GN=NCLIV_030050	--	0.994831	6.78e-07	90.828	2	NNYEPGETVDS(0.005)HLAS(0.995)PR	1.898			0.581294	1.41871	extracellular
NCLIV_030090-t26_1-p1	529	S	1e-05	1e-05	Down	putative sugar permease GN=NCLIV_030090	--	0.95156	0.00283317	53.363	2	AELHAAGS(0.952)ES(0.048)R	0.81941			0.964728	1.03527	plasma membrane	K13783	SLC37A1_2; MFS transporter, OPA family, solute carrier family 37 (glycerol-3-phosphate transporter), member 1/2							G	KOG2533	Permease of the major facilitator superfamily
NCLIV_030090-t26_1-p1	561	S	1e-05	1e-05	Down	putative sugar permease GN=NCLIV_030090	--	0.991867	0.004101	62.494	2	LGT(0.005)CS(0.992)DAGT(0.002)ISR	-0.89055			0.831249	1.16875	plasma membrane	K13783	SLC37A1_2; MFS transporter, OPA family, solute carrier family 37 (glycerol-3-phosphate transporter), member 1/2							G	KOG2533	Permease of the major facilitator superfamily
NCLIV_030100-t26_1-p1	62	S	0.237	1e-05	Down	putative zinc finger DHHC domain-containing protein GN=NCLIV_030100	--	0.997333	2.95e-05	85.742	2	S(0.003)AS(0.997)QPTGFCLSR	-0.14958		0.402876	0.899295	1.69783	plasma membrane									I	KOG1311	DHHC-type Zn-finger proteins
NCLIV_030210-t26_1-p1	674	S	1e-05	1e-05	Down	Tip elongation aberrant protein 1, related GN=NCLIV_030210	--	1	0.0101071	81.335	2	RLS(1)S(1)EALK	1.1354			0.386104	1.6139	nucleus									S	KOG1230	Protein containing repeated kelch motifs
NCLIV_030230-t26_1-p1	3997	S	1e-05	1e-05	Down	Mediator of RNA polymerase II transcription subunit 14(predict) GN=NCLIV_030230	--	0.971718	9.38e-06	61.707	3	S(0.028)LS(0.972)GQMPQHASPHGSGGAR	-1.6938			0.902451	1.09755	nucleus
NCLIV_030230-t26_1-p1	3519	S	1e-05	1e-05	Down	Mediator of RNA polymerase II transcription subunit 14(predict) GN=NCLIV_030230	--	1	0.00298762	54.309	2	VAS(1)PAHPAGGPR	1.297			1.41606	0.583937	nucleus
NCLIV_030290-t26_1-p1	29	S	1e-05	1e-05	Down	putative transaldolase GN=NCLIV_030290	--	0.987762	0.00127455	69.94	2	KDT(0.012)NS(0.988)AAAQNALEALR	2.2234			0.907809	1.09219	cytoplasm	K00616	E2.2.1.2, talA, talB; transaldolase [EC:2.2.1.2]	map00030 Pentose phosphate pathway; map01100 Metabolic pathways; map01200 Carbon metabolism; map01230 Biosynthesis of amino acids				PF00923	Transaldolase	G	KOG2772	Transaldolase
NCLIV_030320-t26_1-p1	823	S	0.243	1e-05	Down	conserved hypothetical protein GN=NCLIV_030320	--	0.923445	7.82e-07	80.026	3	T(0.041)KS(0.923)GIHT(0.035)QGLSVLLVER	-1.2626	0.312129		1.28615	1.40172	nucleus
NCLIV_030430-t26_1-p1	767	S	1e-05	1e-05	Down	putative TPR domain-containing protein GN=NCLIV_030430	--	0.999996	3e-17	168.69	2	IGTLHS(1)DPAFDAVLR	-0.46271			0.63286	1.36714	plasma membrane	K20097	FKBPL; FK506-binding protein-like							O	KOG0543	FKBP-type peptidyl-prolyl cis-trans isomerase
NCLIV_030460-t26_1-p1	4484	S	0.36	1e-05	Down	putative protein kinase (incomplete catalytic triad) GN=NCLIV_030460	--	0.999134	0.00106219	80.128	2	AGRPQS(0.999)VPS(0.001)ATK	-2.2263		0.384976	1.54469	1.07034	plasma membrane	K08860	EIF2AK3; eukaryotic translation initiation factor 2-alpha kinase 3 [EC:2.7.11.1]	map04137 Mitophagy - animal; map04140 Autophagy - animal; map04141 Protein processing in endoplasmic reticulum; map04210 Apoptosis; map04214 Apoptosis - fly; map04932 Non-alcoholic fatty liver disease (NAFLD); map05010 Alzheimer disease; map05160 Hepatitis C; map05162 Measles; map05168 Herpes simplex virus 1 infection				PF00069	Protein kinase domain	J	KOG1033	eIF-2alpha kinase PEK/EIF2AK3
NCLIV_030460-t26_1-p1	3684	S	0.496	0.0640882	Down	putative protein kinase (incomplete catalytic triad) GN=NCLIV_030460	--	1	2e-06	96.26	2	CNS(1)VGQLTAYGGGHLTR	1.3928	0.610563	0.712266	1.17543	1.50174	plasma membrane	K08860	EIF2AK3; eukaryotic translation initiation factor 2-alpha kinase 3 [EC:2.7.11.1]	map04137 Mitophagy - animal; map04140 Autophagy - animal; map04141 Protein processing in endoplasmic reticulum; map04210 Apoptosis; map04214 Apoptosis - fly; map04932 Non-alcoholic fatty liver disease (NAFLD); map05010 Alzheimer disease; map05160 Hepatitis C; map05162 Measles; map05168 Herpes simplex virus 1 infection				PF00069	Protein kinase domain	J	KOG1033	eIF-2alpha kinase PEK/EIF2AK3
NCLIV_030460-t26_1-p1	4370	S	1e-05	1e-05	Down	putative protein kinase (incomplete catalytic triad) GN=NCLIV_030460	--	0.875278	1.19e-07	114.35	2	EDSVGSS(0.002)DAS(0.875)ES(0.122)PVR	0.7096			0.491879	1.50812	plasma membrane	K08860	EIF2AK3; eukaryotic translation initiation factor 2-alpha kinase 3 [EC:2.7.11.1]	map04137 Mitophagy - animal; map04140 Autophagy - animal; map04141 Protein processing in endoplasmic reticulum; map04210 Apoptosis; map04214 Apoptosis - fly; map04932 Non-alcoholic fatty liver disease (NAFLD); map05010 Alzheimer disease; map05160 Hepatitis C; map05162 Measles; map05168 Herpes simplex virus 1 infection				PF00069	Protein kinase domain	J	KOG1033	eIF-2alpha kinase PEK/EIF2AK3
NCLIV_030460-t26_1-p1	3141	S	1e-05	1e-05	Down	putative protein kinase (incomplete catalytic triad) GN=NCLIV_030460	--	0.989382	1.34e-18	88.115	3	HLES(0.989)EHFPAS(0.011)PVGASAQSVLSPAAR	-0.52374			0.451621	1.54838	plasma membrane	K08860	EIF2AK3; eukaryotic translation initiation factor 2-alpha kinase 3 [EC:2.7.11.1]	map04137 Mitophagy - animal; map04140 Autophagy - animal; map04141 Protein processing in endoplasmic reticulum; map04210 Apoptosis; map04214 Apoptosis - fly; map04932 Non-alcoholic fatty liver disease (NAFLD); map05010 Alzheimer disease; map05160 Hepatitis C; map05162 Measles; map05168 Herpes simplex virus 1 infection				PF00069	Protein kinase domain	J	KOG1033	eIF-2alpha kinase PEK/EIF2AK3
NCLIV_030460-t26_1-p1	1021	S	1e-05	1e-05	Down	putative protein kinase (incomplete catalytic triad) GN=NCLIV_030460	--	0.997899	4.24e-12	134.49	2	PVLAHS(0.001)LS(0.998)CPS(0.001)LSSK	2.2332			1.59755	0.40245	plasma membrane	K08860	EIF2AK3; eukaryotic translation initiation factor 2-alpha kinase 3 [EC:2.7.11.1]	map04137 Mitophagy - animal; map04140 Autophagy - animal; map04141 Protein processing in endoplasmic reticulum; map04210 Apoptosis; map04214 Apoptosis - fly; map04932 Non-alcoholic fatty liver disease (NAFLD); map05010 Alzheimer disease; map05160 Hepatitis C; map05162 Measles; map05168 Herpes simplex virus 1 infection				PF00069	Protein kinase domain	J	KOG1033	eIF-2alpha kinase PEK/EIF2AK3
NCLIV_030470-t26_1-p1	607	S	0.085	1e-05	Down	Putative flocculin (Fragment)(predict) GN=NCLIV_030470	--	0.991345	0.000275533	76.196	2	ATQFDS(0.991)DLQT(0.009)R	-0.99198		0.187654	0.602568	2.20978	nucleus
NCLIV_030470-t26_1-p1	71	S	1e-05	1e-05	Down	Putative flocculin (Fragment)(predict) GN=NCLIV_030470	--	0.998183	2.2e-05	117.8	2	LGS(0.001)VIS(0.998)AS(0.001)SENPLLK	-1.275			0.238142	1.76186	nucleus
NCLIV_030470-t26_1-p1	778	S	0.104	1e-05	Down	Putative flocculin (Fragment)(predict) GN=NCLIV_030470	--	0.999998	4.92e-45	200.17	2	LQEASGAS(1)IGDKDAAAR	-2.2334		0.197999	0.897624	1.90438	nucleus
NCLIV_030470-t26_1-p1	712	S	1e-05	1e-05	Down	Putative flocculin (Fragment)(predict) GN=NCLIV_030470	--	1	0.0127769	74.269	2	LQPLQS(1)R	-3.141			1.32548	0.674519	nucleus
NCLIV_030470-t26_1-p1	1040	S	0.374	0.08898	Down	Putative flocculin (Fragment)(predict) GN=NCLIV_030470	--	0.921893	6.13e-09	118.42	2	QAPSAFPQIVYAS(0.078)S(0.922)IER	-0.043161	0.310152	0.754522	0.78221	2.15312	nucleus
NCLIV_030510-t26_1-p1	66	S	1e-05	1e-05	Down	putative thiF family domain-containing protein GN=NCLIV_030510	--	0.966198	0.00415856	80.623	2	S(0.009)S(0.024)S(0.966)LREEHR	3.3497			1.45421	0.545789	nucleus	K08337	ATG7; ubiquitin-like modifier-activating enzyme ATG7	map04136 Autophagy - other; map04140 Autophagy - animal; map04216 Ferroptosis				PF00899	ThiF family	H	KOG2337	Ubiquitin activating E1 enzyme-like protein
NCLIV_030630-t26_1-p1	124	S	0.285	1e-05	Down	p25-alpha family protein, related GN=NCLIV_030630	--	0.769586	4.55e-16	146.8	3	TTFTGVHAHGGPST(0.001)VDT(0.022)PS(0.77)T(0.208)K	-1.3244		0.29953	1.64986	1.05061	cytoplasm,nucleus							PF05517	p25-alpha
NCLIV_030670-t26_1-p1	332	S	0.469	1e-05	Down	AGAP010490-PA, related GN=NCLIV_030670	--	0.999986	6.46e-12	175.48	3	EALREPSAES(1)DGLSR	0.076782		0.515775	1.38517	1.09905	plasma membrane									S	KOG1064	RAVE (regulator of V-ATPase assembly) complex subunit RAV1/DMX protein, WD repeat superfamily
NCLIV_030670-t26_1-p1	3691	S	1e-05	1e-05	Down	AGAP010490-PA, related GN=NCLIV_030670	--	0.979344	1.13e-10	90.94	2	GDSSEIGGGAGGS(0.979)GQLS(0.021)VR	-2.2912			0.845473	1.15453	plasma membrane									S	KOG1064	RAVE (regulator of V-ATPase assembly) complex subunit RAV1/DMX protein, WD repeat superfamily
NCLIV_030670-t26_1-p1	1053	S	1e-05	1e-05	Down	AGAP010490-PA, related GN=NCLIV_030670	--	0.978398	8.42e-07	115.78	2	LS(0.006)S(0.016)LS(0.978)PLASLSASGHPR	1.1355			1.14359	0.856411	plasma membrane									S	KOG1064	RAVE (regulator of V-ATPase assembly) complex subunit RAV1/DMX protein, WD repeat superfamily
NCLIV_030670-t26_1-p1	3650	S	0.263	1e-05	Down	AGAP010490-PA, related GN=NCLIV_030670	--	0.999986	1.28e-08	156.73	2	SFSFASLPS(1)R	-1.5394		0.207242	2.0035	0.789254	plasma membrane									S	KOG1064	RAVE (regulator of V-ATPase assembly) complex subunit RAV1/DMX protein, WD repeat superfamily
NCLIV_030810-t26_1-p1	50	S	1e-05	1e-05	Down	ChAPs (Chs5p-Arf1p-binding proteins) protein(predict) GN=NCLIV_030810	--	0.999929	5.02e-20	128.7	3	DRS(1)LATFFGSSSHDDAPR	-0.093465			0.566497	1.4335	nucleus
NCLIV_030860-t26_1-p1	405	S	0.158	1e-05	Down	Alveolin domain containing intermediate filament IMC10(predict) GN=NCLIV_030860	--	0.999664	8.99e-66	152.33	4	EGVPDYTAHFQQMHQQLEQQS(1)LPSAR	-0.62794		0.389645	0.15135	2.459	cytoplasm
NCLIV_030860-t26_1-p1	544	S	1e-05	1e-05	Down	Alveolin domain containing intermediate filament IMC10(predict) GN=NCLIV_030860	--	1	1.1e-81	263.21	2	QDNTLQQS(1)EADAR	0.81638			0.539582	1.46042	cytoplasm
NCLIV_030880-t26_1-p1	136	S	1e-05	1e-05	Down	Fip1 domain-containing protein(predict) GN=NCLIV_030880	--	0.966068	0.00233077	92.445	2	LAS(0.966)S(0.032)QS(0.001)LLR	-2.9344			1.09699	0.903014	nucleus
NCLIV_030900-t26_1-p1	888	S	0.218	1e-05	Down	Putative transmembrane protein(predict) GN=NCLIV_030900	--	0.95363	0.000214849	80.175	2	YHMEVGGDT(0.046)GS(0.954)EYLK	5.3145		0.423423	0.631512	1.94506	plasma membrane
NCLIV_030920-t26_1-p1	1389	S	1e-05	1e-05	Down	Putative transmembrane protein (Fragment)(predict) GN=NCLIV_030920	--	1	3.75e-05	71.85	2	FSDASNAAAGAAAALQEWGS(1)K	3.3119			0.721807	1.27819	plasma membrane
NCLIV_030920-t26_1-p1	260	S	1e-05	1e-05	Down	Putative transmembrane protein (Fragment)(predict) GN=NCLIV_030920	--	0.75181	0.000275919	74.561	2	IS(0.002)HES(0.752)S(0.246)MEDLLGSPSDGEK	1.263			0.823363	1.17664	plasma membrane
NCLIV_030920-t26_1-p1	1961	S	0.174	1e-05	Down	Putative transmembrane protein (Fragment)(predict) GN=NCLIV_030920	--	0.999949	3.96e-06	138	2	TGS(1)ASFSGVAK	-0.61281	0.343146		1.97126	0.685599	plasma membrane
NCLIV_030920-t26_1-p1	609	S	0.292	1e-05	Down	Putative transmembrane protein (Fragment)(predict) GN=NCLIV_030920	--	0.999784	4.07e-18	164.28	2	VDS(1)GSSADEDFLEDVR	0.64854	0.571086		1.95839	0.470525	plasma membrane
NCLIV_030940-t26_1-p1	383	S	0.409	1e-05	Down	Cation_ATPase_N domain-containing protein(predict) GN=NCLIV_030940	--	0.999918	2.29e-18	119.55	2	LAS(1)VETLGCTTVICSDK	6.4078	0.702638		1.71954	0.577822	plasma membrane	K05853	ATP2A; P-type Ca2+ transporter type 2A [EC:7.2.2.10]	map04020 Calcium signaling pathway; map04022 cGMP-PKG signaling pathway; map04024 cAMP signaling pathway; map04260 Cardiac muscle contraction; map04261 Adrenergic signaling in cardiomyocytes; map04919 Thyroid hormone signaling pathway; map04972 Pancreatic secretion; map05010 Alzheimer disease; map05410 Hypertrophic cardiomyopathy (HCM); map05412 Arrhythmogenic right ventricular cardiomyopathy (AR…	GO:0006810 transport; GO:0006811 ion transport; GO:0006812 cation transport; GO:0006816 calcium ion transport; GO:0006937 regulation of muscle contraction; GO:0006942 regulation of striated muscle contraction; GO:0014724 regulation of twitch skeletal muscle contraction; GO:0014819 regulation of skeletal muscle contraction; GO:0030001 metal ion transport; GO:0031446 regulation of fast-twitch skele…	GO:0005622 intracellular; GO:0005623 cell; GO:0005737 cytoplasm; GO:0005783 endoplasmic reticulum; GO:0005789 endoplasmic reticulum membrane; GO:0005793 endoplasmic reticulum-Golgi intermediate compartment; GO:0012505 endomembrane system; GO:0016020 membrane; GO:0016021 integral component of membrane; GO:0016528 sarcoplasm; GO:0016529 sarcoplasmic reticulum; GO:0030016 myofibril; GO:0030017 sarco…	GO:0000166 nucleotide binding; GO:0003824 catalytic activity; GO:0005215 transporter activity; GO:0005388 calcium transmembrane transporter activity, phosphorylative mechanism; GO:0005488 binding; GO:0005509 calcium ion binding; GO:0005524 ATP binding; GO:0008144 drug binding; GO:0008324 cation transmembrane transporter activity; GO:0015075 ion transmembrane transporter activity; GO:0015085 calci…	PF00690; PF00702	Cation transporter/ATPase, N-terminus; haloacid dehalogenase-like hydrolase	P	KOG0202	Ca2+ transporting ATPase
NCLIV_030950-t26_1-p1	169	S	1e-05	1e-05	Down	Vesicle-associated membrane protein 7B(predict) GN=NCLIV_030950	--	1	0.00025878	108.4	2	LNQES(1)MQFR	-1.6738			1.20383	0.79617	peroxisome	K08515	VAMP7; vesicle-associated membrane protein 7	map04130 SNARE interactions in vesicular transport				PF13774	Regulated-SNARE-like domain	U	KOG0859	Synaptobrevin/VAMP-like protein
NCLIV_030960-t26_1-p1	94	S	1e-05	1e-05	Down	CHY zinc finger domain-containing protein(predict) GN=NCLIV_030960	--	0.810069	9.09e-24	73.06	3	REEAAVGSPANPNAPQTGQANPS(0.001)AS(0.032)S(0.157)PAS(0.81)QLR	-1.0528			1.08362	0.916375	extracellular	K10144	RCHY1, PIRH2; RING finger and CHY zinc finger domain-containing protein 1 [EC:2.3.2.27]	map04115 p53 signaling pathway; map04120 Ubiquitin mediated proteolysis; map05162 Measles				PF05495	CHY zinc finger	O	KOG1940	Zn-finger protein
NCLIV_031010-t26_1-p1	804	S	1e-05	1e-05	Down	Phosphatidylinositol-4-phosphate 5-kinase family protein, related GN=NCLIV_031010	--	0.788984	3.35e-05	65.467	3	HFHKDS(0.789)S(0.613)T(0.613)HS(0.985)GEIQLHR	0.91447			0.841611	1.15839	nucleus	K00889	PIP5K; 1-phosphatidylinositol-4-phosphate 5-kinase [EC:2.7.1.68]	map00562 Inositol phosphate metabolism; map01100 Metabolic pathways; map04070 Phosphatidylinositol signaling system; map04072 Phospholipase D signaling pathway; map04144 Endocytosis; map04666 Fc gamma R-mediated phagocytosis; map04810 Regulation of actin cytoskeleton; map05135 Yersinia infection; map05231 Choline metabolism in cancer	GO:0006629 lipid metabolic process; GO:0006644 phospholipid metabolic process; GO:0006650 glycerophospholipid metabolic process; GO:0006661 phosphatidylinositol biosynthetic process; GO:0006793 phosphorus metabolic process; GO:0006796 phosphate-containing compound metabolic process; GO:0007154 cell communication; GO:0007165 signal transduction; GO:0007166 cell surface receptor signaling pathway; …	GO:0005622 intracellular; GO:0005623 cell; GO:0005634 nucleus; GO:0005654 nucleoplasm; GO:0005737 cytoplasm; GO:0005773 vacuole; GO:0005776 autophagosome; GO:0005829 cytosol; GO:0031974 membrane-enclosed lumen; GO:0031981 nuclear lumen; GO:0043226 organelle; GO:0043227 membrane-bounded organelle; GO:0043229 intracellular organelle; GO:0043231 intracellular membrane-bounded organelle; GO:0043233 o…	GO:0003824 catalytic activity; GO:0005488 binding; GO:0005515 protein binding; GO:0016301 kinase activity; GO:0016307 phosphatidylinositol phosphate kinase activity; GO:0016308 1-phosphatidylinositol-4-phosphate 5-kinase activity; GO:0016309 1-phosphatidylinositol-5-phosphate 4-kinase activity; GO:0016740 transferase activity; GO:0016772 transferase activity, transferring phosphorus-containing gr…			T	KOG0229	Phosphatidylinositol-4-phosphate 5-kinase
NCLIV_031010-t26_1-p1	805	S	0.206	1e-05	Down	Phosphatidylinositol-4-phosphate 5-kinase family protein, related GN=NCLIV_031010	--	0.94818	5.58e-06	139.94	3	DS(0.028)S(0.948)T(0.426)HS(0.598)GEIQLHR	-0.37532		0.50513	0.0409799	2.45389	nucleus	K00889	PIP5K; 1-phosphatidylinositol-4-phosphate 5-kinase [EC:2.7.1.68]	map00562 Inositol phosphate metabolism; map01100 Metabolic pathways; map04070 Phosphatidylinositol signaling system; map04072 Phospholipase D signaling pathway; map04144 Endocytosis; map04666 Fc gamma R-mediated phagocytosis; map04810 Regulation of actin cytoskeleton; map05135 Yersinia infection; map05231 Choline metabolism in cancer	GO:0006629 lipid metabolic process; GO:0006644 phospholipid metabolic process; GO:0006650 glycerophospholipid metabolic process; GO:0006661 phosphatidylinositol biosynthetic process; GO:0006793 phosphorus metabolic process; GO:0006796 phosphate-containing compound metabolic process; GO:0007154 cell communication; GO:0007165 signal transduction; GO:0007166 cell surface receptor signaling pathway; …	GO:0005622 intracellular; GO:0005623 cell; GO:0005634 nucleus; GO:0005654 nucleoplasm; GO:0005737 cytoplasm; GO:0005773 vacuole; GO:0005776 autophagosome; GO:0005829 cytosol; GO:0031974 membrane-enclosed lumen; GO:0031981 nuclear lumen; GO:0043226 organelle; GO:0043227 membrane-bounded organelle; GO:0043229 intracellular organelle; GO:0043231 intracellular membrane-bounded organelle; GO:0043233 o…	GO:0003824 catalytic activity; GO:0005488 binding; GO:0005515 protein binding; GO:0016301 kinase activity; GO:0016307 phosphatidylinositol phosphate kinase activity; GO:0016308 1-phosphatidylinositol-4-phosphate 5-kinase activity; GO:0016309 1-phosphatidylinositol-5-phosphate 4-kinase activity; GO:0016740 transferase activity; GO:0016772 transferase activity, transferring phosphorus-containing gr…			T	KOG0229	Phosphatidylinositol-4-phosphate 5-kinase
NCLIV_031010-t26_1-p1	197	S	0.056	1e-05	Down	Phosphatidylinositol-4-phosphate 5-kinase family protein, related GN=NCLIV_031010	--	0.999789	7.34e-10	119.58	2	S(1)DASGLPTSETLSLAR	-1.6669		0.153289	0.102743	2.74397	nucleus	K00889	PIP5K; 1-phosphatidylinositol-4-phosphate 5-kinase [EC:2.7.1.68]	map00562 Inositol phosphate metabolism; map01100 Metabolic pathways; map04070 Phosphatidylinositol signaling system; map04072 Phospholipase D signaling pathway; map04144 Endocytosis; map04666 Fc gamma R-mediated phagocytosis; map04810 Regulation of actin cytoskeleton; map05135 Yersinia infection; map05231 Choline metabolism in cancer	GO:0006629 lipid metabolic process; GO:0006644 phospholipid metabolic process; GO:0006650 glycerophospholipid metabolic process; GO:0006661 phosphatidylinositol biosynthetic process; GO:0006793 phosphorus metabolic process; GO:0006796 phosphate-containing compound metabolic process; GO:0007154 cell communication; GO:0007165 signal transduction; GO:0007166 cell surface receptor signaling pathway; …	GO:0005622 intracellular; GO:0005623 cell; GO:0005634 nucleus; GO:0005654 nucleoplasm; GO:0005737 cytoplasm; GO:0005773 vacuole; GO:0005776 autophagosome; GO:0005829 cytosol; GO:0031974 membrane-enclosed lumen; GO:0031981 nuclear lumen; GO:0043226 organelle; GO:0043227 membrane-bounded organelle; GO:0043229 intracellular organelle; GO:0043231 intracellular membrane-bounded organelle; GO:0043233 o…	GO:0003824 catalytic activity; GO:0005488 binding; GO:0005515 protein binding; GO:0016301 kinase activity; GO:0016307 phosphatidylinositol phosphate kinase activity; GO:0016308 1-phosphatidylinositol-4-phosphate 5-kinase activity; GO:0016309 1-phosphatidylinositol-5-phosphate 4-kinase activity; GO:0016740 transferase activity; GO:0016772 transferase activity, transferring phosphorus-containing gr…			T	KOG0229	Phosphatidylinositol-4-phosphate 5-kinase
NCLIV_031010-t26_1-p1	205	S	1e-05	1e-05	Down	Phosphatidylinositol-4-phosphate 5-kinase family protein, related GN=NCLIV_031010	--	0.835965	0.000154236	80.026	2	SDAS(0.001)GLPT(0.13)S(0.836)ET(0.029)LS(0.005)LAR	0.94589			1.27035	0.72965	nucleus	K00889	PIP5K; 1-phosphatidylinositol-4-phosphate 5-kinase [EC:2.7.1.68]	map00562 Inositol phosphate metabolism; map01100 Metabolic pathways; map04070 Phosphatidylinositol signaling system; map04072 Phospholipase D signaling pathway; map04144 Endocytosis; map04666 Fc gamma R-mediated phagocytosis; map04810 Regulation of actin cytoskeleton; map05135 Yersinia infection; map05231 Choline metabolism in cancer	GO:0006629 lipid metabolic process; GO:0006644 phospholipid metabolic process; GO:0006650 glycerophospholipid metabolic process; GO:0006661 phosphatidylinositol biosynthetic process; GO:0006793 phosphorus metabolic process; GO:0006796 phosphate-containing compound metabolic process; GO:0007154 cell communication; GO:0007165 signal transduction; GO:0007166 cell surface receptor signaling pathway; …	GO:0005622 intracellular; GO:0005623 cell; GO:0005634 nucleus; GO:0005654 nucleoplasm; GO:0005737 cytoplasm; GO:0005773 vacuole; GO:0005776 autophagosome; GO:0005829 cytosol; GO:0031974 membrane-enclosed lumen; GO:0031981 nuclear lumen; GO:0043226 organelle; GO:0043227 membrane-bounded organelle; GO:0043229 intracellular organelle; GO:0043231 intracellular membrane-bounded organelle; GO:0043233 o…	GO:0003824 catalytic activity; GO:0005488 binding; GO:0005515 protein binding; GO:0016301 kinase activity; GO:0016307 phosphatidylinositol phosphate kinase activity; GO:0016308 1-phosphatidylinositol-4-phosphate 5-kinase activity; GO:0016309 1-phosphatidylinositol-5-phosphate 4-kinase activity; GO:0016740 transferase activity; GO:0016772 transferase activity, transferring phosphorus-containing gr…			T	KOG0229	Phosphatidylinositol-4-phosphate 5-kinase
NCLIV_031010-t26_1-p1	797	S	0.088	1e-05	Down	Phosphatidylinositol-4-phosphate 5-kinase family protein, related GN=NCLIV_031010	--	0.992535	1.83e-22	163.04	3	HLTDENDADAILADGLS(0.285)S(0.723)HPCS(0.993)R	0.66351	0.0640421		0.728098	2.20786	nucleus	K00889	PIP5K; 1-phosphatidylinositol-4-phosphate 5-kinase [EC:2.7.1.68]	map00562 Inositol phosphate metabolism; map01100 Metabolic pathways; map04070 Phosphatidylinositol signaling system; map04072 Phospholipase D signaling pathway; map04144 Endocytosis; map04666 Fc gamma R-mediated phagocytosis; map04810 Regulation of actin cytoskeleton; map05135 Yersinia infection; map05231 Choline metabolism in cancer	GO:0006629 lipid metabolic process; GO:0006644 phospholipid metabolic process; GO:0006650 glycerophospholipid metabolic process; GO:0006661 phosphatidylinositol biosynthetic process; GO:0006793 phosphorus metabolic process; GO:0006796 phosphate-containing compound metabolic process; GO:0007154 cell communication; GO:0007165 signal transduction; GO:0007166 cell surface receptor signaling pathway; …	GO:0005622 intracellular; GO:0005623 cell; GO:0005634 nucleus; GO:0005654 nucleoplasm; GO:0005737 cytoplasm; GO:0005773 vacuole; GO:0005776 autophagosome; GO:0005829 cytosol; GO:0031974 membrane-enclosed lumen; GO:0031981 nuclear lumen; GO:0043226 organelle; GO:0043227 membrane-bounded organelle; GO:0043229 intracellular organelle; GO:0043231 intracellular membrane-bounded organelle; GO:0043233 o…	GO:0003824 catalytic activity; GO:0005488 binding; GO:0005515 protein binding; GO:0016301 kinase activity; GO:0016307 phosphatidylinositol phosphate kinase activity; GO:0016308 1-phosphatidylinositol-4-phosphate 5-kinase activity; GO:0016309 1-phosphatidylinositol-5-phosphate 4-kinase activity; GO:0016740 transferase activity; GO:0016772 transferase activity, transferring phosphorus-containing gr…			T	KOG0229	Phosphatidylinositol-4-phosphate 5-kinase
NCLIV_031010-t26_1-p1	475	S	0.177	1e-05	Down	Phosphatidylinositol-4-phosphate 5-kinase family protein, related GN=NCLIV_031010	--	0.94443	1.84e-46	231.1	2	TSVQDGEAEQS(0.028)LS(0.944)APAS(0.028)R	1.6904		0.329829	0.80561	1.86456	nucleus	K00889	PIP5K; 1-phosphatidylinositol-4-phosphate 5-kinase [EC:2.7.1.68]	map00562 Inositol phosphate metabolism; map01100 Metabolic pathways; map04070 Phosphatidylinositol signaling system; map04072 Phospholipase D signaling pathway; map04144 Endocytosis; map04666 Fc gamma R-mediated phagocytosis; map04810 Regulation of actin cytoskeleton; map05135 Yersinia infection; map05231 Choline metabolism in cancer	GO:0006629 lipid metabolic process; GO:0006644 phospholipid metabolic process; GO:0006650 glycerophospholipid metabolic process; GO:0006661 phosphatidylinositol biosynthetic process; GO:0006793 phosphorus metabolic process; GO:0006796 phosphate-containing compound metabolic process; GO:0007154 cell communication; GO:0007165 signal transduction; GO:0007166 cell surface receptor signaling pathway; …	GO:0005622 intracellular; GO:0005623 cell; GO:0005634 nucleus; GO:0005654 nucleoplasm; GO:0005737 cytoplasm; GO:0005773 vacuole; GO:0005776 autophagosome; GO:0005829 cytosol; GO:0031974 membrane-enclosed lumen; GO:0031981 nuclear lumen; GO:0043226 organelle; GO:0043227 membrane-bounded organelle; GO:0043229 intracellular organelle; GO:0043231 intracellular membrane-bounded organelle; GO:0043233 o…	GO:0003824 catalytic activity; GO:0005488 binding; GO:0005515 protein binding; GO:0016301 kinase activity; GO:0016307 phosphatidylinositol phosphate kinase activity; GO:0016308 1-phosphatidylinositol-4-phosphate 5-kinase activity; GO:0016309 1-phosphatidylinositol-5-phosphate 4-kinase activity; GO:0016740 transferase activity; GO:0016772 transferase activity, transferring phosphorus-containing gr…			T	KOG0229	Phosphatidylinositol-4-phosphate 5-kinase
NCLIV_031010-t26_1-p1	479	S	1e-05	1e-05	Down	Phosphatidylinositol-4-phosphate 5-kinase family protein, related GN=NCLIV_031010	--	0.940809	1.05e-09	121.93	2	TSVQDGEAEQS(0.003)LS(0.056)APAS(0.941)R	0.56973			1.09693	0.90307	nucleus	K00889	PIP5K; 1-phosphatidylinositol-4-phosphate 5-kinase [EC:2.7.1.68]	map00562 Inositol phosphate metabolism; map01100 Metabolic pathways; map04070 Phosphatidylinositol signaling system; map04072 Phospholipase D signaling pathway; map04144 Endocytosis; map04666 Fc gamma R-mediated phagocytosis; map04810 Regulation of actin cytoskeleton; map05135 Yersinia infection; map05231 Choline metabolism in cancer	GO:0006629 lipid metabolic process; GO:0006644 phospholipid metabolic process; GO:0006650 glycerophospholipid metabolic process; GO:0006661 phosphatidylinositol biosynthetic process; GO:0006793 phosphorus metabolic process; GO:0006796 phosphate-containing compound metabolic process; GO:0007154 cell communication; GO:0007165 signal transduction; GO:0007166 cell surface receptor signaling pathway; …	GO:0005622 intracellular; GO:0005623 cell; GO:0005634 nucleus; GO:0005654 nucleoplasm; GO:0005737 cytoplasm; GO:0005773 vacuole; GO:0005776 autophagosome; GO:0005829 cytosol; GO:0031974 membrane-enclosed lumen; GO:0031981 nuclear lumen; GO:0043226 organelle; GO:0043227 membrane-bounded organelle; GO:0043229 intracellular organelle; GO:0043231 intracellular membrane-bounded organelle; GO:0043233 o…	GO:0003824 catalytic activity; GO:0005488 binding; GO:0005515 protein binding; GO:0016301 kinase activity; GO:0016307 phosphatidylinositol phosphate kinase activity; GO:0016308 1-phosphatidylinositol-4-phosphate 5-kinase activity; GO:0016309 1-phosphatidylinositol-5-phosphate 4-kinase activity; GO:0016740 transferase activity; GO:0016772 transferase activity, transferring phosphorus-containing gr…			T	KOG0229	Phosphatidylinositol-4-phosphate 5-kinase
NCLIV_031010-t26_1-p1	576	S	1e-05	1e-05	Down	Phosphatidylinositol-4-phosphate 5-kinase family protein, related GN=NCLIV_031010	--	0.981242	0.000433101	69.201	2	SSLS(0.011)S(0.981)AGVS(0.008)AGEK	-4.8066			1.27189	0.728113	nucleus	K00889	PIP5K; 1-phosphatidylinositol-4-phosphate 5-kinase [EC:2.7.1.68]	map00562 Inositol phosphate metabolism; map01100 Metabolic pathways; map04070 Phosphatidylinositol signaling system; map04072 Phospholipase D signaling pathway; map04144 Endocytosis; map04666 Fc gamma R-mediated phagocytosis; map04810 Regulation of actin cytoskeleton; map05135 Yersinia infection; map05231 Choline metabolism in cancer	GO:0006629 lipid metabolic process; GO:0006644 phospholipid metabolic process; GO:0006650 glycerophospholipid metabolic process; GO:0006661 phosphatidylinositol biosynthetic process; GO:0006793 phosphorus metabolic process; GO:0006796 phosphate-containing compound metabolic process; GO:0007154 cell communication; GO:0007165 signal transduction; GO:0007166 cell surface receptor signaling pathway; …	GO:0005622 intracellular; GO:0005623 cell; GO:0005634 nucleus; GO:0005654 nucleoplasm; GO:0005737 cytoplasm; GO:0005773 vacuole; GO:0005776 autophagosome; GO:0005829 cytosol; GO:0031974 membrane-enclosed lumen; GO:0031981 nuclear lumen; GO:0043226 organelle; GO:0043227 membrane-bounded organelle; GO:0043229 intracellular organelle; GO:0043231 intracellular membrane-bounded organelle; GO:0043233 o…	GO:0003824 catalytic activity; GO:0005488 binding; GO:0005515 protein binding; GO:0016301 kinase activity; GO:0016307 phosphatidylinositol phosphate kinase activity; GO:0016308 1-phosphatidylinositol-4-phosphate 5-kinase activity; GO:0016309 1-phosphatidylinositol-5-phosphate 4-kinase activity; GO:0016740 transferase activity; GO:0016772 transferase activity, transferring phosphorus-containing gr…			T	KOG0229	Phosphatidylinositol-4-phosphate 5-kinase
NCLIV_031010-t26_1-p1	599	S	1e-05	1e-05	Down	Phosphatidylinositol-4-phosphate 5-kinase family protein, related GN=NCLIV_031010	--	0.999983	0.0018658	84.309	2	VTVALPAS(1)R	-2.7654			0.84794	1.15206	nucleus	K00889	PIP5K; 1-phosphatidylinositol-4-phosphate 5-kinase [EC:2.7.1.68]	map00562 Inositol phosphate metabolism; map01100 Metabolic pathways; map04070 Phosphatidylinositol signaling system; map04072 Phospholipase D signaling pathway; map04144 Endocytosis; map04666 Fc gamma R-mediated phagocytosis; map04810 Regulation of actin cytoskeleton; map05135 Yersinia infection; map05231 Choline metabolism in cancer	GO:0006629 lipid metabolic process; GO:0006644 phospholipid metabolic process; GO:0006650 glycerophospholipid metabolic process; GO:0006661 phosphatidylinositol biosynthetic process; GO:0006793 phosphorus metabolic process; GO:0006796 phosphate-containing compound metabolic process; GO:0007154 cell communication; GO:0007165 signal transduction; GO:0007166 cell surface receptor signaling pathway; …	GO:0005622 intracellular; GO:0005623 cell; GO:0005634 nucleus; GO:0005654 nucleoplasm; GO:0005737 cytoplasm; GO:0005773 vacuole; GO:0005776 autophagosome; GO:0005829 cytosol; GO:0031974 membrane-enclosed lumen; GO:0031981 nuclear lumen; GO:0043226 organelle; GO:0043227 membrane-bounded organelle; GO:0043229 intracellular organelle; GO:0043231 intracellular membrane-bounded organelle; GO:0043233 o…	GO:0003824 catalytic activity; GO:0005488 binding; GO:0005515 protein binding; GO:0016301 kinase activity; GO:0016307 phosphatidylinositol phosphate kinase activity; GO:0016308 1-phosphatidylinositol-4-phosphate 5-kinase activity; GO:0016309 1-phosphatidylinositol-5-phosphate 4-kinase activity; GO:0016740 transferase activity; GO:0016772 transferase activity, transferring phosphorus-containing gr…			T	KOG0229	Phosphatidylinositol-4-phosphate 5-kinase
NCLIV_031090-t26_1-p1	478	S	1e-05	1e-05	Down	Cell division cycle protein 123(predict) GN=NCLIV_031090	--	1	3.13e-06	101.67	2	LVKES(1)EAEGGGPGASCSR	-1.4793			1.19134	0.808665	nucleus									S	KOG2983	Uncharacterized conserved protein
NCLIV_031090-t26_1-p1	29	S	0.451	1e-05	Down	Cell division cycle protein 123(predict) GN=NCLIV_031090	--	0.991699	0.00155071	84.58	2	MTGSPQS(0.992)GES(0.008)LQK	-0.8767	0.535422		1.18652	1.27805	nucleus									S	KOG2983	Uncharacterized conserved protein
NCLIV_031180-t26_1-p1	147	S	1e-05	1e-05	Down	Phosphatidate phosphatase(predict) GN=NCLIV_031180	--	0.940611	1.29e-12	73.254	3	REDEHQFT(0.003)S(0.029)EEDS(0.941)AGY(0.026)ET(0.001)PQLLFPR	1.5268			1.02587	0.974127	plasma membrane
NCLIV_031180-t26_1-p1	755	S	1e-05	1e-05	Down	Phosphatidate phosphatase(predict) GN=NCLIV_031180	--	0.999904	1.05e-16	83.465	2	LGS(1)LALDGSEADSCVVQVPHEGGR	-0.51739			0.664309	1.33569	plasma membrane
NCLIV_031180-t26_1-p1	629	S	1e-05	1e-05	Down	Phosphatidate phosphatase(predict) GN=NCLIV_031180	--	1	2.73e-05	84.309	2	S(1)ADAGDAIGPR	1.0874			1.15328	0.846719	plasma membrane
NCLIV_031180-t26_1-p1	617	S	0.401	0.0369844	Down	Phosphatidate phosphatase(predict) GN=NCLIV_031180	--	0.959157	3.14e-12	137.89	2	SASSFFLPWS(0.959)PS(0.041)R	-0.62211	0.428326	0.721987	1.0957	1.75398	plasma membrane
NCLIV_031180-t26_1-p1	850	S	1e-05	1e-05	Down	Phosphatidate phosphatase(predict) GN=NCLIV_031180	--	1	0.000163333	65.724	2	SVDEVGNDDRDGS(1)EKK	-3.6062			1.85168	0.148325	plasma membrane
NCLIV_031180-t26_1-p1	459	S	1e-05	1e-05	Down	Phosphatidate phosphatase(predict) GN=NCLIV_031180	--	0.983121	6.09e-05	80.128	2	VWTYVS(0.017)LDS(0.983)DGDVR	0.75265			0.804508	1.19549	plasma membrane
NCLIV_031190-t26_1-p1	141	S	0.426	1e-05	Down	Phosphatidate phosphatase(predict) GN=NCLIV_031190	--	1	1.03e-54	207	2	AEDGS(1)QAGHGEDR	-0.44507		0.707992	0.630468	1.66154	nucleus	K15728	LPIN; phosphatidate phosphatase LPIN [EC:3.1.3.4]	map00561 Glycerolipid metabolism; map00564 Glycerophospholipid metabolism; map01100 Metabolic pathways				PF08235	LNS2 (Lipin/Ned1/Smp2)	IN	KOG2116	Protein involved in plasmid maintenance/nuclear protein involved in lipid metabolism
NCLIV_031190-t26_1-p1	121	S	1e-05	1e-05	Down	Phosphatidate phosphatase(predict) GN=NCLIV_031190	--	0.99999	2.1e-06	137.39	2	ASLAS(1)REQDWR	-1.3815			0.911932	1.08807	nucleus	K15728	LPIN; phosphatidate phosphatase LPIN [EC:3.1.3.4]	map00561 Glycerolipid metabolism; map00564 Glycerophospholipid metabolism; map01100 Metabolic pathways				PF08235	LNS2 (Lipin/Ned1/Smp2)	IN	KOG2116	Protein involved in plasmid maintenance/nuclear protein involved in lipid metabolism
NCLIV_031190-t26_1-p1	396	S	0.393	0.0971597	Down	Phosphatidate phosphatase(predict) GN=NCLIV_031190	--	0.999169	0.000877479	127.94	2	S(0.999)LT(0.001)LFPYPK	0.61664	0.387306	0.720344	0.922985	1.96937	nucleus	K15728	LPIN; phosphatidate phosphatase LPIN [EC:3.1.3.4]	map00561 Glycerolipid metabolism; map00564 Glycerophospholipid metabolism; map01100 Metabolic pathways				PF08235	LNS2 (Lipin/Ned1/Smp2)	IN	KOG2116	Protein involved in plasmid maintenance/nuclear protein involved in lipid metabolism
NCLIV_031190-t26_1-p1	106	S	0.321	1e-05	Down	Phosphatidate phosphatase(predict) GN=NCLIV_031190	--	0.999999	6.01e-10	158.59	2	S(1)NASGEGSFCR	0.11422		0.614147	0.474308	1.91154	nucleus	K15728	LPIN; phosphatidate phosphatase LPIN [EC:3.1.3.4]	map00561 Glycerolipid metabolism; map00564 Glycerophospholipid metabolism; map01100 Metabolic pathways				PF08235	LNS2 (Lipin/Ned1/Smp2)	IN	KOG2116	Protein involved in plasmid maintenance/nuclear protein involved in lipid metabolism
NCLIV_031220-t26_1-p1	222	S	1e-05	1e-05	Down	putative transmembrane domain-containing protein GN=NCLIV_031220	--	0.761516	4.15e-05	80.379	3	KFNHS(0.017)HS(0.762)S(0.079)LS(0.031)T(0.111)R	-1.8717			0.896526	1.10347	plasma membrane									DKT	KOG2952	Cell cycle control protein
NCLIV_031260-t26_1-p1	822	S	1e-05	1e-05	Down	putative autophagy protein GN=NCLIV_031260	--	0.99401	0.000229887	110.44	2	LDS(0.994)GS(0.006)VAATR	-3.3577			0.918939	1.08106	nucleus	K08339	ATG5; autophagy-related protein 5	map04136 Autophagy - other; map04137 Mitophagy - animal; map04140 Autophagy - animal; map04211 Longevity regulating pathway; map04213 Longevity regulating pathway - multiple species; map04216 Ferroptosis; map04621 NOD-like receptor signaling pathway; map04622 RIG-I-like receptor signaling pathway; map05131 Shigellosis
NCLIV_031320-t26_1-p1	102	S	0.159	1e-05	Down	conserved hypothetical protein GN=NCLIV_031320	--	0.999817	8.75e-10	104.23	3	HHLTVGADENS(1)IT(0.001)DLS(0.999)PR	0.61636	0.310308		1.94748	0.742215	nucleus
NCLIV_031320-t26_1-p1	163	S	0.104	1e-05	Down	conserved hypothetical protein GN=NCLIV_031320	--	1	0.00012524	106.79	3	KGHEQGS(1)WEVVLTK	-0.73765	0.238021		2.28645	0.475534	nucleus
NCLIV_031320-t26_1-p1	65	S	0.422	1e-05	Down	conserved hypothetical protein GN=NCLIV_031320	--	0.999882	2.27e-11	99.41	3	NSAFGS(1)GHGHEAGPALSAHQQR	-0.92564	0.680004		1.61199	0.708008	nucleus
NCLIV_031320-t26_1-p1	653	S	1e-05	1e-05	Down	conserved hypothetical protein GN=NCLIV_031320	--	0.974996	8.01e-08	118.26	2	SVAAS(0.019)VS(0.006)S(0.975)AEKPK	-0.74916			0.873978	1.12602	nucleus
NCLIV_031330-t26_1-p1	1584	S	1e-05	1e-05	Down	conserved hypothetical protein GN=NCLIV_031330	--	0.928844	4.84e-06	90.828	2	LHAAAAPS(0.001)S(0.01)QAS(0.929)ET(0.06)EER	-2.437			1.25717	0.742827	plasma membrane
NCLIV_031330-t26_1-p1	916	S	1e-05	1e-05	Down	conserved hypothetical protein GN=NCLIV_031330	--	0.982975	4.61e-06	101.45	2	SLLSLS(0.017)S(0.983)LGR	-1.7107			1.10493	0.895072	plasma membrane
NCLIV_031340-t26_1-p1	1077	S	1e-05	1e-05	Down	putative Splicing factor 3B subunit 3 GN=NCLIV_031340	--	1	2.87e-25	153.23	2	VPS(1)EAKQDELGDTTGLR	-0.71029			1.03657	0.963428	cytoplasm	K12830	SF3B3, SAP130, RSE1; splicing factor 3B subunit 3	map03040 Spliceosome				PF10433	Mono-functional DNA-alkylating methyl methanesulfonate N-term	A	KOG1898	Splicing factor 3b, subunit 3
NCLIV_031370-t26_1-p1	69	S	0.492	0.0948558	Down	putative phosphatidylcholine transfer protein GN=NCLIV_031370	--	0.886675	2.45e-12	164.48	2	FISDSPPSPT(0.041)DGS(0.887)PT(0.072)R	0.44967	0.405642	0.933698	0.883184	1.77748	cytoplasm	K08283	COL4A3BP; collagen type IV alpha-3-binding protein					PF01852	START domain	I	KOG2761	START domain-containing proteins involved in steroidogenesis/phosphatidylcholine transfer
NCLIV_031370-t26_1-p1	108	S	1e-05	1e-05	Down	putative phosphatidylcholine transfer protein GN=NCLIV_031370	--	0.987112	2.14e-08	144.16	2	S(0.003)S(0.009)VEDAS(0.987)AAAALLR	-0.19676			0.804748	1.19525	cytoplasm	K08283	COL4A3BP; collagen type IV alpha-3-binding protein					PF01852	START domain	I	KOG2761	START domain-containing proteins involved in steroidogenesis/phosphatidylcholine transfer
NCLIV_031460-t26_1-p1	478	S	1e-05	1e-05	Down	Putative transmembrane protein(predict) GN=NCLIV_031460	--	0.999222	0.00143061	63.79	2	AS(0.001)DGS(0.999)GGLEFAR	-3.099			0.74453	1.25547	mitochondria
NCLIV_031580-t26_1-p1	416	S	0.345	1e-05	Down	GA19392, related GN=NCLIV_031580	--	1	3.97e-13	149.14	2	S(1)KNEGNAWLIDK	0.61411		0.506796	1.02419	1.46901	cytoplasm	K12483	EHD1; EH domain-containing protein 1	map04144 Endocytosis				PF00350	Dynamin family	TU	KOG1954	Endocytosis/signaling protein EHD1
NCLIV_031730-t26_1-p1	1198	S	1e-05	1e-05	Down	putative translational activator GN=NCLIV_031730	--	1	1.38e-26	145.65	3	FQSALYGDLADELRPGS(1)KPAPGAGGGPR	0.070106			1.31761	0.682392	plasma membrane									J	KOG1242	Protein containing adaptin N-terminal region
NCLIV_031750-t26_1-p1	567	S	0.499	1e-05	Down	putative importin GN=NCLIV_031750	--	0.988632	0.000173191	65.421	2	MPTGDT(0.011)DS(0.989)QNAGQAVCSPTTK	-2.3629		0.526403	1.41961	1.05398	cytoplasm	K20221	IPO4, RANBP4; importin-4							UY	KOG2171	Karyopherin (importin) beta 3
NCLIV_031780-t26_1-p1	37	S	1e-05	1e-05	Down	Alveolin domain containing intermediate filament IMC1(predict) GN=NCLIV_031780	--	0.983635	1.9e-94	296.06	3	AHATLPPHVVLTQNSDS(0.984)PT(0.016)VR	-0.96687			1.71813	0.281871	nucleus
NCLIV_031780-t26_1-p1	292	S	0.316	0.00672368	Down	Alveolin domain containing intermediate filament IMC1(predict) GN=NCLIV_031780	--	1	2.14e-85	231.5	3	QKCES(1)EAVHFPVVEGAPPLPAIPK	-1	0.185194	0.776055	0.58995	2.4488	nucleus
NCLIV_031780-t26_1-p1	50	S	1e-05	1e-05	Down	Alveolin domain containing intermediate filament IMC1(predict) GN=NCLIV_031780	--	0.995381	6.22e-11	105.57	2	MAAGPTS(0.005)PS(0.995)ALQQLHATQESVR	-1.7095			0.422345	1.57765	nucleus
NCLIV_031840-t26_1-p1	215	S	0.405	1e-05	Down	putative tRNA-splicing endonuclease positive effector GN=NCLIV_031840	--	0.999794	2.18e-19	92.178	3	SEEPHEAGDSLADGEDS(1)DEEGSLLCAR	2.1793		0.71637	0.513848	1.76978	plasma membrane	K10706	SETX, ALS4; senataxin [EC:3.6.4.-]					PF13086; PF13087	AAA domain; AAA domain	A	KOG1801	tRNA-splicing endonuclease positive effector (SEN1)
NCLIV_031890-t26_1-p1	131	S	0.349	0.0810438	Down	putative glutamine/glutamic acid rich protein GN=NCLIV_031890	--	0.999566	1.61e-108	281.36	2	AMS(1)ESHDEPAAPEVCGGPGK	0.39607	0.334763	0.683615	0.906151	2.07547	nucleus
NCLIV_032010-t26_1-p1	1596	S	1e-05	1e-05	Down	putative protein phosphatase 2C GN=NCLIV_032010	--	1	0.000580086	93.649	3	RPEHDES(1)PERR	2.6477			0.8021	1.1979	cytoplasm	K14803	PTC2_3; protein phosphatase PTC2/3 [EC:3.1.3.16]							T	KOG0698	Serine/threonine protein phosphatase
NCLIV_032050-t26_1-p1	28	S	0.288	1e-05	Down	putative DnaJ domain-containing protein GN=NCLIV_032050	--	0.999747	5.62e-26	183.74	2	AIPAPAS(0.001)HPES(1)S(1)DEEVDAFGK	0.56625		0.657928	0.0575035	2.28457	plasma membrane	K09510	DNAJB4; DnaJ homolog subfamily B member 4					PF00226	DnaJ domain
NCLIV_032050-t26_1-p1	50	S	1e-05	1e-05	Down	putative DnaJ domain-containing protein GN=NCLIV_032050	--	0.999127	0.00249131	78.157	2	GPSVFT(0.001)LAS(0.999)GK	0.52769			0.812057	1.18794	plasma membrane	K09510	DNAJB4; DnaJ homolog subfamily B member 4					PF00226	DnaJ domain
NCLIV_032060-t26_1-p1	32	S	0.324	0.0065574	Down	putative peptidase family T4 GN=NCLIV_032060	--	1	3.3e-43	216.01	2	AASLSQES(1)REDQPK	-2.4931	0.537806	0.439488	1.65718	1.36553	nucleus
NCLIV_032070-t26_1-p1	7643	S	0.49	1e-05	Down	Chorein_N domain-containing protein(predict) GN=NCLIV_032070	--	0.99972	1.56e-12	131.57	2	ETQGSLES(1)GLEGSGMR	-0.68292		0.772445	0.650399	1.57716
NCLIV_032070-t26_1-p1	942	S	1e-05	1e-05	Down	Chorein_N domain-containing protein(predict) GN=NCLIV_032070	--	0.986235	8.62e-05	77.347	3	ET(0.013)S(0.986)FHATEGDRDEDAR	0.29723			0.518948	1.48105
NCLIV_032070-t26_1-p1	4336	S	0.439	1e-05	Down	Chorein_N domain-containing protein(predict) GN=NCLIV_032070	--	0.886977	6.17e-13	184.37	3	GGS(0.887)HS(0.113)HPAALASAAAVR	-1.5134		0.252463	2.17298	0.57456
NCLIV_032070-t26_1-p1	3597	S	1e-05	1e-05	Down	Chorein_N domain-containing protein(predict) GN=NCLIV_032070	--	0.88316	3.08e-05	57.053	2	GSTGLYPGHVGS(0.883)FGS(0.061)S(0.028)S(0.028)R	1.557			1.26239	0.737613
NCLIV_032070-t26_1-p1	1102	S	0.31	1e-05	Down	Chorein_N domain-containing protein(predict) GN=NCLIV_032070	--	0.999903	0.000372276	95.345	2	RS(0.231)T(0.769)AS(1)LDGDPAQAR	-0.44776		0.519611	0.806344	1.67405
NCLIV_032070-t26_1-p1	1387	S	0.31	1e-05	Down	Chorein_N domain-containing protein(predict) GN=NCLIV_032070	--	1	6.64e-09	119.58	2	S(1)AEGDDVVGPIGSDR	-2.363		0.599973	0.46289	1.93714
NCLIV_032070-t26_1-p1	8170	S	1e-05	1e-05	Down	Chorein_N domain-containing protein(predict) GN=NCLIV_032070	--	0.999992	7.19e-07	84.144	2	SDSLLDGIS(1)GEPGEMAEGK	-0.30593			0.381773	1.61823
NCLIV_032070-t26_1-p1	4810	S	0.414	1e-05	Down	Chorein_N domain-containing protein(predict) GN=NCLIV_032070	--	0.990468	4.84e-12	158.38	3	VHFGQETADS(0.99)VS(0.01)GKK	-1.5443		0.800417	0.265081	1.9345
NCLIV_032070-t26_1-p1	6948	S	1e-05	1e-05	Down	Chorein_N domain-containing protein(predict) GN=NCLIV_032070	--	0.912006	3.3e-07	119.52	3	VSLEES(0.135)AS(0.912)S(0.953)LRGHGR	-1.3105			0.901377	1.09862
NCLIV_032100-t26_1-p1	976	S	1e-05	1e-05	Down	RSN1_7TM domain-containing protein(predict) GN=NCLIV_032100	--	0.999948	0.0041925	90.142	2	LPS(1)PAGTHR	-1.3198			0.756982	1.24302	plasma membrane	K21989	TMEM63; calcium permeable stress-gated cation channel							S	KOG1134	Uncharacterized conserved protein
NCLIV_032130-t26_1-p1	107	S	0.369	1e-05	Down	Dna topoisomerase 2(predict) GN=NCLIV_032130	--	1	1.11e-05	125.14	2	ALS(1)VAVTGLGEQVK	-0.1073		0.628144	0.668361	1.70349	nucleus
NCLIV_032130-t26_1-p1	8	S	0.201	1e-05	Down	Dna topoisomerase 2(predict) GN=NCLIV_032130	--	1	0.000142736	95.001	2	GCS(1)NVIDESLDEFLVK	-0.95679	0.286339		1.42745	1.28621	nucleus
NCLIV_032170-t26_1-p1	106	S	1e-05	1e-05	Down	UBA domain-containing protein(predict) GN=NCLIV_032170	--	0.99888	9.37e-06	124.62	2	LQHGS(0.999)LET(0.001)SLK	2.4803			0.981711	1.01829	nucleus
NCLIV_032170-t26_1-p1	581	S	1e-05	1e-05	Down	UBA domain-containing protein(predict) GN=NCLIV_032170	--	0.999955	0.00071101	93.649	2	VANAESVVS(1)DR	4.5147			0.873432	1.12657	nucleus
NCLIV_032180-t26_1-p1	1545	S	0.334	1e-05	Down	GK24228, related GN=NCLIV_032180	--	0.994923	2.28e-25	226.85	3	ASHAS(0.005)S(0.995)LLHFLHK	-1.0124	0.28178		0.842727	1.87549	plasma membrane	K18442	ARFGEF, BIG; brefeldin A-inhibited guanine nucleotide-exchange protein	map04144 Endocytosis	GO:0006810 transport; GO:0006888 endoplasmic reticulum to Golgi vesicle-mediated transport; GO:0006890 retrograde vesicle-mediated transport, Golgi to endoplasmic reticulum; GO:0006891 intra-Golgi vesicle-mediated transport; GO:0006914 autophagy; GO:0006996 organelle organization; GO:0007010 cytoskeleton organization; GO:0008152 metabolic process; GO:0009056 catabolic process; GO:0009987 cellular…	GO:0000137 Golgi cis cisterna; GO:0005622 intracellular; GO:0005623 cell; GO:0005737 cytoplasm; GO:0005794 Golgi apparatus; GO:0005795 Golgi stack; GO:0005798 Golgi-associated vesicle; GO:0005802 trans-Golgi network; GO:0005829 cytosol; GO:0012505 endomembrane system; GO:0016020 membrane; GO:0019898 extrinsic component of membrane; GO:0031410 cytoplasmic vesicle; GO:0031982 vesicle; GO:0031984 or…	GO:0005085 guanyl-nucleotide exchange factor activity; GO:0005086 ARF guanyl-nucleotide exchange factor activity; GO:0005488 binding; GO:0005515 protein binding; GO:0019899 enzyme binding; GO:0051020 GTPase binding; GO:0098772 molecular function regulator;	PF12783; PF01369	Guanine nucleotide exchange factor in Golgi transport N-terminal; Sec7 domain	U	KOG0928	Pattern-formation protein/guanine nucleotide exchange factor
NCLIV_032270-t26_1-p1	60	S	0.38	0.00929181	Down	IMP2_N domain-containing protein(predict) GN=NCLIV_032270	--	0.994696	6.37e-59	269.7	2	VSPHPAVAAQS(0.005)S(0.995)LPVTR	1.1309	0.518968	0.583461	1.3729	1.52467	cytoplasm
NCLIV_032330-t26_1-p1	97	S	1e-05	1e-05	Down	Malate dehydrogenase (NAD) (Precursor), related GN=NCLIV_032330	--	0.981237	0.00102091	61.23	2	VPGKPDS(0.981)EWS(0.019)R	2.0315			1.14178	0.858224	cytoplasm	K00016	LDH, ldh; L-lactate dehydrogenase [EC:1.1.1.27]	map00010 Glycolysis / Gluconeogenesis; map00270 Cysteine and methionine metabolism; map00620 Pyruvate metabolism; map00640 Propanoate metabolism; map01100 Metabolic pathways; map04066 HIF-1 signaling pathway; map04922 Glucagon signaling pathway; map05230 Central carbon metabolism in cancer				PF02866	lactate/malate dehydrogenase, alpha/beta C-terminal domain	C	KOG1495	Lactate dehydrogenase
NCLIV_032340-t26_1-p1	1570	S	1e-05	1e-05	Down	PAB-dependent poly(A)-specific ribonuclease subunit PAN2, related GN=NCLIV_032340	--	0.944488	4.15e-06	83.465	2	AVGAEGGNEQTS(0.002)GT(0.021)GS(0.944)ENAES(0.032)AR	-5.879			0.736434	1.26357	nucleus	K12571	PAN2; PAB-dependent poly(A)-specific ribonuclease subunit 2 [EC:3.1.13.4]	map03018 RNA degradation						L	KOG1275	PAB-dependent poly(A) ribonuclease, subunit PAN2
NCLIV_032340-t26_1-p1	151	S	1e-05	1e-05	Down	PAB-dependent poly(A)-specific ribonuclease subunit PAN2, related GN=NCLIV_032340	--	0.999993	3.98e-16	150.81	2	NFSVLHYAS(1)GDR	-0.49999			0.797334	1.20267	nucleus	K12571	PAN2; PAB-dependent poly(A)-specific ribonuclease subunit 2 [EC:3.1.13.4]	map03018 RNA degradation						L	KOG1275	PAB-dependent poly(A) ribonuclease, subunit PAN2
NCLIV_032350-t26_1-p1	622	S	0.35	1e-05	Down	putative CW-type zinc finger domain-containing protein GN=NCLIV_032350	--	0.999889	5.05e-33	197.4	3	GDGTALAHSAPS(1)LDADQADTR	0.53735		0.503582	1.05568	1.44074	nucleus							PF07496	CW-type Zinc Finger
NCLIV_032380-t26_1-p1	246	S	1e-05	1e-05	Down	putative PAN domain-containing protein GN=NCLIV_032380	--	0.933004	0.00095343	58.338	2	S(0.002)QS(0.045)S(0.933)FGT(0.02)MVQK	-0.62156			1.15001	0.84999	extracellular							PF00024; PF14295	PAN domain; PAN domain
NCLIV_032390-t26_1-p1	2	S	1e-05	1e-05	Down	Probable nucleoredoxin 3(predict) GN=NCLIV_032390	--	0.996857	5.34e-12	119.52	2	S(0.997)LPT(0.003)FASPYNVEK	-2.1638			0.581215	1.41879	cytoplasm,nucleus	K17609	NXN; nucleoredoxin [EC:1.8.1.8]					PF13905	Thioredoxin-like	O	KOG2501	Thioredoxin, nucleoredoxin and related proteins
NCLIV_032580-t26_1-p1	922	S	1e-05	1e-05	Down	C2 tensin-type domain-containing protein(predict) GN=NCLIV_032580	--	0.994581	9.31e-05	75.5	2	GVFQS(0.995)S(0.005)EDNILR	-0.20438			1.16176	0.838242	mitochondria	K18080	TNS; tensin							T	KOG2283	Clathrin coat dissociation kinase GAK/PTEN/Auxilin and related tyrosine phosphatases
NCLIV_032580-t26_1-p1	923	S	1e-05	1e-05	Down	C2 tensin-type domain-containing protein(predict) GN=NCLIV_032580	--	0.97643	2.62e-05	108.5	2	GVFQS(0.024)S(0.976)EDNILR	2.9835			0.637189	1.36281	mitochondria	K18080	TNS; tensin							T	KOG2283	Clathrin coat dissociation kinase GAK/PTEN/Auxilin and related tyrosine phosphatases
NCLIV_032740-t26_1-p1	1449	S	0.403	1e-05	Down	conserved hypothetical protein GN=NCLIV_032740	--	0.994863	5.92e-05	106.58	2	TSTSDT(0.005)DS(0.995)NAELK	1.4127	0.487624		1.20849	1.30389	nucleus
NCLIV_032770-t26_1-p1	161	S	0.38	0.0781539	Down	V-type proton ATPase subunit a(predict) GN=NCLIV_032770	--	0.999952	9.39e-46	155.82	2	DGFSAGAQNS(1)AADGTAAGNSEEEVAK	-0.93518	0.233253	0.841145	0.581725	2.34388	plasma membrane	K02154	ATPeV0A, ATP6N; V-type H+-transporting ATPase subunit a	map00190 Oxidative phosphorylation; map01100 Metabolic pathways; map04142 Lysosome; map04145 Phagosome; map04721 Synaptic vesicle cycle; map04966 Collecting duct acid secretion; map05110 Vibrio cholerae infection; map05120 Epithelial cell signaling in Helicobacter pylori infection; map05152 Tuberculosis; map05165 Human papillomavirus infection; map05323 Rheumatoid arthritis						P	KOG2189	Vacuolar H+-ATPase V0 sector, subunit a
NCLIV_032830-t26_1-p1	971	S	0.41	0.0448409	Down	Transcription elongation factor spt5(predict) GN=NCLIV_032830	--	1	6.27e-18	160.04	2	LDDVDS(1)DVDGPLLTPR	2.1552	0.294409	0.881117	0.7421	2.08237	nucleus	K15172	SUPT5H, SPT5; transcription elongation factor SPT5					PF11942	Spt5 transcription elongation factor, acidic N-terminal	K	KOG1999	RNA polymerase II transcription elongation factor DSIF/SUPT5H/SPT5
NCLIV_032830-t26_1-p1	433	S	1e-05	1e-05	Down	Transcription elongation factor spt5(predict) GN=NCLIV_032830	--	0.885335	0.0114198	81.799	2	RPLS(0.885)S(0.115)FLK	-1.0987			0.78598	1.21402	nucleus	K15172	SUPT5H, SPT5; transcription elongation factor SPT5					PF11942	Spt5 transcription elongation factor, acidic N-terminal	K	KOG1999	RNA polymerase II transcription elongation factor DSIF/SUPT5H/SPT5
NCLIV_032840-t26_1-p1	414	S	0.499	1e-05	Down	Mitogen-activated protein kinase 2, related GN=NCLIV_032840	--	1	0.00248583	72.038	2	HAALHS(1)R	3.0118	0.899099		1.80216	0.298737	nucleus	K19603	MAPK15; mitogen-activated protein kinase 15 [EC:2.7.11.24]	map04657 IL-17 signaling pathway	GO:0000003 reproduction; GO:0000075 cell cycle checkpoint; GO:0000077 DNA damage checkpoint; GO:0000082 G1/S transition of mitotic cell cycle; GO:0000086 G2/M transition of mitotic cell cycle; GO:0000226 microtubule cytoskeleton organization; GO:0000278 mitotic cell cycle; GO:0000302 response to reactive oxygen species; GO:0006139 nucleobase-containing compound metabolic process; GO:0006259 DNA m…	GO:0000307 cyclin-dependent protein kinase holoenzyme complex; GO:0005622 intracellular; GO:0005623 cell; GO:0005634 nucleus; GO:0005654 nucleoplasm; GO:0005737 cytoplasm; GO:0005768 endosome; GO:0005813 centrosome; GO:0005815 microtubule organizing center; GO:0005829 cytosol; GO:0005856 cytoskeleton; GO:0012505 endomembrane system; GO:0015030 Cajal body; GO:0015630 microtubule cytoskeleton; GO:0…	GO:0003824 catalytic activity; GO:0004672 protein kinase activity; GO:0004674 protein serine/threonine kinase activity; GO:0004693 cyclin-dependent protein serine/threonine kinase activity; GO:0005488 binding; GO:0005515 protein binding; GO:0016301 kinase activity; GO:0016740 transferase activity; GO:0016772 transferase activity, transferring phosphorus-containing groups; GO:0016773 phosphotransf…	PF00069	Protein kinase domain	T	KOG0660	Mitogen-activated protein kinase
NCLIV_032930-t26_1-p1	2147	S	0.091	1e-05	Down	unspecified product GN=NCLIV_032930	--	0.999559	1.13e-22	112.34	3	KPDTGTPLLPSCLSSETPASPAAPVPAS(1)PR	-4.6839	0.110709		1.21546	1.67383	nucleus							PF00847	AP2 domain
NCLIV_032930-t26_1-p1	1947	S	1e-05	1e-05	Down	unspecified product GN=NCLIV_032930	--	0.964749	1.47e-05	116.06	2	LS(0.008)T(0.028)GS(0.965)GGS(1)LGHEEGR	3.5041			1.49118	0.508815	nucleus							PF00847	AP2 domain
NCLIV_032940-t26_1-p1	59	S	1e-05	1e-05	Down	putative adenosine transporter GN=NCLIV_032940	--	1	5.94e-07	94.865	3	MASVAVDVHS(1)KPAGGLAK	-1.8914			1.56962	0.430381	plasma membrane
NCLIV_032940-t26_1-p1	74	S	1e-05	1e-05	Down	putative adenosine transporter GN=NCLIV_032940	--	0.999931	0.00350112	95.138	2	TAMDLPS(1)K	0.12008			0.724908	1.27509	plasma membrane
NCLIV_032970-t26_1-p1	1155	S	1e-05	1e-05	Down	Homeodomain-like domain protein(predict) GN=NCLIV_032970	--	0.832967	1.56e-09	96.27	2	AGLLFSAEDEET(0.116)DS(0.833)CDCS(0.051)EEEGR	2.3024			1.20988	0.790116	nucleus
NCLIV_033130-t26_1-p1	616	S	1e-05	1e-05	Down	Putative alanine racemase(predict) GN=NCLIV_033130	--	0.798246	6.86e-11	72.311	3	ESGALHDECEY(0.001)GS(0.025)S(0.176)S(0.798)QPGTGPSLTEAK	-0.15055			1.35888	0.641118	cytoplasm,nucleus
NCLIV_033250-t26_1-p1	113	S	0.469	1e-05	Down	SRS domain-containing protein GN=NCLIV_033250	--	1	1.67e-20	130.54	2	LLSEDDGLIVCNES(1)DGEDECEK	1.6367		0.717002	0.754164	1.52883	extracellular
NCLIV_033250-t26_1-p1	314	S	1e-05	1e-05	Down	SRS domain-containing protein GN=NCLIV_033250	--	0.87331	1.34e-05	70.826	3	QVTCVVPVNIEEVAKPAGAGS(0.873)NPGGGS(0.1)QPDQS(0.013)S(0.013)EK	-0.68711			0.728643	1.27136	extracellular
NCLIV_033275-t26_1-p1	445	S	1e-05	1e-05	Down	unspecified product GN=NCLIV_033275	--	0.867122	3.34e-05	79.795	2	VESLLVS(0.867)PIS(0.133)K	-0.63786			1.11233	0.88767	nucleus	K12820	DHX15, PRP43; pre-mRNA-splicing factor ATP-dependent RNA helicase DHX15/PRP43 [EC:3.6.4.13]	map03040 Spliceosome				PF00270; PF04408; PF07717	DEAD/DEAH box helicase; Helicase associated domain (HA2); Oligonucleotide/oligosaccharide-binding (OB)-fold	A	KOG0925	mRNA splicing factor ATP-dependent RNA helicase
NCLIV_033340-t26_1-p1	96	S	0.27	1e-05	Down	putative sulfate transporter GN=NCLIV_033340	--	1	7.27e-29	176.42	2	EAGAEAQAPPGRPPS(1)LGFR	-1.2553	0.3324		1.23165	1.43595	plasma membrane	K14708	SLC26A11; solute carrier family 26 (sodium-independent sulfate anion transporter), member 11
NCLIV_033340-t26_1-p1	1019	S	0.28	1e-05	Down	putative sulfate transporter GN=NCLIV_033340	--	0.99997	4.26e-05	85.813	2	GQCS(1)VS(0.071)S(0.929)LLLR	-3.0113		0.406218	1.14369	1.45009	plasma membrane	K14708	SLC26A11; solute carrier family 26 (sodium-independent sulfate anion transporter), member 11
NCLIV_033420-t26_1-p1	33	S	1e-05	1e-05	Down	DNA polymerase delta subunit 2(predict) GN=NCLIV_033420	--	0.982165	2.2e-06	107.46	2	LEAET(0.017)S(0.982)LT(0.001)PEDLEELR	-6.6173			1.22406	0.775936	cytoplasm	K02328	POLD2; DNA polymerase delta subunit 2	map03030 DNA replication; map03410 Base excision repair; map03420 Nucleotide excision repair; map03430 Mismatch repair; map03440 Homologous recombination						L	KOG2732	DNA polymerase delta, regulatory subunit 55
NCLIV_033450-t26_1-p1	163	S	1e-05	1e-05	Down	coiled-coil domain-containing protein 43(predict) GN=NCLIV_033450	--	1	0.000751733	84.266	3	KES(1)HDPLAEDMFR	-0.90256			1.3048	0.695199	nucleus
NCLIV_033490-t26_1-p1	568	S	1e-05	1e-05	Down	Protein kinase domain-containing protein(predict) GN=NCLIV_033490	--	0.996247	5.72e-05	70.598	2	AADADT(0.004)DPAS(0.996)R	2.7736			0.958888	1.04111	plasma membrane	K07198	PRKAA, AMPK; 5'-AMP-activated protein kinase, catalytic alpha subunit [EC:2.7.11.11]	map04068 FoxO signaling pathway; map04140 Autophagy - animal; map04150 mTOR signaling pathway; map04151 PI3K-Akt signaling pathway; map04152 AMPK signaling pathway; map04211 Longevity regulating pathway; map04213 Longevity regulating pathway - multiple species; map04361 Axon regeneration; map04371 Apelin signaling pathway; map04530 Tight junction; map04710 Circadian rhythm; map04714 Thermogenesis…	GO:0000132 establishment of mitotic spindle orientation; GO:0000226 microtubule cytoskeleton organization; GO:0000278 mitotic cell cycle; GO:0001302 replicative cell aging; GO:0001403 invasive growth in response to glucose limitation; GO:0001558 regulation of cell growth; GO:0006109 regulation of carbohydrate metabolic process; GO:0006111 regulation of gluconeogenesis; GO:0006417 regulation of tr…	GO:0000144 cellular bud neck septin ring; GO:0000322 storage vacuole; GO:0000323 lytic vacuole; GO:0000324 fungal-type vacuole; GO:0000399 cellular bud neck septin structure; GO:0005622 intracellular; GO:0005623 cell; GO:0005634 nucleus; GO:0005635 nuclear envelope; GO:0005641 nuclear envelope lumen; GO:0005737 cytoplasm; GO:0005773 vacuole; GO:0005856 cytoskeleton; GO:0005933 cellular bud; GO:00…	GO:0003824 catalytic activity; GO:0004672 protein kinase activity; GO:0004674 protein serine/threonine kinase activity; GO:0004679 AMP-activated protein kinase activity; GO:0005085 guanyl-nucleotide exchange factor activity; GO:0005086 ARF guanyl-nucleotide exchange factor activity; GO:0005488 binding; GO:0005515 protein binding; GO:0016301 kinase activity; GO:0016740 transferase activity; GO:001…	PF00069	Protein kinase domain	T	KOG0583	Serine/threonine protein kinase
NCLIV_033490-t26_1-p1	537	S	1e-05	1e-05	Down	Protein kinase domain-containing protein(predict) GN=NCLIV_033490	--	0.999949	0.000479813	102.03	2	SGAAS(1)GVSPWR	-2.5739			0.969205	1.03079	plasma membrane	K07198	PRKAA, AMPK; 5'-AMP-activated protein kinase, catalytic alpha subunit [EC:2.7.11.11]	map04068 FoxO signaling pathway; map04140 Autophagy - animal; map04150 mTOR signaling pathway; map04151 PI3K-Akt signaling pathway; map04152 AMPK signaling pathway; map04211 Longevity regulating pathway; map04213 Longevity regulating pathway - multiple species; map04361 Axon regeneration; map04371 Apelin signaling pathway; map04530 Tight junction; map04710 Circadian rhythm; map04714 Thermogenesis…	GO:0000132 establishment of mitotic spindle orientation; GO:0000226 microtubule cytoskeleton organization; GO:0000278 mitotic cell cycle; GO:0001302 replicative cell aging; GO:0001403 invasive growth in response to glucose limitation; GO:0001558 regulation of cell growth; GO:0006109 regulation of carbohydrate metabolic process; GO:0006111 regulation of gluconeogenesis; GO:0006417 regulation of tr…	GO:0000144 cellular bud neck septin ring; GO:0000322 storage vacuole; GO:0000323 lytic vacuole; GO:0000324 fungal-type vacuole; GO:0000399 cellular bud neck septin structure; GO:0005622 intracellular; GO:0005623 cell; GO:0005634 nucleus; GO:0005635 nuclear envelope; GO:0005641 nuclear envelope lumen; GO:0005737 cytoplasm; GO:0005773 vacuole; GO:0005856 cytoskeleton; GO:0005933 cellular bud; GO:00…	GO:0003824 catalytic activity; GO:0004672 protein kinase activity; GO:0004674 protein serine/threonine kinase activity; GO:0004679 AMP-activated protein kinase activity; GO:0005085 guanyl-nucleotide exchange factor activity; GO:0005086 ARF guanyl-nucleotide exchange factor activity; GO:0005488 binding; GO:0005515 protein binding; GO:0016301 kinase activity; GO:0016740 transferase activity; GO:001…	PF00069	Protein kinase domain	T	KOG0583	Serine/threonine protein kinase
NCLIV_033550-t26_1-p1	4	S	1e-05	1e-05	Down	Translation initiation factor eIF-2B subunit epsilon(predict) GN=NCLIV_033550	--	0.933631	1.19e-48	166.29	2	PPS(0.934)EPS(0.028)S(0.028)VS(0.006)S(0.003)PPASSSSSGVSASPASSDAPK	-0.84785			1.6164	0.3836	plasma membrane	K03240	EIF2B5; translation initiation factor eIF-2B subunit epsilon	map03013 RNA transport; map05168 Herpes simplex virus 1 infection						J	KOG1461	Translation initiation factor 2B, epsilon subunit (eIF-2Bepsilon/GCD6)
NCLIV_033550-t26_1-p1	391	S	1e-05	1e-05	Down	Translation initiation factor eIF-2B subunit epsilon(predict) GN=NCLIV_033550	--	0.999677	0.00066535	84.999	2	TAGS(1)GHAPQLR	-0.78313			1.17315	0.826846	plasma membrane	K03240	EIF2B5; translation initiation factor eIF-2B subunit epsilon	map03013 RNA transport; map05168 Herpes simplex virus 1 infection						J	KOG1461	Translation initiation factor 2B, epsilon subunit (eIF-2Bepsilon/GCD6)
NCLIV_033610-t26_1-p1	1090	S	0.023	1e-05	Down	Rab-GAP TBC domain-containing protein(predict) GN=NCLIV_033610	--	0.999937	1.61e-12	138	2	FFTSGIVS(1)PR	-2.3903		0.0442854	1.04542	1.9103	nucleus									S	KOG4567	GTPase-activating protein
NCLIV_033610-t26_1-p1	1914	S	0.469	1e-05	Down	Rab-GAP TBC domain-containing protein(predict) GN=NCLIV_033610	--	0.997084	1.45e-34	191.62	2	T(0.003)GS(0.997)GNLHALVAFEEAR	-1.5084		0.614475	1.07668	1.30884	nucleus									S	KOG4567	GTPase-activating protein
NCLIV_0337-t26_1-p1	269	S	1e-05	1e-05	Down	corA-like Mg2+ transporter domain-containing protein GN=NCLIV_0337	--	0.996679	3.57e-39	129.26	3	GGSSGSSAAVGDAGS(0.997)VHDMS(0.003)PPTEIDSTLLEK	2.5263			0.227493	1.77251	plasma membrane									P	KOG2662	Magnesium transporters: CorA family
NCLIV_033820-t26_1-p1	228	S	1e-05	1e-05	Down	Oxidoreductase, aldo/keto reductase family GN=NCLIV_033820	--	0.999817	1.07e-54	150.98	3	VACLAHAPHGSHTLYTLPS(1)GGER	1.1047			0.785351	1.21465	mitochondria							PF00248	Aldo/keto reductase family	E	KOG1577	Aldo/keto reductase family proteins
NCLIV_033830-t26_1-p1	28	S	0.339	0.0333738	Down	Hsp70-binding protein 1(predict) GN=NCLIV_033830	--	1	6.08e-08	117.9	2	RMS(1)KEDCDFLQNAIR	1.1183	0.42744	0.588108	1.29007	1.69438	cytoplasm									O	KOG2160	Armadillo/beta-catenin-like repeat-containing protein
NCLIV_033830-t26_1-p1	4	S	1e-05	1e-05	Down	Hsp70-binding protein 1(predict) GN=NCLIV_033830	--	0.999997	0.00081528	55.754	2	S(1)GVNWPGLYR	-2.7022			1.39036	0.609644	cytoplasm									O	KOG2160	Armadillo/beta-catenin-like repeat-containing protein
NCLIV_033910-t26_1-p1	3076	S	1e-05	1e-05	Down	WD domain, G-beta repeat-containing protein(predict) GN=NCLIV_033910	--	0.999948	0.00151318	58.476	2	GS(1)AGFGSSEPR	-2.5043			1.16896	0.831038	plasma membrane	K02084	APAF1; apoptotic protease-activating factor	map01524 Platinum drug resistance; map04115 p53 signaling pathway; map04210 Apoptosis; map04214 Apoptosis - fly; map04215 Apoptosis - multiple species; map05010 Alzheimer disease; map05012 Parkinson disease; map05014 Amyotrophic lateral sclerosis (ALS); map05016 Huntington disease; map05134 Legionellosis; map05152 Tuberculosis; map05160 Hepatitis C; map05161 Hepatitis B; map05162 Measles; map0516…						S	KOG4155	FOG: WD40 repeat
NCLIV_033910-t26_1-p1	3237	S	1e-05	1e-05	Down	WD domain, G-beta repeat-containing protein(predict) GN=NCLIV_033910	--	1	1.65e-05	102.26	2	LAS(1)AEASNTQDPR	-1.1271			0.836016	1.16398	plasma membrane	K02084	APAF1; apoptotic protease-activating factor	map01524 Platinum drug resistance; map04115 p53 signaling pathway; map04210 Apoptosis; map04214 Apoptosis - fly; map04215 Apoptosis - multiple species; map05010 Alzheimer disease; map05012 Parkinson disease; map05014 Amyotrophic lateral sclerosis (ALS); map05016 Huntington disease; map05134 Legionellosis; map05152 Tuberculosis; map05160 Hepatitis C; map05161 Hepatitis B; map05162 Measles; map0516…						S	KOG4155	FOG: WD40 repeat
NCLIV_033910-t26_1-p1	1032	S	1e-05	1e-05	Down	WD domain, G-beta repeat-containing protein(predict) GN=NCLIV_033910	--	0.857762	0.000324277	68.127	3	RES(0.858)S(0.142)DAGEMHIGAR	1.6778			0.39957	1.60043	plasma membrane	K02084	APAF1; apoptotic protease-activating factor	map01524 Platinum drug resistance; map04115 p53 signaling pathway; map04210 Apoptosis; map04214 Apoptosis - fly; map04215 Apoptosis - multiple species; map05010 Alzheimer disease; map05012 Parkinson disease; map05014 Amyotrophic lateral sclerosis (ALS); map05016 Huntington disease; map05134 Legionellosis; map05152 Tuberculosis; map05160 Hepatitis C; map05161 Hepatitis B; map05162 Measles; map0516…						S	KOG4155	FOG: WD40 repeat
NCLIV_033910-t26_1-p1	2481	S	1e-05	1e-05	Down	WD domain, G-beta repeat-containing protein(predict) GN=NCLIV_033910	--	0.875275	6.77e-06	71.114	2	SASS(0.003)S(0.006)S(0.115)S(0.875)NLGSGLTASR	-0.22349			1.36671	0.633288	plasma membrane	K02084	APAF1; apoptotic protease-activating factor	map01524 Platinum drug resistance; map04115 p53 signaling pathway; map04210 Apoptosis; map04214 Apoptosis - fly; map04215 Apoptosis - multiple species; map05010 Alzheimer disease; map05012 Parkinson disease; map05014 Amyotrophic lateral sclerosis (ALS); map05016 Huntington disease; map05134 Legionellosis; map05152 Tuberculosis; map05160 Hepatitis C; map05161 Hepatitis B; map05162 Measles; map0516…						S	KOG4155	FOG: WD40 repeat
NCLIV_033910-t26_1-p1	858	S	1e-05	1e-05	Down	WD domain, G-beta repeat-containing protein(predict) GN=NCLIV_033910	--	1	5.38e-08	115.41	2	VPS(1)FAGLLAADS(1)R	-2.7167			0.407135	1.59287	plasma membrane	K02084	APAF1; apoptotic protease-activating factor	map01524 Platinum drug resistance; map04115 p53 signaling pathway; map04210 Apoptosis; map04214 Apoptosis - fly; map04215 Apoptosis - multiple species; map05010 Alzheimer disease; map05012 Parkinson disease; map05014 Amyotrophic lateral sclerosis (ALS); map05016 Huntington disease; map05134 Legionellosis; map05152 Tuberculosis; map05160 Hepatitis C; map05161 Hepatitis B; map05162 Measles; map0516…						S	KOG4155	FOG: WD40 repeat
NCLIV_033990-t26_1-p1	100	S	1e-05	1e-05	Down	conserved hypothetical protein GN=NCLIV_033990	--	0.99999	0.0328464	61.194	2	RCS(1)LPLSR	-1.518			1.04762	0.952381	nucleus
NCLIV_034040-t26_1-p1	52	S	1e-05	1e-05	Down	conserved hypothetical protein GN=NCLIV_034040	--	1	2.54e-05	83.061	2	GGVLHLNS(1)GDS(1)PR	1.1889			0.293103	1.7069	nucleus
NCLIV_034080-t26_1-p1	443	S	0.208	0.0715626	Down	Component of oligomeric Golgi complex 2(predict) GN=NCLIV_034080	--	0.999463	1.18e-96	264.63	2	SAESPAPSSSADAPLAS(0.001)LPS(0.999)GGR	0.29309	0.2889	0.401801	1.466	1.8433	nucleus	K20289	COG2; conserved oligomeric Golgi complex subunit 2							S	KOG2307	Low density lipoprotein receptor
NCLIV_034090-t26_1-p1	8	S	1e-05	1e-05	Down	putative kinesin heavy chain GN=NCLIV_034090	--	0.988417	1.68e-07	107.43	2	GKDS(0.988)S(0.012)GPALLDGR	-2.1308			0.721983	1.27802	nucleus	K11498	CENPE; centromeric protein E					PF00225	Kinesin motor domain	Z	KOG0242	Kinesin-like protein
NCLIV_034090-t26_1-p1	1454	S	0.446	0.0126835	Down	putative kinesin heavy chain GN=NCLIV_034090	--	0.966055	1.27e-32	188.68	2	GPAEEAAQLQSQLS(0.966)S(0.378)GS(0.496)T(0.146)IT(0.013)K	1.666	0.467205	0.764329	1.0387	1.72977	nucleus	K11498	CENPE; centromeric protein E					PF00225	Kinesin motor domain	Z	KOG0242	Kinesin-like protein
NCLIV_034090-t26_1-p1	569	S	0.184	0.0269741	Down	putative kinesin heavy chain GN=NCLIV_034090	--	1	1.03e-174	299.98	2	LNS(1)GDIYSGDGAGVSLTK	1.6135	0.199652	0.42389	1.11205	2.26441	nucleus	K11498	CENPE; centromeric protein E					PF00225	Kinesin motor domain	Z	KOG0242	Kinesin-like protein
NCLIV_034090-t26_1-p1	971	S	1e-05	1e-05	Down	putative kinesin heavy chain GN=NCLIV_034090	--	0.992259	1.09e-10	95.269	2	LQS(0.408)S(0.515)S(0.085)AS(0.992)LPEIDDDEQLTDAQK	1.109			0.177501	1.8225	nucleus	K11498	CENPE; centromeric protein E					PF00225	Kinesin motor domain	Z	KOG0242	Kinesin-like protein
NCLIV_0341-t26_1-p1	43	S	0.443	1e-05	Down	eukaryotic translation initiation factor 3 subunit 6 interacting protein GN=NCLIV_0341	--	0.971916	1.55e-164	331.45	2	FS(0.014)VS(0.014)PS(0.972)NQAAS(1)QNAEGEGLDDAALDR	-0.18251		0.169788	2.44731	0.382902	nucleus	K15029	EIF3L; translation initiation factor 3 subunit L							JK	KOG3677	RNA polymerase I-associated factor - PAF67
NCLIV_0341-t26_1-p1	48	S	1e-05	1e-05	Down	eukaryotic translation initiation factor 3 subunit 6 interacting protein GN=NCLIV_0341	--	1	8.45e-92	274.65	2	FS(0.18)VS(0.751)PS(0.069)NQAAS(1)QNAEGEGLDDAALDR	0.56061			0.17991	1.82009	nucleus	K15029	EIF3L; translation initiation factor 3 subunit L							JK	KOG3677	RNA polymerase I-associated factor - PAF67
NCLIV_0341-t26_1-p1	12	S	0.102	1e-05	Down	eukaryotic translation initiation factor 3 subunit 6 interacting protein GN=NCLIV_0341	--	1	1.37e-34	215.59	2	PVEGQVAEAGS(1)LPVDKR	2.0654		0.15005	1.38495	1.465	nucleus	K15029	EIF3L; translation initiation factor 3 subunit L							JK	KOG3677	RNA polymerase I-associated factor - PAF67
NCLIV_034260-t26_1-p1	686	S	1e-05	1e-05	Down	Ion channel protein(predict) GN=NCLIV_034260	--	1	0.00132648	82.822	2	GPWGYEAPLGGS(1)GR	1.9621			0.592266	1.40773	plasma membrane	K04891	KCND1, KV4.1; potassium voltage-gated channel Shal-related subfamily D member 1							P	KOG3713	Voltage-gated K+ channel KCNB/KCNC
NCLIV_034270-t26_1-p1	610	S	1e-05	1e-05	Down	putative coatomer gamma 2-subunit protein GN=NCLIV_034270	--	1	1.49e-48	244.43	3	ESGEDAAHACMQADS(1)GKDLR	-1.0533			0.996392	1.00361	nucleus	K17267	COPG; coatomer subunit gamma					PF08752	Coatomer gamma subunit appendage domain	U	KOG1078	Vesicle coat complex COPI, gamma subunit
NCLIV_034285-t26_1-p1	89	S	1e-05	1e-05	Down	unspecified product GN=NCLIV_034285	--	0.893788	6.38e-09	117.9	2	GVASLHS(0.009)CAS(0.894)S(0.088)ES(0.009)PVPR	0.7078			1.0705	0.929501	nucleus	K03635	MOCS2B, moaE; molybdopterin synthase catalytic subunit [EC:2.8.1.12]	map00790 Folate biosynthesis; map01100 Metabolic pathways; map04122 Sulfur relay system						H	KOG3307	Molybdopterin converting factor subunit 2
NCLIV_034370-t26_1-p1	548	S	0.296	0.0786999	Down	putative radical SAM domain-containing protein GN=NCLIV_034370	--	1	0.00227073	88.734	2	RLPS(1)LDLPK	-2.1538	0.438828	0.474664	1.56978	1.51673	extracellular	K15865	CDKAL1; threonylcarbamoyladenosine tRNA methylthiotransferase CDKAL1 [EC:2.8.4.5]					PF04055	Radical SAM superfamily	J	KOG4355	Predicted Fe-S oxidoreductase
NCLIV_034460-t26_1-p1	503	S	1e-05	1e-05	Down	Cell division control protein 48 homolog A(predict) GN=NCLIV_034460	--	1	8.21e-07	59.09	2	DAIAAEELAQVNAGS(1)DGMDAEEEEK	1.3784			0.685343	1.31466	cytoplasm	K13525	VCP, CDC48; transitional endoplasmic reticulum ATPase	map04141 Protein processing in endoplasmic reticulum; map05134 Legionellosis	GO:0000731 DNA synthesis involved in DNA repair; GO:0002082 regulation of oxidative phosphorylation; GO:0006139 nucleobase-containing compound metabolic process; GO:0006140 regulation of nucleotide metabolic process; GO:0006163 purine nucleotide metabolic process; GO:0006259 DNA metabolic process; GO:0006281 DNA repair; GO:0006301 postreplication repair; GO:0006302 double-strand break repair; GO:…	GO:0000502 proteasome complex; GO:0005622 intracellular; GO:0005623 cell; GO:0005634 nucleus; GO:0005654 nucleoplasm; GO:0005694 chromosome; GO:0005737 cytoplasm; GO:0005783 endoplasmic reticulum; GO:0005789 endoplasmic reticulum membrane; GO:0005811 lipid droplet; GO:0005829 cytosol; GO:0012505 endomembrane system; GO:0016020 membrane; GO:0031974 membrane-enclosed lumen; GO:0031981 nuclear lumen…	GO:0000166 nucleotide binding; GO:0002020 protease binding; GO:0003824 catalytic activity; GO:0005102 signaling receptor binding; GO:0005488 binding; GO:0005515 protein binding; GO:0005524 ATP binding; GO:0008047 enzyme activator activity; GO:0008144 drug binding; GO:0016462 pyrophosphatase activity; GO:0016504 peptidase activator activity; GO:0016787 hydrolase activity; GO:0016817 hydrolase acti…	PF00004	ATPase family associated with various cellular activities (AAA)	O	KOG0730	AAA+-type ATPase
NCLIV_034460-t26_1-p1	537	S	0.448	0.099326	Down	Cell division control protein 48 homolog A(predict) GN=NCLIV_034460	--	0.999395	0.00103465	110.52	2	SVS(0.999)QTDLTK	-2.1354	0.633045	0.600184	1.5175	1.24927	cytoplasm	K13525	VCP, CDC48; transitional endoplasmic reticulum ATPase	map04141 Protein processing in endoplasmic reticulum; map05134 Legionellosis	GO:0000731 DNA synthesis involved in DNA repair; GO:0002082 regulation of oxidative phosphorylation; GO:0006139 nucleobase-containing compound metabolic process; GO:0006140 regulation of nucleotide metabolic process; GO:0006163 purine nucleotide metabolic process; GO:0006259 DNA metabolic process; GO:0006281 DNA repair; GO:0006301 postreplication repair; GO:0006302 double-strand break repair; GO:…	GO:0000502 proteasome complex; GO:0005622 intracellular; GO:0005623 cell; GO:0005634 nucleus; GO:0005654 nucleoplasm; GO:0005694 chromosome; GO:0005737 cytoplasm; GO:0005783 endoplasmic reticulum; GO:0005789 endoplasmic reticulum membrane; GO:0005811 lipid droplet; GO:0005829 cytosol; GO:0012505 endomembrane system; GO:0016020 membrane; GO:0031974 membrane-enclosed lumen; GO:0031981 nuclear lumen…	GO:0000166 nucleotide binding; GO:0002020 protease binding; GO:0003824 catalytic activity; GO:0005102 signaling receptor binding; GO:0005488 binding; GO:0005515 protein binding; GO:0005524 ATP binding; GO:0008047 enzyme activator activity; GO:0008144 drug binding; GO:0016462 pyrophosphatase activity; GO:0016504 peptidase activator activity; GO:0016787 hydrolase activity; GO:0016817 hydrolase acti…	PF00004	ATPase family associated with various cellular activities (AAA)	O	KOG0730	AAA+-type ATPase
NCLIV_034610-t26_1-p1	3408	S	1e-05	1e-05	Down	unspecified product GN=NCLIV_034610	--	0.978528	2.59e-06	122.2	2	ADASGALS(0.979)PS(0.021)GR	2.1322			1.52911	0.470893	cytoplasm							PF00847	AP2 domain
NCLIV_034610-t26_1-p1	2856	S	1e-05	1e-05	Down	unspecified product GN=NCLIV_034610	--	0.975051	0.00443162	70.195	2	GSSGS(0.025)S(0.975)PVFR	-0.13287			0.71666	1.28334	cytoplasm							PF00847	AP2 domain
NCLIV_034660-t26_1-p1	831	S	0.279	1e-05	Down	Phosphodiesterase(predict) GN=NCLIV_034660	--	0.999982	5.6e-09	157.52	2	FHS(1)GTCLVIGSPPR	-2.7795		0.554816	0.453348	1.99184	plasma membrane	K13755	PDE1; calcium/calmodulin-dependent 3',5'-cyclic nucleotide phosphodiesterase [EC:3.1.4.17]	map00230 Purine metabolism; map01100 Metabolic pathways; map04020 Calcium signaling pathway; map04740 Olfactory transduction; map04742 Taste transduction; map04924 Renin secretion; map05032 Morphine addiction				PF00233	3'5'-cyclic nucleotide phosphodiesterase	T	KOG3688	Cyclic GMP phosphodiesterase
NCLIV_034670-t26_1-p1	52	S	0.07	1e-05	Down	Translation initiation factor eIF-2B subunit epsilon(predict) GN=NCLIV_034670	--	0.999561	4.1e-11	136.47	2	ALSALS(1)VGASAGAPGATASGLK	0.56116		0.132827	0.982186	1.88499	cytoplasm	K03240	EIF2B5; translation initiation factor eIF-2B subunit epsilon	map03013 RNA transport; map05168 Herpes simplex virus 1 infection						J	KOG1461	Translation initiation factor 2B, epsilon subunit (eIF-2Bepsilon/GCD6)
NCLIV_034670-t26_1-p1	22	S	0.208	1e-05	Down	Translation initiation factor eIF-2B subunit epsilon(predict) GN=NCLIV_034670	--	1	0.00991705	75.474	2	RWPS(1)FLER	-1.964		0.447909	0.39526	2.15683	cytoplasm	K03240	EIF2B5; translation initiation factor eIF-2B subunit epsilon	map03013 RNA transport; map05168 Herpes simplex virus 1 infection						J	KOG1461	Translation initiation factor 2B, epsilon subunit (eIF-2Bepsilon/GCD6)
NCLIV_034800-t26_1-p1	318	S	0.465	1e-05	Down	conserved hypothetical protein GN=NCLIV_034800	--	1	3.98e-16	155.34	2	ESSQEDGS(1)IAEK	-1.636		0.789672	0.512721	1.69761	nucleus
NCLIV_034800-t26_1-p1	277	S	0.236	1e-05	Down	conserved hypothetical protein GN=NCLIV_034800	--	0.999949	4.19e-07	72.311	2	S(1)AVIQTDTVTEKPDPVQR	0.33818		0.478123	0.494997	2.02688	nucleus
NCLIV_035010-t26_1-p1	603	S	0.313	1e-05	Down	tRNA 4-demethylwyosine synthase (AdoMet-dependent)(predict) GN=NCLIV_035010	--	0.911853	4.94e-17	97.396	3	LAT(0.004)S(0.045)VS(0.912)GT(0.039)DTGGGPCGNAEGNHDLEDVVGAGEDNAR	-0.66624	0.395393		1.26331	1.34129	nucleus	K15449	TYW1; tRNA wybutosine-synthesizing protein 1 [EC:4.1.3.44]					PF00258; PF04055	Flavodoxin; Radical SAM superfamily	C	KOG1160	Fe-S oxidoreductase
NCLIV_035010-t26_1-p1	540	S	1e-05	1e-05	Down	tRNA 4-demethylwyosine synthase (AdoMet-dependent)(predict) GN=NCLIV_035010	--	0.999994	1.36e-24	152.02	2	VTADEQS(1)AHGATGR	-0.26047			0.808746	1.19125	nucleus	K15449	TYW1; tRNA wybutosine-synthesizing protein 1 [EC:4.1.3.44]					PF00258; PF04055	Flavodoxin; Radical SAM superfamily	C	KOG1160	Fe-S oxidoreductase
NCLIV_035120-t26_1-p1	28	S	1e-05	1e-05	Down	putative WD domain, G-beta repeat-containing protein GN=NCLIV_035120	--	0.868368	8.17e-08	68.651	2	KEADVEAAS(0.868)PQDAAPS(0.132)PR	-6.5658			0.904621	1.09538	plasma membrane
NCLIV_035130-t26_1-p1	318	S	0.301	1e-05	Down	putative kelch motif domain-containing protein GN=NCLIV_035130	--	0.999618	6.71e-06	156.14	2	ADS(1)SGLGSTR	3.5629	0.368727		1.22619	1.40508	nucleus	K10457	KLHL20, KLEIP; kelch-like protein 20							T	KOG4441	Proteins containing BTB/POZ and Kelch domains, involved in regulatory/signal transduction processes
NCLIV_035160-t26_1-p1	525	S	1e-05	1e-05	Down	conserved hypothetical protein GN=NCLIV_035160	--	0.996227	1.33e-11	100.89	3	ESSLLAILSHESET(0.003)EGVHS(0.996)EVGR	0.97665			1.00031	0.999694	nucleus
NCLIV_035320-t26_1-p1	320	S	0.125	1e-05	Down	Protein FAM135B(predict) GN=NCLIV_035320	--	0.999289	6.91e-07	145.95	2	ARS(0.999)GS(0.983)AS(0.018)AVCLER	-1.9016		0.244323	0.806193	1.94948	cytoplasm									S	KOG4372	Predicted alpha/beta hydrolase
NCLIV_035320-t26_1-p1	461	S	1e-05	1e-05	Down	Protein FAM135B(predict) GN=NCLIV_035320	--	1	0.0316639	58.794	2	RGS(1)GAENDEKR	0.10571			0.871311	1.12869	cytoplasm									S	KOG4372	Predicted alpha/beta hydrolase
NCLIV_035340-t26_1-p1	455	S	1e-05	1e-05	Down	Filamin/ABP280 repeat-containing protein(predict) GN=NCLIV_035340	--	0.999998	0.000348928	78.673	2	LLS(1)GGAQLLSCK	0.2371			1.08572	0.914278	nucleus							PF00630	Filamin/ABP280 repeat
NCLIV_035380-t26_1-p1	809	S	1e-05	1e-05	Down	PHD domain-containing protein(predict) GN=NCLIV_035380	--	0.941019	9.37e-07	115.29	2	SSEEEAS(0.941)T(0.049)T(0.01)AEEEQAVK	-0.25401			0.996863	1.00314	nucleus
NCLIV_035480-t26_1-p1	696	S	1e-05	1e-05	Down	conserved hypothetical protein GN=NCLIV_035480	--	0.999999	0.000429312	86.798	2	GLGGS(1)LACAASSAEK	0.31122			1.14724	0.852762	nucleus
NCLIV_035510-t26_1-p1	67	S	1e-05	1e-05	Down	PUB domain-containing protein(predict) GN=NCLIV_035510	--	0.953817	0.0199742	46.358	2	FAS(0.954)S(0.046)PGGAPSR	-0.69577			0.891462	1.10854	nucleus
NCLIV_035690-t26_1-p1	2734	S	1e-05	1e-05	Down	putative SRS33 GN=NCLIV_035690	--	0.97891	0.000117418	123.24	2	SSISSTLAGCS(0.021)PS(0.979)R	0.62705			0.839838	1.16016	cytoplasm
NCLIV_0357-t26_1-p1	876	S	1e-05	1e-05	Down	endonuclease/exonuclease/phosphatase domain-containing protein GN=NCLIV_0357	--	0.99379	0.0490057	63.79	2	T(0.002)T(0.004)RPGS(0.994)GPVPR	-0.2048			0.77952	1.22048	nucleus							PF03372	Endonuclease/Exonuclease/phosphatase family
NCLIV_035910-t26_1-p1	655	S	1e-05	1e-05	Down	hypothetical protein GN=NCLIV_035910	--	0.983885	0.0160273	56.202	2	S(0.016)LS(0.984)YPGGAR	-1.5068			1.68604	0.313957	nucleus
NCLIV_035920-t26_1-p1	1374	S	1e-05	1e-05	Down	Adenylate/guanylate cyclase with GAF sensor and FHA domain, related GN=NCLIV_035920	--	1	0.000125256	87.727	3	GS(1)WPHHVHFESAK	1.3557			0.747273	1.25273	cytoplasm	K11265	ADCY10; adenylate cyclase 10 [EC:4.6.1.1]	map00230 Purine metabolism; map01100 Metabolic pathways; map04024 cAMP signaling pathway; map04371 Apelin signaling pathway; map04713 Circadian entrainment; map04714 Thermogenesis; map04935 Growth hormone synthesis, secretion and action				PF00211	Adenylate and Guanylate cyclase catalytic domain
NCLIV_035920-t26_1-p1	2044	S	1e-05	1e-05	Down	Adenylate/guanylate cyclase with GAF sensor and FHA domain, related GN=NCLIV_035920	--	1	1.46e-21	110.93	2	VAGDEEMEGHDLWAAAS(1)AEK	1.9999			0.561001	1.439	cytoplasm	K11265	ADCY10; adenylate cyclase 10 [EC:4.6.1.1]	map00230 Purine metabolism; map01100 Metabolic pathways; map04024 cAMP signaling pathway; map04371 Apelin signaling pathway; map04713 Circadian entrainment; map04714 Thermogenesis; map04935 Growth hormone synthesis, secretion and action				PF00211	Adenylate and Guanylate cyclase catalytic domain
NCLIV_036080-t26_1-p1	13	S	1e-05	1e-05	Down	Arginyl-tRNA synthetase(predict) GN=NCLIV_036080	--	0.970124	4.45e-26	171.6	2	ASHVS(0.029)S(0.97)DTMGPGPSPSR	2.0842			0.80561	1.19439	nucleus	K17079	OPA1; optic atrophy protein 1 [EC:3.6.5.5]					PF00350	Dynamin family
NCLIV_036170-t26_1-p1	352	S	0.091	1e-05	Down	conserved hypothetical protein GN=NCLIV_036170	--	0.986417	0.00032262	91.245	2	LNS(0.986)T(0.014)AACLWR	-0.37915		0.186091	0.761749	2.05216	cytoplasm
[truncated: 1,018 more rows]
